# Supplementary material for: Novel global effector mining from the transcriptome of early life stages of the soybean cyst nematode Heterodera glycines
Source: Sci Rep. 2018 Feb 6;8:2505. doi: 10.1038/s41598-018-20536-5 (PMC5802810; doi:10.1038/s41598-018-20536-5)
Supplement: Supplementary file 2 — Table S1 [file 41598_2018_20536_MOESM2_ESM.xlsx]

## Sheet: ST1_Transcriptome_Annotation_Su
S1 File. de novo Trinity transcriptome sequences. Transcripts generated from the ppJ2 and pJ2 life stages of H. glycines using Trinity.
#gene_id	transcript_id	prot_id	prot_coords	BLASTX_best_hit	BLASTX_Defline	Pfam	SignalP	TmHMM	gene_ontology_pfam
c10_g1	c10_g1_i1	.	.			.	.	.	.
c10_g1	c10_g1_i2	.	.			.	.	.	.
c100_g1	c100_g1_i1	.	.			.	.	.	.
c1000_g1	c1000_g1_i1	.	.	gi|324501341|gb|ADY40600.1|	Inosine-5'-monophosphate dehydrogenase 1 [Ascaris suum]	.	.	.	.
c10000_g1	c10000_g1_i1	.	.			.	.	.	.
c10001_g1	c10001_g1_i1	.	.			.	.	.	.
c10002_g1	c10002_g1_i1	.	.			.	.	.	.
c10003_g1	c10003_g1_i1	.	.			.	.	.	.
c10004_g1	c10004_g1_i1	.	.			.	.	.	.
c10005_g1	c10005_g1_i1	.	.			.	.	.	.
c10005_g1	c10005_g1_i2	.	.			.	.	.	.
c10006_g1	c10006_g1_i1	.	.			.	.	.	.
c10007_g1	c10007_g1_i1	.	.	tr|J9EVM5|J9EVM5_WUCBA	Programmed cell death protein 2 domain-containing protein OS=Wuchereria bancrofti GN=WUBG_07902 PE=4 SV=1	.	.	.	.
c10008_g1	c10008_g1_i1	.	.			.	.	.	.
c10009_g1	c10009_g1_i1	.	.			.	.	.	.
c10010_g1	c10010_g1_i1	.	.	gi|685827985|emb|CEF62907.1|	Xylosyltransferase oxt [Strongyloides ratti]	.	.	.	.
c10011_g1	c10011_g1_i1	.	.			.	.	.	.
c10011_g1	c10011_g1_i2	.	.			.	.	.	.
c10013_g1	c10013_g1_i1	.	.			.	.	.	.
c10014_g1	c10014_g1_i1	.	.			.	.	.	.
c10015_g1	c10015_g1_i1	.	.			.	.	.	.
c10016_g1	c10016_g1_i1	.	.			.	.	.	.
c10017_g1	c10017_g1_i1	.	.			.	.	.	.
c10017_g2	c10017_g2_i1	.	.			.	.	.	.
c10019_g1	c10019_g1_i1	.	.			.	.	.	.
c10020_g1	c10020_g1_i1	.	.			.	.	.	.
c10020_g1	c10020_g1_i2	.	.			.	.	.	.
c10021_g1	c10021_g1_i1	.	.	gi|685824877|emb|CEF59931.1|	Potassium channel subfamily K member 18 [Strongyloides ratti]	.	.	.	.
c10022_g1	c10022_g1_i1	.	.	tr|U6PQG4|U6PQG4_HAECO	C. briggsae CBR-NLP-36 protein OS=Haemonchus contortus GN=HCOI_01872400 PE=4 SV=1	.	.	.	.
c10023_g1	c10023_g1_i1	.	.	tr|A0A016S9V3|A0A016S9V3_9BILA	Carboxypeptidase OS=Ancylostoma ceylanicum GN=Acey_s0263.g601 PE=3 SV=1	.	.	.	.
c10024_g1	c10024_g1_i1	.	.			.	.	.	.
c10025_g1	c10025_g1_i1	.	.			.	.	.	.
c10025_g2	c10025_g2_i1	.	.	tr|J0DK45|J0DK45_LOALO	Uncharacterized protein OS=Loa loa GN=LOAG_04360 PE=4 SV=1	.	.	.	.
c10026_g1	c10026_g1_i1	.	.			.	.	.	.
c10027_g1	c10027_g1_i1	c10027_g1_i1|m.1823	201-554[+]			.	.	.	.
c10028_g1	c10028_g1_i1	.	.			.	.	.	.
c10029_g1	c10029_g1_i1	.	.	tr|A0A044U7Q2|A0A044U7Q2_ONCVO	Uncharacterized protein OS=Onchocerca volvulus GN=WBGene00243200 PE=3 SV=1	.	.	.	.
c10029_g2	c10029_g2_i1	c10029_g2_i1|m.1824	3-446[+]	tr|U6PZ37|U6PZ37_HAECO	Chaperonin Cpn60 TCP-1 domain containing protein OS=Haemonchus contortus GN=HCOI_02181000 PE=3 SV=1	PF00118.19^Cpn60_TCP1^TCP-1/cpn60 chaperonin family^1-147^E:4.8e-36	.	.	GO:0005524^molecular_function^ATP binding
c10030_g1	c10030_g1_i1	c10030_g1_i1|m.1825	3-368[+]	gi|262303645|gb|ACY44415.1|	pre-mRNA splicing factor, partial [Lynceus sp. 'Lyn']	.	.	.	.
c10031_g1	c10031_g1_i1	.	.			.	.	.	.
c10031_g1	c10031_g1_i2	.	.			.	.	.	.
c10032_g1	c10032_g1_i1	.	.			.	.	.	.
c10035_g1	c10035_g1_i1	c10035_g1_i1|m.1826	58-471[+]			.	.	ExpAA=18.39^PredHel=1^Topology=i105-127o	.
c10037_g1	c10037_g1_i1	.	.			.	.	.	.
c10038_g1	c10038_g1_i1	.	.			.	.	.	.
c10039_g1	c10039_g1_i1	.	.	tr|A0A044SGF8|A0A044SGF8_ONCVO	Uncharacterized protein OS=Onchocerca volvulus GN=WBGene00239300 PE=4 SV=1	.	.	.	.
c1004_g1	c1004_g1_i1	.	.	tr|H3FSH0|H3FSH0_PRIPA	Uncharacterized protein OS=Pristionchus pacificus GN=WBGene00114796 PE=3 SV=1	.	.	.	.
c10040_g1	c10040_g1_i1	.	.			.	.	.	.
c10042_g1	c10042_g1_i1	.	.			.	.	.	.
c10043_g1	c10043_g1_i1	.	.	gi|52352673|gb|AAU43786.1|	myosin heavy chain, partial [Brugia malayi]	.	.	.	.
c10044_g1	c10044_g1_i1	.	.			.	.	.	.
c10045_g1	c10045_g1_i1	.	.			.	.	.	.
c10046_g1	c10046_g1_i1	.	.			.	.	.	.
c10047_g1	c10047_g1_i1	.	.			.	.	.	.
c10048_g1	c10048_g1_i1	.	.	gi|3876682|emb|CAB03056.1|	Protein CLEC-64 [Caenorhabditis elegans]	.	.	.	.
c10049_g1	c10049_g1_i1	.	.			.	.	.	.
c1005_g1	c1005_g1_i1	.	.			.	.	.	.
c10051_g1	c10051_g1_i1	.	.			.	.	.	.
c10052_g1	c10052_g1_i1	.	.			.	.	.	.
c10053_g1	c10053_g1_i1	.	.			.	.	.	.
c10054_g1	c10054_g1_i1	.	.			.	.	.	.
c10057_g1	c10057_g1_i1	.	.			.	.	.	.
c10058_g1	c10058_g1_i1	.	.			.	.	.	.
c10059_g1	c10059_g1_i1	.	.			.	.	.	.
c1006_g1	c1006_g1_i1	.	.	tr|U6DP94|U6DP94_NEOVI	Chromatin assembly factor 1 subunit B (Fragment) OS=Neovison vison GN=CAF1B PE=2 SV=1	.	.	.	.
c10060_g1	c10060_g1_i1	c10060_g1_i1|m.1831	1-411[+]			.	.	.	.
c10062_g1	c10062_g1_i1	.	.			.	.	.	.
c10064_g1	c10064_g1_i1	c10064_g1_i1|m.1832	1-507[+]	tr|J9B2A9|J9B2A9_WUCBA	Eukaryotic initiation factor 4A-III (Fragment) OS=Wuchereria bancrofti GN=WUBG_08049 PE=3 SV=1	PF00270.24^DEAD^DEAD/DEAH box helicase^1-116^E:4.9e-26	.	.	GO:0003676^molecular_function^nucleic acid binding`GO:0005524^molecular_function^ATP binding
c10065_g1	c10065_g1_i1	.	.			.	.	.	.
c10067_g1	c10067_g1_i1	.	.			.	.	.	.
c10067_g2	c10067_g2_i1	.	.			.	.	.	.
c10069_g1	c10069_g1_i1	.	.			.	.	.	.
c10071_g1	c10071_g1_i1	.	.	gi|324507541|gb|ADY43196.1|	UDP-glucuronosyltransferase ugt-47 [Ascaris suum]	.	.	.	.
c10073_g1	c10073_g1_i1	c10073_g1_i1|m.1833	1-339[+]			.	.	.	.
c10075_g1	c10075_g1_i1	.	.			.	.	.	.
c10076_g1	c10076_g1_i1	.	.			.	.	.	.
c10077_g1	c10077_g1_i1	.	.			.	.	.	.
c10078_g1	c10078_g1_i1	.	.			.	.	.	.
c10078_g1	c10078_g1_i2	.	.			.	.	.	.
c1008_g1	c1008_g1_i1	.	.			.	.	.	.
c10080_g1	c10080_g1_i1	.	.			.	.	.	.
c10081_g1	c10081_g1_i1	.	.			.	.	.	.
c10082_g1	c10082_g1_i1	.	.	tr|W2T818|W2T818_NECAM	Lysophospholipase (Fragment) OS=Necator americanus GN=NECAME_03196 PE=4 SV=1	.	.	.	.
c10083_g1	c10083_g1_i1	.	.			.	.	.	.
c10084_g1	c10084_g1_i1	.	.			.	.	.	.
c10085_g1	c10085_g1_i1	.	.			.	.	.	.
c10086_g1	c10086_g1_i1	.	.			.	.	.	.
c10087_g1	c10087_g1_i1	.	.	tr|A8PJW4|A8PJW4_BRUMA	Pao retrotransposon peptidase family protein OS=Brugia malayi GN=Bm1_28545 PE=4 SV=1	.	.	.	.
c10089_g1	c10089_g1_i1	.	.			.	.	.	.
c1009_g1	c1009_g1_i1	.	.			.	.	.	.
c10090_g1	c10090_g1_i1	c10090_g1_i1|m.1834	2-355[+]			.	.	.	.
c10091_g1	c10091_g1_i1	.	.			.	.	.	.
c10092_g1	c10092_g1_i1	.	.			.	.	.	.
c10092_g1	c10092_g1_i2	.	.			.	.	.	.
c10093_g1	c10093_g1_i1	.	.	tr|A0A044UT67|A0A044UT67_ONCVO	Uncharacterized protein OS=Onchocerca volvulus GN=WBGene00244503 PE=4 SV=1	.	.	.	.
c10094_g1	c10094_g1_i1	c10094_g1_i1|m.1835	2-475[+]	tr|U5EQG6|U5EQG6_9DIPT	Putative miple OS=Corethrella appendiculata PE=2 SV=1	PF01091.13^PTN_MK_C^PTN/MK heparin-binding protein family, C-terminal domain^61-109^E:6.3e-17`PF01091.13^PTN_MK_C^PTN/MK heparin-binding protein family, C-terminal domain^107-157^E:9.9e-08	.	.	GO:0008083^molecular_function^growth factor activity
c10095_g1	c10095_g1_i1	.	.			.	.	.	.
c10096_g1	c10096_g1_i1	.	.			.	.	.	.
c10097_g1	c10097_g1_i1	.	.			.	.	.	.
c10098_g1	c10098_g1_i1	.	.			.	.	.	.
c101_g1	c101_g1_i1	.	.			.	.	.	.
c1010_g1	c1010_g1_i1	.	.			.	.	.	.
c10100_g1	c10100_g1_i1	c10100_g1_i1|m.1836	51-503[+]	gi|685830628|emb|CEF65549.1|	Zinc finger, C2H2 domain and Zinc finger C2H2-type/integrase DNA-binding domain and Zinc finger, C2H2-like domain-containing protein [Strongyloides ratti]	PF13894.1^zf-C2H2_4^C2H2-type zinc finger^102-123^E:0.16`PF13909.1^zf-H2C2_5^C2H2-type zinc-finger domain^103-124^E:0.063`PF00096.21^zf-C2H2^Zinc finger, C2H2 type^103-123^E:0.024`PF13909.1^zf-H2C2_5^C2H2-type zinc-finger domain^129-148^E:0.0062	.	.	GO:0046872^molecular_function^metal ion binding
c10100_g1	c10100_g1_i2	c10100_g1_i2|m.1837	51-569[+]	gi|685830628|emb|CEF65549.1|	Zinc finger, C2H2 domain and Zinc finger C2H2-type/integrase DNA-binding domain and Zinc finger, C2H2-like domain-containing protein [Strongyloides ratti]	PF13894.1^zf-C2H2_4^C2H2-type zinc finger^102-123^E:0.19`PF00096.21^zf-C2H2^Zinc finger, C2H2 type^103-123^E:0.029`PF13909.1^zf-H2C2_5^C2H2-type zinc-finger domain^129-148^E:0.0038	.	.	GO:0046872^molecular_function^metal ion binding
c10101_g1	c10101_g1_i1	.	.	tr|A0A016TN82|A0A016TN82_9BILA	Uncharacterized protein OS=Ancylostoma ceylanicum GN=Acey_s0089.g2219 PE=4 SV=1	.	.	.	.
c10102_g1	c10102_g1_i1	.	.			.	.	.	.
c10104_g1	c10104_g1_i1	.	.			.	.	.	.
c10107_g1	c10107_g1_i1	.	.			.	.	.	.
c10108_g1	c10108_g1_i1	.	.			.	.	.	.
c10109_g1	c10109_g1_i1	.	.			.	.	.	.
c1011_g1	c1011_g1_i1	.	.			.	.	.	.
c10110_g1	c10110_g1_i1	.	.	gi|148793173|gb|ABR12663.1|	elongation factor-1 alpha, partial [Sergentomyia sintoni]	.	.	.	.
c10111_g1	c10111_g1_i1	.	.			.	.	.	.
c10112_g1	c10112_g1_i1	.	.			.	.	.	.
c10113_g1	c10113_g1_i1	.	.	tr|H3F7J1|H3F7J1_PRIPA	Uncharacterized protein OS=Pristionchus pacificus GN=WBGene00107694 PE=4 SV=1	.	.	.	.
c10113_g1	c10113_g1_i2	.	.	tr|H3F7J1|H3F7J1_PRIPA	Uncharacterized protein OS=Pristionchus pacificus GN=WBGene00107694 PE=4 SV=1	.	.	.	.
c10114_g1	c10114_g1_i1	.	.			.	.	.	.
c10115_g1	c10115_g1_i1	.	.	gi|324508736|gb|ADY43685.1|	Bone morphogenetic protein 3 [Ascaris suum]	.	.	.	.
c10115_g2	c10115_g2_i1	c10115_g2_i1|m.1842	2-343[+]	gi|324508736|gb|ADY43685.1|	Bone morphogenetic protein 3 [Ascaris suum]	PF00019.15^TGF_beta^Transforming growth factor beta like domain^87-113^E:1.2e-06	.	.	GO:0008083^molecular_function^growth factor activity
c10117_g1	c10117_g1_i1	.	.	gi|324512683|gb|ADY45246.1|	NOP5 family protein, partial [Ascaris suum]	.	.	.	.
c10117_g2	c10117_g2_i1	c10117_g2_i1|m.1843	3-389[+]	tr|A0A016WMG8|A0A016WMG8_9BILA	Uncharacterized protein OS=Ancylostoma ceylanicum GN=Acey_s0586.g332 PE=4 SV=1	PF01798.13^Nop^Putative snoRNA binding domain^27-129^E:6.8e-45	.	.	.
c10118_g1	c10118_g1_i1	.	.			.	.	.	.
c10119_g1	c10119_g1_i1	.	.			.	.	.	.
c10120_g1	c10120_g1_i1	.	.			.	.	.	.
c10122_g1	c10122_g1_i1	.	.			.	.	.	.
c10122_g1	c10122_g1_i2	.	.			.	.	.	.
c10124_g1	c10124_g1_i1	.	.			.	.	.	.
c10126_g1	c10126_g1_i1	.	.			.	.	.	.
c10128_g1	c10128_g1_i1	c10128_g1_i1|m.1846	2-556[+]	tr|R1CYJ3|R1CYJ3_9CLOT	ATP-dependent zinc metalloprotease FtsH OS=Clostridiaceae bacterium L21-TH-D2 GN=ftsH PE=3 SV=1	PF01434.13^Peptidase_M41^Peptidase family M41^13-112^E:1.8e-09	.	.	GO:0004222^molecular_function^metalloendopeptidase activity`GO:0005524^molecular_function^ATP binding`GO:0006508^biological_process^proteolysis
c10128_g1	c10128_g1_i2	c10128_g1_i2|m.1847	2-556[+]	tr|R1CYJ3|R1CYJ3_9CLOT	ATP-dependent zinc metalloprotease FtsH OS=Clostridiaceae bacterium L21-TH-D2 GN=ftsH PE=3 SV=1	PF01434.13^Peptidase_M41^Peptidase family M41^13-112^E:1.8e-09	.	.	GO:0004222^molecular_function^metalloendopeptidase activity`GO:0005524^molecular_function^ATP binding`GO:0006508^biological_process^proteolysis
c10129_g1	c10129_g1_i1	.	.			.	.	.	.
c10130_g1	c10130_g1_i1	.	.			.	.	.	.
c10133_g1	c10133_g1_i1	.	.	gi|324512385|gb|ADY45132.1|	CCR4-NOT transcription complex subunit 2 [Ascaris suum]	.	.	.	.
c10134_g1	c10134_g1_i1	.	.			.	.	.	.
c10135_g1	c10135_g1_i1	.	.			.	.	.	.
c10135_g1	c10135_g1_i2	.	.			.	.	.	.
c10136_g1	c10136_g1_i1	.	.			.	.	.	.
c10137_g1	c10137_g1_i1	.	.			.	.	.	.
c10139_g1	c10139_g1_i1	.	.			.	.	.	.
c10141_g1	c10141_g1_i1	.	.			.	.	.	.
c10142_g1	c10142_g1_i1	.	.			.	.	.	.
c10143_g1	c10143_g1_i1	.	.			.	.	.	.
c10144_g1	c10144_g1_i1	.	.			.	.	.	.
c10144_g1	c10144_g1_i2	c10144_g1_i2|m.1851	1-330[+]			.	.	ExpAA=64.88^PredHel=3^Topology=i7-29o39-58i63-85o	.
c10145_g1	c10145_g1_i1	.	.			.	.	.	.
c10146_g1	c10146_g1_i1	.	.			.	.	.	.
c10148_g1	c10148_g1_i1	.	.	gi|404432912|emb|CCM10194.1|	Cell division protein FtsY homolog [Cardinium endosymbiont cEper1 of Encarsia pergandiella]	.	.	.	.
c10148_g2	c10148_g2_i1	.	.	gi|404432908|emb|CCM10190.1|	50S ribosomal protein L28 [Cardinium endosymbiont cEper1 of Encarsia pergandiella]	.	.	.	.
c10149_g1	c10149_g1_i1	c10149_g1_i1|m.1854	2-529[+]			.	sigP:1^32^0.496^YES	.	.
c10150_g1	c10150_g1_i1	.	.			.	.	.	.
c10151_g1	c10151_g1_i1	.	.	gi|324518390|gb|ADY47090.1|	Poly(U)-specific endoribonuclease [Ascaris suum]	.	.	.	.
c10152_g1	c10152_g1_i1	.	.	tr|A0A016SIK2|A0A016SIK2_9BILA	Uncharacterized protein OS=Ancylostoma ceylanicum GN=Acey_s0223.g2678 PE=4 SV=1	.	.	.	.
c10156_g1	c10156_g1_i1	.	.			.	.	.	.
c10157_g1	c10157_g1_i1	.	.	tr|H3DS03|H3DS03_PRIPA	Uncharacterized protein OS=Pristionchus pacificus GN=WBGene00089738 PE=4 SV=1	.	.	.	.
c10157_g1	c10157_g1_i2	.	.	tr|H3DS03|H3DS03_PRIPA	Uncharacterized protein OS=Pristionchus pacificus GN=WBGene00089738 PE=4 SV=1	.	.	.	.
c10158_g1	c10158_g1_i1	c10158_g1_i1|m.1856	49-354[+]	gi|1707420|emb|CAA67914.1|	ubiquitin-like protein [Caenorhabditis elegans]	PF11976.3^Rad60-SLD^Ubiquitin-2 like Rad60 SUMO-like^23-92^E:1.4e-19`PF00240.18^ubiquitin^Ubiquitin family^28-95^E:4.3e-13	.	.	GO:0005515^molecular_function^protein binding
c10159_g1	c10159_g1_i1	.	.	gi|324555935|gb|ADY49805.1|	Transmembrane protein Tmp21, partial [Ascaris suum]	.	.	.	.
c10161_g1	c10161_g1_i1	.	.			.	.	.	.
c10162_g1	c10162_g1_i1	.	.	tr|A8X1M9|A8X1M9_CAEBR	Protein CBR-COL-113 OS=Caenorhabditis briggsae GN=col-113 PE=4 SV=1	.	.	.	.
c10162_g2	c10162_g2_i1	.	.			.	.	.	.
c10163_g1	c10163_g1_i1	.	.			.	.	.	.
c10164_g1	c10164_g1_i1	.	.			.	.	.	.
c10165_g1	c10165_g1_i1	.	.			.	.	.	.
c10166_g1	c10166_g1_i1	.	.			.	.	.	.
c10168_g1	c10168_g1_i1	.	.			.	.	.	.
c10169_g1	c10169_g1_i1	.	.	tr|W6NVJ5|W6NVJ5_HAECO	NOP5 and NOSIC and Pre-mRNA processing ribonucleoprotein domain containing protein OS=Haemonchus contortus GN=HCOI_01673800 PE=4 SV=1	.	.	.	.
c10172_g1	c10172_g1_i1	.	.	tr|A0A090KXP1|A0A090KXP1_STRRB	Sec16 ortholog OS=Strongyloides ratti GN=SRAE_1000053300 PE=4 SV=1	.	.	.	.
c10172_g2	c10172_g2_i1	.	.	gi|324500931|gb|ADY40422.1|	Unknown [Ascaris suum]	.	.	.	.
c10173_g1	c10173_g1_i1	.	.			.	.	.	.
c10174_g1	c10174_g1_i1	.	.	gi|324544593|gb|ADY49681.1|	Histidine triad nucleotide-binding protein 1, partial [Ascaris suum]	.	.	.	.
c10176_g1	c10176_g1_i1	.	.			.	.	.	.
c10177_g1	c10177_g1_i1	.	.	tr|F1KQN5|F1KQN5_ASCSU	Monensin-resistant 2 OS=Ascaris suum PE=2 SV=1	.	.	.	.
c10178_g1	c10178_g1_i1	.	.			.	.	.	.
c1018_g1	c1018_g1_i1	.	.	tr|F1LF43|F1LF43_ASCSU	Ras-related protein Rap-2b OS=Ascaris suum PE=2 SV=1	.	.	.	.
c10180_g1	c10180_g1_i1	.	.			.	.	.	.
c10181_g1	c10181_g1_i1	.	.			.	.	.	.
c10181_g2	c10181_g2_i1	.	.			.	.	.	.
c10182_g1	c10182_g1_i1	.	.			.	.	.	.
c10182_g2	c10182_g2_i1	.	.			.	.	.	.
c10184_g1	c10184_g1_i1	.	.	tr|W4XMM5|W4XMM5_STRPU	Uncharacterized protein OS=Strongylocentrotus purpuratus PE=4 SV=1	.	.	.	.
c10186_g1	c10186_g1_i1	.	.			.	.	.	.
c10188_g1	c10188_g1_i1	.	.			.	.	.	.
c10189_g1	c10189_g1_i1	.	.			.	.	.	.
c1019_g1	c1019_g1_i1	.	.			.	.	.	.
c10190_g1	c10190_g1_i1	.	.			.	.	.	.
c10191_g1	c10191_g1_i1	.	.			.	.	.	.
c10192_g1	c10192_g1_i1	.	.			.	.	.	.
c10193_g1	c10193_g1_i1	.	.			.	.	.	.
c10194_g1	c10194_g1_i1	.	.			.	.	.	.
c10195_g1	c10195_g1_i1	.	.			.	.	.	.
c10196_g1	c10196_g1_i1	.	.			.	.	.	.
c10197_g1	c10197_g1_i1	.	.	gi|33300347|emb|CAE17972.1|	Protein T26C5.5 [Caenorhabditis elegans]	.	.	.	.
c102_g1	c102_g1_i1	c102_g1_i1|m.16	3-611[+]			.	.	.	.
c102_g1	c102_g1_i1	c102_g1_i1|m.17	1-366[+]			.	.	.	.
c10200_g1	c10200_g1_i1	.	.			.	.	.	.
c10201_g1	c10201_g1_i1	.	.			.	.	.	.
c10202_g1	c10202_g1_i1	.	.			.	.	.	.
c10203_g1	c10203_g1_i1	.	.			.	.	.	.
c10207_g1	c10207_g1_i1	.	.	tr|A0A044SMY6|A0A044SMY6_ONCVO	Uncharacterized protein (Fragment) OS=Onchocerca volvulus GN=WBGene00239707 PE=4 SV=1	.	.	.	.
c10208_g1	c10208_g1_i1	.	.			.	.	.	.
c10209_g1	c10209_g1_i1	.	.			.	.	.	.
c1021_g1	c1021_g1_i1	.	.			.	.	.	.
c10210_g1	c10210_g1_i1	.	.			.	.	.	.
c10210_g2	c10210_g2_i1	.	.			.	.	.	.
c10211_g1	c10211_g1_i1	.	.			.	.	.	.
c10213_g1	c10213_g1_i1	.	.			.	.	.	.
c10213_g1	c10213_g1_i2	.	.			.	.	.	.
c10214_g1	c10214_g1_i1	.	.			.	.	.	.
c10214_g2	c10214_g2_i1	.	.			.	.	.	.
c10216_g1	c10216_g1_i1	.	.			.	.	.	.
c10217_g1	c10217_g1_i1	.	.			.	.	.	.
c10218_g1	c10218_g1_i1	.	.			.	.	.	.
c10218_g1	c10218_g1_i2	.	.			.	.	.	.
c10219_g1	c10219_g1_i1	.	.			.	.	.	.
c10220_g1	c10220_g1_i1	.	.			.	.	.	.
c10221_g1	c10221_g1_i1	.	.			.	.	.	.
c10223_g1	c10223_g1_i1	.	.	tr|A0A024MAW0|A0A024MAW0_BRUMA	Protein Bm3500, isoform c OS=Brugia malayi GN=Bm3500 PE=4 SV=1	.	.	.	.
c10224_g1	c10224_g1_i1	.	.			.	.	.	.
c10225_g1	c10225_g1_i1	.	.	gi|158344563|gb|ABW36052.1|	propionyl-CoA carboxylase beta, partial [Caenorhabditis remanei]	.	.	.	.
c10226_g1	c10226_g1_i1	.	.	tr|H3EWD4|H3EWD4_PRIPA	Uncharacterized protein OS=Pristionchus pacificus GN=WBGene00103687 PE=4 SV=1	.	.	.	.
c10227_g1	c10227_g1_i1	.	.			.	.	.	.
c10228_g1	c10228_g1_i1	.	.			.	.	.	.
c10228_g1	c10228_g1_i2	.	.			.	.	.	.
c10230_g1	c10230_g1_i1	.	.			.	.	.	.
c10231_g1	c10231_g1_i1	.	.	gi|324502820|gb|ADY41237.1|	Lariat debranching enzyme [Ascaris suum]	.	.	.	.
c10232_g1	c10232_g1_i1	.	.			.	.	.	.
c10233_g1	c10233_g1_i1	c10233_g1_i1|m.1869	59-622[+]			PF01442.13^Apolipoprotein^Apolipoprotein A1/A4/E domain^84-163^E:0.00012	.	.	GO:0008289^molecular_function^lipid binding`GO:0006869^biological_process^lipid transport`GO:0042157^biological_process^lipoprotein metabolic process`GO:0005576^cellular_component^extracellular region
c10233_g1	c10233_g1_i2	c10233_g1_i2|m.1870	59-589[+]			PF01442.13^Apolipoprotein^Apolipoprotein A1/A4/E domain^17-21^E:9600`PF01442.13^Apolipoprotein^Apolipoprotein A1/A4/E domain^80-153^E:0.0025	.	.	GO:0008289^molecular_function^lipid binding`GO:0006869^biological_process^lipid transport`GO:0042157^biological_process^lipoprotein metabolic process`GO:0005576^cellular_component^extracellular region
c10234_g1	c10234_g1_i1	.	.			.	.	.	.
c10235_g1	c10235_g1_i1	c10235_g1_i1|m.1871	1-615[+]	tr|A0A016SQ05|A0A016SQ05_9BILA	Uncharacterized protein OS=Ancylostoma ceylanicum GN=Acey_s0190.g1261 PE=4 SV=1	PF03343.8^SART-1^SART-1 family^27-205^E:9e-23	.	.	.
c10236_g1	c10236_g1_i1	.	.			.	.	.	.
c10236_g2	c10236_g2_i1	.	.			.	.	.	.
c10237_g1	c10237_g1_i1	c10237_g1_i1|m.1872	658-963[+]			.	.	.	.
c10238_g1	c10238_g1_i1	.	.			.	.	.	.
c10239_g1	c10239_g1_i1	.	.			.	.	.	.
c1024_g1	c1024_g1_i1	.	.			.	.	.	.
c10240_g1	c10240_g1_i1	.	.	gi|324503309|gb|ADY41440.1|	PR domain zinc finger protein 1 [Ascaris suum]	.	.	.	.
c10241_g1	c10241_g1_i1	.	.			.	.	.	.
c10242_g1	c10242_g1_i1	.	.	gi|324504313|gb|ADY41863.1|	Unknown [Ascaris suum]	.	.	.	.
c10242_g2	c10242_g2_i1	.	.	gi|324504313|gb|ADY41863.1|	Unknown [Ascaris suum]	.	.	.	.
c10245_g1	c10245_g1_i1	.	.	gi|404432578|emb|CCM09860.1|	Putative uncharacterized protein [Cardinium endosymbiont cEper1 of Encarsia pergandiella]	.	.	.	.
c10245_g2	c10245_g2_i1	.	.	tr|X5J791|X5J791_9BACT	RNA polymerase Rpb6 domain-containing protein OS=Cardinium endosymbiont cBtQ1 of Bemisia tabaci GN=CHV_a0389 PE=4 SV=1	.	.	.	.
c10246_g1	c10246_g1_i1	.	.			.	.	.	.
c10247_g1	c10247_g1_i1	.	.			.	.	.	.
c10248_g1	c10248_g1_i1	.	.	gi|404433242|emb|CCM10524.1|	Single-stranded DNA-binding protein [Cardinium endosymbiont cEper1 of Encarsia pergandiella]	.	.	.	.
c10249_g1	c10249_g1_i1	.	.			.	.	.	.
c1025_g1	c1025_g1_i1	.	.			.	.	.	.
c1025_g2	c1025_g2_i1	.	.			.	.	.	.
c10250_g1	c10250_g1_i1	.	.			.	.	.	.
c10251_g1	c10251_g1_i1	.	.			.	.	.	.
c10253_g1	c10253_g1_i1	c10253_g1_i1|m.1876	2-430[+]			.	.	.	.
c10254_g1	c10254_g1_i1	.	.			.	.	.	.
c10255_g1	c10255_g1_i1	.	.			.	.	.	.
c10256_g1	c10256_g1_i1	.	.			.	.	.	.
c10257_g1	c10257_g1_i1	.	.	gi|685829443|emb|CEF64365.1|	Protein grainyhead [Strongyloides ratti]	.	.	.	.
c10257_g1	c10257_g1_i2	.	.	tr|A0A044S0W9|A0A044S0W9_ONCVO	Uncharacterized protein OS=Onchocerca volvulus GN=WBGene00238278 PE=4 SV=1	.	.	.	.
c10258_g1	c10258_g1_i1	.	.			.	.	.	.
c1026_g1	c1026_g1_i1	.	.			.	.	.	.
c10261_g1	c10261_g1_i1	.	.	gi|324502215|gb|ADY40977.1|	Serine/threonine-protein kinase N2 [Ascaris suum]	.	.	.	.
c10261_g2	c10261_g2_i1	.	.	gi|324502215|gb|ADY40977.1|	Serine/threonine-protein kinase N2 [Ascaris suum]	.	.	.	.
c10263_g1	c10263_g1_i1	.	.			.	.	.	.
c10266_g1	c10266_g1_i1	.	.			.	.	.	.
c10267_g1	c10267_g1_i1	.	.	tr|X5J792|X5J792_9BACT	Sodium:solute symporter family protein OS=Cardinium endosymbiont cBtQ1 of Bemisia tabaci GN=CHV_a0395 PE=3 SV=1	.	.	.	.
c10269_g1	c10269_g1_i1	.	.			.	.	.	.
c10270_g1	c10270_g1_i1	.	.			.	.	.	.
c10271_g1	c10271_g1_i1	.	.			.	.	.	.
c10272_g1	c10272_g1_i1	.	.			.	.	.	.
c10272_g2	c10272_g2_i1	c10272_g2_i1|m.1881	3-335[+]			.	.	.	.
c10273_g1	c10273_g1_i1	.	.			.	.	.	.
c10275_g1	c10275_g1_i1	.	.			.	.	.	.
c10276_g1	c10276_g1_i1	.	.			.	.	.	.
c10277_g1	c10277_g1_i1	.	.			.	.	.	.
c10278_g1	c10278_g1_i1	.	.	gi|351018147|emb|CCD62051.1|	Protein VALV-1 [Caenorhabditis elegans]	.	.	.	.
c10279_g1	c10279_g1_i1	.	.			.	.	.	.
c10280_g1	c10280_g1_i1	.	.			.	.	.	.
c10281_g1	c10281_g1_i1	.	.	gi|324507286|gb|ADY43093.1|	Tetraspanin-33 [Ascaris suum]	.	.	.	.
c10281_g2	c10281_g2_i1	.	.	tr|E1FMW0|E1FMW0_LOALO	Tetraspanin OS=Loa loa GN=LOAG_02236 PE=3 SV=2	.	.	.	.
c10283_g1	c10283_g1_i1	.	.			.	.	.	.
c10284_g1	c10284_g1_i1	.	.	gi|685825174|emb|CEF60227.1|	Sodium-and chloride-dependent creatine transporter 1 [Strongyloides ratti]	.	.	.	.
c10284_g2	c10284_g2_i1	.	.	gi|685825174|emb|CEF60227.1|	Sodium-and chloride-dependent creatine transporter 1 [Strongyloides ratti]	.	.	.	.
c10285_g1	c10285_g1_i1	.	.	tr|U6NXB0|U6NXB0_HAECO	Nematode-specific EB region domain containing protein OS=Haemonchus contortus GN=HCOI_00847100 PE=4 SV=1	.	.	.	.
c10289_g1	c10289_g1_i1	.	.			.	.	.	.
c1029_g1	c1029_g1_i1	.	.			.	.	.	.
c10290_g1	c10290_g1_i1	.	.	tr|A0A090LI81|A0A090LI81_STRRB	Uncharacterized protein OS=Strongyloides ratti GN=SRAE_2000410600 PE=4 SV=1	.	.	.	.
c10291_g1	c10291_g1_i1	.	.			.	.	.	.
c10292_g1	c10292_g1_i1	.	.			.	.	.	.
c10293_g1	c10293_g1_i1	.	.	tr|A0A023FFH0|A0A023FFH0_9ACAR	Putative glutamine synthetase (Fragment) OS=Amblyomma cajennense PE=2 SV=1	.	.	.	.
c10293_g2	c10293_g2_i1	.	.	sp|P34497|GLNA_CAEEL	Probable glutamine synthetase OS=Caenorhabditis elegans GN=gln-2 PE=3 SV=1	.	.	.	.
c10294_g1	c10294_g1_i1	.	.			.	.	.	.
c10294_g2	c10294_g2_i1	.	.	gi|324502255|gb|ADY40993.1|	Protein phosphatase 1 regulatory subunit 12A [Ascaris suum]	.	.	.	.
c10295_g1	c10295_g1_i1	.	.			.	.	.	.
c10295_g2	c10295_g2_i1	.	.			.	.	.	.
c10297_g1	c10297_g1_i1	.	.	gi|256861447|gb|ACV32426.1|	large subunit ribosomal protein 9, partial [Koerneria sp. RS1982]	.	.	.	.
c10298_g1	c10298_g1_i1	.	.			.	.	.	.
c10298_g1	c10298_g1_i2	.	.			.	.	.	.
c10299_g1	c10299_g1_i1	c10299_g1_i1|m.1887	77-421[+]	gi|94468770|gb|ABF18234.1|	nucleosome-binding factor SPN POB3 subunit [Aedes aegypti]	PF09011.5^HMG_box_2^HMG-box domain^3-65^E:2.7e-12`PF00505.14^HMG_box^HMG (high mobility group) box^5-70^E:2.4e-23	.	.	.
c10300_g1	c10300_g1_i1	.	.			.	.	.	.
c10300_g1	c10300_g1_i2	.	.			.	.	.	.
c10301_g1	c10301_g1_i1	.	.			.	.	.	.
c10302_g1	c10302_g1_i1	.	.			.	.	.	.
c10303_g1	c10303_g1_i1	.	.			.	.	.	.
c10304_g1	c10304_g1_i1	.	.			.	.	.	.
c10305_g1	c10305_g1_i1	.	.			.	.	.	.
c10306_g1	c10306_g1_i1	.	.			.	.	.	.
c10307_g1	c10307_g1_i1	.	.			.	.	.	.
c10308_g1	c10308_g1_i1	.	.	gi|324506680|gb|ADY42846.1|	Ribonuclease ZC3H12A [Ascaris suum]	.	.	.	.
c10309_g1	c10309_g1_i1	.	.			.	.	.	.
c1031_g1	c1031_g1_i1	.	.			.	.	.	.
c10310_g1	c10310_g1_i1	c10310_g1_i1|m.1891	1-555[+]			PF00240.18^ubiquitin^Ubiquitin family^32-93^E:2.4e-07	.	ExpAA=19.16^PredHel=1^Topology=i2-24o	GO:0005515^molecular_function^protein binding
c10312_g1	c10312_g1_i1	.	.			.	.	.	.
c10315_g1	c10315_g1_i1	c10315_g1_i1|m.1892	150-467[+]			.	.	.	.
c10316_g1	c10316_g1_i1	.	.			.	.	.	.
c10319_g1	c10319_g1_i1	.	.			.	.	.	.
c1032_g1	c1032_g1_i1	.	.	tr|J9EY18|J9EY18_WUCBA	Uncharacterized protein OS=Wuchereria bancrofti GN=WUBG_01979 PE=4 SV=1	.	.	.	.
c10322_g1	c10322_g1_i1	.	.			.	.	.	.
c10323_g1	c10323_g1_i1	.	.			.	.	.	.
c10323_g2	c10323_g2_i1	.	.			.	.	.	.
c10324_g1	c10324_g1_i1	.	.			.	.	.	.
c10324_g1	c10324_g1_i2	.	.			.	.	.	.
c10325_g1	c10325_g1_i1	.	.			.	.	.	.
c10326_g1	c10326_g1_i1	.	.			.	.	.	.
c1033_g1	c1033_g1_i1	.	.			.	.	.	.
c10331_g1	c10331_g1_i1	.	.	tr|J0DP55|J0DP55_LOALO	Ubiquitin-60S ribosomal protein L40 OS=Loa loa GN=LOAG_17371 PE=4 SV=1	.	.	.	.
c10332_g1	c10332_g1_i1	.	.			.	.	.	.
c10334_g1	c10334_g1_i1	.	.			.	.	.	.
c10335_g1	c10335_g1_i1	.	.			.	.	.	.
c10336_g1	c10336_g1_i1	.	.			.	.	.	.
c10338_g1	c10338_g1_i1	.	.			.	.	.	.
c1034_g1	c1034_g1_i1	.	.			.	.	.	.
c10340_g1	c10340_g1_i1	.	.	gi|220959398|gb|ACL92242.1|	RpS27A-PA [synthetic construct]	.	.	.	.
c10341_g1	c10341_g1_i1	.	.			.	.	.	.
c10343_g1	c10343_g1_i1	.	.			.	.	.	.
c10344_g1	c10344_g1_i1	.	.	sp|O01530|ASP6_CAEEL	Aspartic protease 6 OS=Caenorhabditis elegans GN=asp-6 PE=3 SV=1	.	.	.	.
c10344_g2	c10344_g2_i1	c10344_g2_i1|m.1893	1-912[+]	tr|E3LZN9|E3LZN9_CAERE	CRE-ASP-6 protein OS=Caenorhabditis remanei GN=Cre-asp-6 PE=3 SV=1	PF00026.18^Asp^Eukaryotic aspartyl protease^1-299^E:1.1e-69	.	.	GO:0004190^molecular_function^aspartic-type endopeptidase activity`GO:0006508^biological_process^proteolysis
c10345_g1	c10345_g1_i1	.	.			.	.	.	.
c10346_g1	c10346_g1_i1	.	.	tr|U1MTY2|U1MTY2_ASCSU	Casein kinase ii subunit alpha OS=Ascaris suum GN=ASU_00408 PE=3 SV=1	.	.	.	.
c10348_g1	c10348_g1_i1	.	.			.	.	.	.
c10349_g1	c10349_g1_i1	.	.			.	.	.	.
c1035_g1	c1035_g1_i1	c1035_g1_i1|m.223	51-464[+]	tr|U1NFQ6|U1NFQ6_ASCSU	Signal transducer and activator of transcription b OS=Ascaris suum GN=ASU_11970 PE=4 SV=1	.	sigP:1^11^0.464^YES	.	.
c10350_g1	c10350_g1_i1	.	.			.	.	.	.
c10351_g1	c10351_g1_i1	.	.			.	.	.	.
c10352_g1	c10352_g1_i1	.	.			.	.	.	.
c10354_g1	c10354_g1_i1	.	.			.	.	.	.
c10355_g1	c10355_g1_i1	.	.			.	.	.	.
c10356_g1	c10356_g1_i1	.	.	gi|256709244|gb|ACV21001.1|	small subunit ribosomal protein 14, partial [Neodiplogaster sp. WEM-2009]	.	.	.	.
c10359_g1	c10359_g1_i1	.	.			.	.	.	.
c10359_g1	c10359_g1_i2	.	.			.	.	.	.
c1036_g1	c1036_g1_i1	.	.			.	.	.	.
c10360_g1	c10360_g1_i1	.	.			.	.	.	.
c10361_g1	c10361_g1_i1	.	.			.	.	.	.
c10362_g1	c10362_g1_i1	.	.	tr|U1MEF6|U1MEF6_ASCSU	Protein male abnormal 7 OS=Ascaris suum GN=ASU_07766 PE=4 SV=1	.	.	.	.
c10363_g1	c10363_g1_i1	.	.	tr|K7I8Q6|K7I8Q6_CAEJA	Uncharacterized protein OS=Caenorhabditis japonica GN=WBGene00215314 PE=4 SV=1	.	.	.	.
c10366_g1	c10366_g1_i1	.	.			.	.	.	.
c10367_g1	c10367_g1_i1	.	.			.	.	.	.
c10368_g1	c10368_g1_i1	.	.	tr|W2TRM9|W2TRM9_NECAM	Peptidase dimerization domain protein OS=Necator americanus GN=NECAME_06866 PE=4 SV=1	.	.	.	.
c10368_g2	c10368_g2_i1	.	.	gi|74223073|dbj|BAE40677.1|	unnamed protein product [Mus musculus]	.	.	.	.
c10369_g1	c10369_g1_i1	c10369_g1_i1|m.1896	26-454[+]	tr|A8NLD7|A8NLD7_BRUMA	Protein Bm13898 OS=Brugia malayi GN=Bm13898 PE=4 SV=1	PF00828.14^Ribosomal_L18e^Ribosomal protein L18e/L15^20-140^E:4.6e-39	.	.	.
c1037_g1	c1037_g1_i1	.	.			.	.	.	.
c1037_g1	c1037_g1_i2	.	.			.	.	.	.
c10370_g1	c10370_g1_i1	.	.			.	.	.	.
c10370_g1	c10370_g1_i2	.	.			.	.	.	.
c10373_g1	c10373_g1_i1	.	.			.	.	.	.
c10374_g1	c10374_g1_i1	.	.			.	.	.	.
c10375_g1	c10375_g1_i1	.	.	gi|66815099|gb|AAY56748.1|	serine protease inhibitor, partial [Caenorhabditis remanei]	.	.	.	.
c10376_g1	c10376_g1_i1	.	.			.	.	.	.
c10378_g1	c10378_g1_i1	.	.			.	.	.	.
c1038_g1	c1038_g1_i1	.	.			.	.	.	.
c10381_g1	c10381_g1_i1	.	.	tr|U1M6A0|U1M6A0_ASCSU	Uncharacterized protein OS=Ascaris suum GN=ASU_12468 PE=4 SV=1	.	.	.	.
c10382_g1	c10382_g1_i1	.	.	tr|Q91943|Q91943_XIPMA	HASI OS=Xiphophorus maculatus GN=HASI PE=2 SV=1	.	.	.	.
c10384_g1	c10384_g1_i1	.	.	gi|685828674|emb|CEF63596.1|	CYTH-like domain-containing protein [Strongyloides ratti]	.	.	.	.
c10385_g1	c10385_g1_i1	.	.			.	.	.	.
c10386_g1	c10386_g1_i1	.	.			.	.	.	.
c10387_g1	c10387_g1_i1	.	.			.	.	.	.
c10389_g1	c10389_g1_i1	.	.			.	.	.	.
c1039_g1	c1039_g1_i1	.	.			.	.	.	.
c10390_g1	c10390_g1_i1	.	.			.	.	.	.
c10390_g1	c10390_g1_i2	.	.			.	.	.	.
c10391_g1	c10391_g1_i1	.	.			.	.	.	.
c10392_g1	c10392_g1_i1	.	.			.	.	.	.
c10393_g1	c10393_g1_i1	.	.			.	.	.	.
c10394_g1	c10394_g1_i1	.	.			.	.	.	.
c10394_g1	c10394_g1_i2	.	.			.	.	.	.
c10395_g1	c10395_g1_i1	.	.			.	.	.	.
c10398_g1	c10398_g1_i1	.	.			.	.	.	.
c10399_g1	c10399_g1_i1	.	.			.	.	.	.
c104_g1	c104_g1_i1	.	.			.	.	.	.
c1040_g1	c1040_g1_i1	c1040_g1_i1|m.224	1-375[+]			PF05577.7^Peptidase_S28^Serine carboxypeptidase S28^1-125^E:0.00015	.	.	GO:0008236^molecular_function^serine-type peptidase activity`GO:0006508^biological_process^proteolysis
c10400_g1	c10400_g1_i1	.	.			.	.	.	.
c10400_g1	c10400_g1_i2	.	.			.	.	.	.
c10401_g1	c10401_g1_i1	.	.			.	.	.	.
c10404_g1	c10404_g1_i1	.	.			.	.	.	.
c10405_g1	c10405_g1_i1	.	.			.	.	.	.
c10409_g1	c10409_g1_i1	.	.			.	.	.	.
c10410_g1	c10410_g1_i1	.	.			.	.	.	.
c10410_g2	c10410_g2_i1	.	.			.	.	.	.
c10411_g1	c10411_g1_i1	.	.			.	.	.	.
c10412_g1	c10412_g1_i1	.	.	gi|404432916|emb|CCM10198.1|	Biotin carboxyl carrier protein of acetyl-CoA carboxylase [Cardinium endosymbiont cEper1 of Encarsia pergandiella]	.	.	.	.
c10412_g2	c10412_g2_i1	.	.	gi|404432915|emb|CCM10197.1|	Elongation factor P [Cardinium endosymbiont cEper1 of Encarsia pergandiella]	.	.	.	.
c10413_g1	c10413_g1_i1	c10413_g1_i1|m.1899	3-512[+]	tr|W2T0Y9|W2T0Y9_NECAM	Phosphotyrosine interaction domain protein OS=Necator americanus GN=NECAME_03950 PE=4 SV=1	.	.	.	.
c10413_g2	c10413_g2_i1	.	.			.	.	.	.
c10415_g1	c10415_g1_i1	.	.			.	.	.	.
c10416_g1	c10416_g1_i1	.	.	tr|A0A044V576|A0A044V576_ONCVO	Uncharacterized protein OS=Onchocerca volvulus GN=WBGene00237686 PE=4 SV=1	.	.	.	.
c10417_g1	c10417_g1_i1	.	.			.	.	.	.
c10418_g1	c10418_g1_i1	.	.			.	.	.	.
c1042_g1	c1042_g1_i1	.	.			.	.	.	.
c10421_g1	c10421_g1_i1	.	.			.	.	.	.
c10423_g1	c10423_g1_i1	.	.			.	.	.	.
c10424_g1	c10424_g1_i1	.	.			.	.	.	.
c10425_g1	c10425_g1_i1	c10425_g1_i1|m.1900	1-798[+]	gi|3879798|emb|CAB03349.1|	Protein HIP-1 [Caenorhabditis elegans]	PF13414.1^TPR_11^TPR repeat^1-51^E:3.4e-13`PF00515.23^TPR_1^Tetratricopeptide repeat^1-18^E:0.019`PF13371.1^TPR_9^Tetratricopeptide repeat^3-54^E:0.67`PF07719.12^TPR_2^Tetratricopeptide repeat^20-52^E:0.017`PF00515.23^TPR_1^Tetratricopeptide repeat^22-52^E:9.3e-05`PF13371.1^TPR_9^Tetratricopeptide repeat^30-95^E:0.0015`PF13414.1^TPR_11^TPR repeat^38-84^E:3.9e-08`PF07719.12^TPR_2^Tetratricopeptide…	.	.	GO:0005515^molecular_function^protein binding
c10426_g1	c10426_g1_i1	c10426_g1_i1|m.1901	3-422[+]			.	.	.	.
c10427_g1	c10427_g1_i1	.	.			.	.	.	.
c10429_g1	c10429_g1_i1	.	.			.	.	.	.
c1043_g1	c1043_g1_i1	.	.			.	.	.	.
c10430_g1	c10430_g1_i1	.	.			.	.	.	.
c10431_g1	c10431_g1_i1	.	.			.	.	.	.
c10432_g1	c10432_g1_i1	.	.			.	.	.	.
c10432_g1	c10432_g1_i2	.	.			.	.	.	.
c10433_g1	c10433_g1_i1	.	.			.	.	.	.
c10433_g1	c10433_g1_i2	.	.			.	.	.	.
c10435_g1	c10435_g1_i1	c10435_g1_i1|m.1902	3-386[+]	tr|U6PGE7|U6PGE7_HAECO	Ribosomal protein L13e domain containing protein OS=Haemonchus contortus GN=HCOI_01508100 PE=4 SV=1	PF01294.13^Ribosomal_L13e^Ribosomal protein L13e^2-127^E:1.1e-54	.	.	GO:0003735^molecular_function^structural constituent of ribosome`GO:0006412^biological_process^translation`GO:0005622^cellular_component^intracellular`GO:0005840^cellular_component^ribosome
c10439_g1	c10439_g1_i1	.	.			.	.	.	.
c10440_g1	c10440_g1_i1	.	.			.	.	.	.
c10441_g1	c10441_g1_i1	.	.			.	.	.	.
c10443_g1	c10443_g1_i1	.	.			.	.	.	.
c10444_g1	c10444_g1_i1	.	.			.	.	.	.
c10446_g1	c10446_g1_i1	.	.	gi|404432847|emb|CCM10129.1|	membrane protein of unknown function [Cardinium endosymbiont cEper1 of Encarsia pergandiella]	.	.	.	.
c10446_g1	c10446_g1_i2	.	.	gi|404433128|emb|CCM10410.1|	membrane protein of unknown function [Cardinium endosymbiont cEper1 of Encarsia pergandiella]	.	.	.	.
c10447_g1	c10447_g1_i1	.	.			.	.	.	.
c10448_g1	c10448_g1_i1	.	.			.	.	.	.
c10449_g1	c10449_g1_i1	c10449_g1_i1|m.1904	2-334[+]			.	.	.	.
c10450_g1	c10450_g1_i1	.	.			.	.	.	.
c10451_g1	c10451_g1_i1	c10451_g1_i1|m.1905	3-827[+]	gi|324499426|gb|ADY39753.1|	Titin [Ascaris suum]	PF00069.20^Pkinase^Protein kinase domain^1-242^E:7.1e-62`PF07714.12^Pkinase_Tyr^Protein tyrosine kinase^8-236^E:4e-34`PF06293.9^Kdo^Lipopolysaccharide kinase (Kdo/WaaP) family^68-133^E:0.00011	.	.	GO:0004672^molecular_function^protein kinase activity`GO:0005524^molecular_function^ATP binding`GO:0006468^biological_process^protein phosphorylation`GO:0016773^molecular_function^phosphotransferase activity, alcohol group as acceptor`GO:0009103^biological_process^lipopolysaccharide biosynthetic process`GO:0016020^cellular_component^membrane
c10454_g1	c10454_g1_i1	.	.			.	.	.	.
c10454_g2	c10454_g2_i1	.	.			.	.	.	.
c10455_g1	c10455_g1_i1	.	.			.	.	.	.
c10458_g1	c10458_g1_i1	.	.			.	.	.	.
c10461_g1	c10461_g1_i1	c10461_g1_i1|m.1906	3-320[+]	gi|324499864|gb|ADY39952.1|	Tyrosine-protein phosphatase Lar-like protein [Ascaris suum]	PF00102.22^Y_phosphatase^Protein-tyrosine phosphatase^5-105^E:1.9e-23	.	.	GO:0004725^molecular_function^protein tyrosine phosphatase activity`GO:0006470^biological_process^protein dephosphorylation
c10462_g1	c10462_g1_i1	c10462_g1_i1|m.1907	2-424[+]	gi|324500567|gb|ADY40263.1|	Contactin-associated protein [Ascaris suum]	.	.	.	.
c10463_g1	c10463_g1_i1	.	.			.	.	.	.
c10464_g1	c10464_g1_i1	.	.	gi|310924394|emb|CBX53327.1|	Protein F52B11.2, isoform b [Caenorhabditis elegans]	.	.	.	.
c10464_g1	c10464_g1_i2	c10464_g1_i2|m.1908	3-458[+]	tr|U6PFX4|U6PFX4_HAECO	Phosphomannomutase OS=Haemonchus contortus GN=HCOI_01330000 PE=3 SV=1	PF03332.8^PMM^Eukaryotic phosphomannomutase^1-152^E:2.7e-73	.	.	GO:0004615^molecular_function^phosphomannomutase activity`GO:0019307^biological_process^mannose biosynthetic process`GO:0005737^cellular_component^cytoplasm
c10469_g1	c10469_g1_i1	.	.			.	.	.	.
c1047_g1	c1047_g1_i1	.	.			.	.	.	.
c1047_g2	c1047_g2_i1	.	.			.	.	.	.
c10470_g1	c10470_g1_i1	.	.	gi|693011359|emb|CEF65057.2|	Sodium-and chloride-dependent creatine transporter 1 [Strongyloides ratti]	.	.	.	.
c10471_g1	c10471_g1_i1	c10471_g1_i1|m.1909	2-583[+]	gi|289742857|gb|ADD20176.1|	60s ribosomal protein L9 [Glossina morsitans morsitans]	PF00347.18^Ribosomal_L6^Ribosomal protein L6^18-91^E:2.4e-18`PF00347.18^Ribosomal_L6^Ribosomal protein L6^103-182^E:2.6e-14	.	.	GO:0003735^molecular_function^structural constituent of ribosome`GO:0019843^molecular_function^rRNA binding`GO:0006412^biological_process^translation`GO:0005840^cellular_component^ribosome
c10472_g1	c10472_g1_i1	.	.			.	.	.	.
c10473_g1	c10473_g1_i1	.	.			.	.	.	.
c10474_g1	c10474_g1_i1	.	.	tr|V4A0W2|V4A0W2_LOTGI	Uncharacterized protein (Fragment) OS=Lottia gigantea GN=LOTGIDRAFT_123536 PE=4 SV=1	.	.	.	.
c10475_g1	c10475_g1_i1	.	.	tr|U1MS93|U1MS93_ASCSU	Zinc metalloproteinase nas-4 OS=Ascaris suum GN=ASU_01195 PE=4 SV=1	.	.	.	.
c10476_g1	c10476_g1_i1	.	.	gi|685831710|emb|CEF66631.1|	Ribose-phosphate diphosphokinase family-containing protein [Strongyloides ratti]	.	.	.	.
c10480_g1	c10480_g1_i1	c10480_g1_i1|m.1910	1-318[+]			.	.	.	.
c10481_g1	c10481_g1_i1	c10481_g1_i1|m.1911	3-311[+]			.	.	.	.
c10482_g1	c10482_g1_i1	.	.			.	.	.	.
c10484_g1	c10484_g1_i1	.	.			.	.	.	.
c10484_g2	c10484_g2_i1	.	.			.	.	.	.
c10485_g1	c10485_g1_i1	c10485_g1_i1|m.1912	1-366[+]			.	.	.	.
c10486_g1	c10486_g1_i1	.	.			.	.	.	.
c1049_g1	c1049_g1_i1	.	.			.	.	.	.
c1049_g1	c1049_g1_i2	.	.			.	.	.	.
c10490_g1	c10490_g1_i1	.	.	gi|563354926|gb|AHB50497.1|	succinate dehydrogenase A [Mayetiola destructor]	.	.	.	.
c10491_g1	c10491_g1_i1	.	.	tr|W6NAY3|W6NAY3_HAECO	NIM-2 protein OS=Haemonchus contortus GN=HCOI_00729400 PE=4 SV=1	.	.	.	.
c10492_g1	c10492_g1_i1	.	.	tr|J9EXD4|J9EXD4_WUCBA	NAC domain-containing protein OS=Wuchereria bancrofti GN=WUBG_01821 PE=4 SV=1	.	.	.	.
c10493_g1	c10493_g1_i1	.	.			.	.	.	.
c10493_g2	c10493_g2_i1	.	.			.	.	.	.
c10495_g1	c10495_g1_i1	.	.			.	.	.	.
c10495_g1	c10495_g1_i2	.	.			.	.	.	.
c10497_g1	c10497_g1_i1	.	.			.	.	.	.
c10498_g1	c10498_g1_i1	.	.			.	.	.	.
c10499_g1	c10499_g1_i1	.	.			.	.	.	.
c105_g1	c105_g1_i1	.	.			.	.	.	.
c10503_g1	c10503_g1_i1	.	.			.	.	.	.
c10503_g1	c10503_g1_i2	.	.			.	.	.	.
c10505_g1	c10505_g1_i1	.	.			.	.	.	.
c10505_g1	c10505_g1_i2	.	.			.	.	.	.
c10507_g1	c10507_g1_i1	.	.			.	.	.	.
c10507_g2	c10507_g2_i1	.	.			.	.	.	.
c10509_g1	c10509_g1_i1	c10509_g1_i1|m.1913	2-475[+]			.	.	.	.
c1051_g1	c1051_g1_i1	.	.	sp|Q20819|EFTS_CAEEL	Elongation factor Ts, mitochondrial OS=Caenorhabditis elegans GN=tsfm-1 PE=2 SV=1	.	.	.	.
c1051_g1	c1051_g1_i2	.	.	tr|G0MP86|G0MP86_CAEBE	Elongation factor Ts, mitochondrial OS=Caenorhabditis brenneri GN=Cbn-tsfm-1 PE=3 SV=1	.	.	.	.
c10510_g1	c10510_g1_i1	.	.			.	.	.	.
c10511_g1	c10511_g1_i1	.	.			.	.	.	.
c10511_g1	c10511_g1_i2	.	.			.	.	.	.
c10512_g1	c10512_g1_i1	.	.			.	.	.	.
c10513_g1	c10513_g1_i1	.	.	sp|Q9WV27|AT1A4_MOUSE	Sodium/potassium-transporting ATPase subunit alpha-4 OS=Mus musculus GN=Atp1a4 PE=1 SV=3	.	.	.	.
c10514_g1	c10514_g1_i1	.	.			.	.	.	.
c10515_g1	c10515_g1_i1	.	.			.	.	.	.
c10516_g1	c10516_g1_i1	.	.	tr|Q93576|Q93576_CAEEL	Nucleoside diphosphate kinase OS=Caenorhabditis elegans GN=ndk-1 PE=1 SV=1	.	.	.	.
c10516_g2	c10516_g2_i1	.	.	tr|Q93576|Q93576_CAEEL	Nucleoside diphosphate kinase OS=Caenorhabditis elegans GN=ndk-1 PE=1 SV=1	.	.	.	.
c10517_g1	c10517_g1_i1	.	.			.	.	.	.
c10517_g1	c10517_g1_i2	.	.			.	.	.	.
c10518_g1	c10518_g1_i1	.	.			.	.	.	.
c1052_g1	c1052_g1_i1	.	.	gi|324512412|gb|ADY45143.1|	Lysosome membrane protein 2 [Ascaris suum]	.	.	.	.
c10520_g1	c10520_g1_i1	.	.			.	.	.	.
c10522_g1	c10522_g1_i1	.	.			.	.	.	.
c10523_g1	c10523_g1_i1	.	.			.	.	.	.
c10524_g1	c10524_g1_i1	.	.			.	.	.	.
c10527_g1	c10527_g1_i1	.	.			.	.	.	.
c10528_g1	c10528_g1_i1	.	.			.	.	.	.
c10528_g1	c10528_g1_i2	.	.			.	.	.	.
c1053_g1	c1053_g1_i1	.	.			.	.	.	.
c10530_g1	c10530_g1_i1	.	.			.	.	.	.
c10530_g1	c10530_g1_i2	.	.			.	.	.	.
c10531_g1	c10531_g1_i1	.	.			.	.	.	.
c10532_g1	c10532_g1_i1	.	.			.	.	.	.
c10533_g1	c10533_g1_i1	.	.			.	.	.	.
c10534_g1	c10534_g1_i1	.	.	tr|Q16MC1|Q16MC1_AEDAE	AAEL012351-PA OS=Aedes aegypti GN=AAEL012351 PE=4 SV=1	.	.	.	.
c10536_g1	c10536_g1_i1	.	.			.	.	.	.
c10537_g1	c10537_g1_i1	.	.	tr|V5IHW0|V5IHW0_IXORI	Uncharacterized protein (Fragment) OS=Ixodes ricinus PE=2 SV=1	.	.	.	.
c1054_g1	c1054_g1_i1	.	.			.	.	.	.
c10540_g1	c10540_g1_i1	.	.			.	.	.	.
c10541_g1	c10541_g1_i1	.	.			.	.	.	.
c10542_g1	c10542_g1_i1	c10542_g1_i1|m.1916	2-322[+]			.	.	.	.
c10544_g1	c10544_g1_i1	.	.	tr|A0A044SMT2|A0A044SMT2_ONCVO	Uncharacterized protein OS=Onchocerca volvulus GN=WBGene00239700 PE=4 SV=1	.	.	.	.
c10548_g1	c10548_g1_i1	.	.			.	.	.	.
c10549_g1	c10549_g1_i1	.	.			.	.	.	.
c1055_g1	c1055_g1_i1	.	.			.	.	.	.
c1055_g1	c1055_g1_i2	.	.			.	.	.	.
c10551_g1	c10551_g1_i1	.	.	tr|F1L559|F1L559_ASCSU	Ethanolamine-phosphate cytidylyltransferase (Fragment) OS=Ascaris suum PE=2 SV=1	.	.	.	.
c10553_g1	c10553_g1_i1	.	.			.	.	.	.
c10556_g1	c10556_g1_i1	.	.			.	.	.	.
c10557_g1	c10557_g1_i1	.	.			.	.	.	.
c10559_g1	c10559_g1_i1	.	.			.	.	.	.
c10559_g1	c10559_g1_i2	c10559_g1_i2|m.1919	116-460[+]			.	.	.	.
c1056_g1	c1056_g1_i1	.	.	tr|J9EV15|J9EV15_WUCBA	Uncharacterized protein OS=Wuchereria bancrofti GN=WUBG_02639 PE=4 SV=1	.	.	.	.
c10562_g1	c10562_g1_i1	c10562_g1_i1|m.1920	3-605[+]	gi|685826855|emb|CEF61777.1|	Adenylyl cyclase-associated protein [Strongyloides ratti]	PF01213.14^CAP_N^Adenylate cyclase associated (CAP) N terminal^5-51^E:3.3e-14`PF08603.6^CAP_C^Adenylate cyclase associated (CAP) C terminal^70-201^E:2.5e-52	.	.	GO:0003779^molecular_function^actin binding`GO:0007010^biological_process^cytoskeleton organization
c10563_g1	c10563_g1_i1	.	.			.	.	.	.
c10564_g1	c10564_g1_i1	.	.			.	.	.	.
c10566_g1	c10566_g1_i1	.	.			.	.	.	.
c10567_g1	c10567_g1_i1	.	.			.	.	.	.
c10568_g1	c10568_g1_i1	.	.	tr|F0GQS2|F0GQS2_9LACO	Putative uncharacterized protein (Fragment) OS=Lactobacillus iners UPII 60-B GN=HMPREF0523_1106 PE=4 SV=1	.	.	.	.
c10569_g1	c10569_g1_i1	.	.			.	.	.	.
c1057_g1	c1057_g1_i1	.	.			.	.	.	.
c10570_g1	c10570_g1_i1	c10570_g1_i1|m.1921	3-317[+]	tr|E3LPW4|E3LPW4_CAERE	alpha-1,2-Mannosidase OS=Caenorhabditis remanei GN=CRE_27348 PE=3 SV=1	PF01532.15^Glyco_hydro_47^Glycosyl hydrolase family 47^28-101^E:8.4e-17	.	.	GO:0004571^molecular_function^mannosyl-oligosaccharide 1,2-alpha-mannosidase activity`GO:0005509^molecular_function^calcium ion binding`GO:0016020^cellular_component^membrane
c10571_g1	c10571_g1_i1	.	.			.	.	.	.
c10576_g1	c10576_g1_i1	.	.	gi|324505609|gb|ADY42409.1|	Influenza virus NS1A-binding protein [Ascaris suum]	.	.	.	.
c10577_g1	c10577_g1_i1	.	.			.	.	.	.
c10578_g1	c10578_g1_i1	.	.			.	.	.	.
c1058_g1	c1058_g1_i1	.	.			.	.	.	.
c10580_g1	c10580_g1_i1	.	.			.	.	.	.
c10581_g1	c10581_g1_i1	.	.	gi|324547706|gb|ADY49726.1|	Protein NEF1 [Ascaris suum]	.	.	.	.
c10583_g1	c10583_g1_i1	.	.			.	.	.	.
c10585_g1	c10585_g1_i1	.	.			.	.	.	.
c10586_g1	c10586_g1_i1	.	.			.	.	.	.
c10588_g1	c10588_g1_i1	.	.			.	.	.	.
c10589_g1	c10589_g1_i1	.	.			.	.	.	.
c1059_g1	c1059_g1_i1	.	.			.	.	.	.
c10591_g1	c10591_g1_i1	.	.			.	.	.	.
c10592_g1	c10592_g1_i1	.	.			.	.	.	.
c10594_g1	c10594_g1_i1	.	.			.	.	.	.
c10595_g1	c10595_g1_i1	.	.			.	.	.	.
c106_g1	c106_g1_i1	.	.			.	.	.	.
c10600_g1	c10600_g1_i1	.	.			.	.	.	.
c10601_g1	c10601_g1_i1	c10601_g1_i1|m.1924	184-525[+]			.	.	.	.
c10601_g1	c10601_g1_i1	c10601_g1_i1|m.1923	648-1070[+]			.	.	ExpAA=18.03^PredHel=1^Topology=i46-65o	.
c10602_g1	c10602_g1_i1	c10602_g1_i1|m.1925	2-1015[+]	tr|G0PN05|G0PN05_CAEBE	CBN-COL-37 protein OS=Caenorhabditis brenneri GN=Cbn-col-37 PE=4 SV=1	PF01484.12^Col_cuticle_N^Nematode cuticle collagen N-terminal domain^26-76^E:8.2e-13`PF01391.13^Collagen^Collagen triple helix repeat (20 copies)^230-288^E:5.1e-07	.	ExpAA=22.41^PredHel=1^Topology=i24-46o	GO:0042302^molecular_function^structural constituent of cuticle
c10602_g1	c10602_g1_i1	c10602_g1_i1|m.1926	393-965[+]	tr|G0PN05|G0PN05_CAEBE	CBN-COL-37 protein OS=Caenorhabditis brenneri GN=Cbn-col-37 PE=4 SV=1	.	.	.	.
c10603_g1	c10603_g1_i1	.	.			.	.	.	.
c10604_g1	c10604_g1_i1	c10604_g1_i1|m.1927	2-307[+]			.	.	.	.
c10605_g1	c10605_g1_i1	.	.			.	.	.	.
c10607_g1	c10607_g1_i1	.	.			.	.	.	.
c1061_g1	c1061_g1_i1	.	.			.	.	.	.
c10611_g1	c10611_g1_i1	.	.	gi|530693222|gb|AGT39213.1|	fatty acid desaturase [Ditylenchus destructor]	.	.	.	.
c10613_g1	c10613_g1_i1	.	.	tr|S8C1T5|S8C1T5_DACHA	Thioredoxin OS=Dactylellina haptotyla (strain CBS 200.50) GN=H072_187 PE=3 SV=1	.	.	.	.
c10614_g1	c10614_g1_i1	.	.			.	.	.	.
c10617_g1	c10617_g1_i1	.	.			.	.	.	.
c10619_g1	c10619_g1_i1	.	.			.	.	.	.
c10620_g1	c10620_g1_i1	c10620_g1_i1|m.1930	2-925[+]	tr|U6PY06|U6PY06_HAECO	Nucleolar GTP-binding protein 1 OS=Haemonchus contortus GN=HCOI_02015800 PE=3 SV=1	PF08155.6^NOGCT^NOGCT (NUC087) domain^130-181^E:2.6e-23	.	.	.
c10621_g1	c10621_g1_i1	.	.			.	.	.	.
c10625_g1	c10625_g1_i1	.	.	tr|V5I936|V5I936_ANOGL	Putative DNA polymerase OS=Anoplophora glabripennis GN=DPOM PE=4 SV=1	.	.	.	.
c10626_g1	c10626_g1_i1	.	.			.	.	.	.
c10630_g1	c10630_g1_i1	.	.	tr|F1KZW0|F1KZW0_ASCSU	E3 ubiquitin-protein ligase CBL-B OS=Ascaris suum PE=2 SV=1	.	.	.	.
c10633_g1	c10633_g1_i1	.	.			.	.	.	.
c10634_g1	c10634_g1_i1	.	.	tr|U6PUF1|U6PUF1_HAECO	BRCA1-associated 2 and Zinc finger domain containing protein OS=Haemonchus contortus GN=HCOI_02088500 PE=4 SV=1	.	.	.	.
c10634_g1	c10634_g1_i2	.	.	tr|U6PUF1|U6PUF1_HAECO	BRCA1-associated 2 and Zinc finger domain containing protein OS=Haemonchus contortus GN=HCOI_02088500 PE=4 SV=1	.	.	.	.
c10639_g1	c10639_g1_i1	.	.			.	.	.	.
c10639_g1	c10639_g1_i2	.	.			.	.	.	.
c10640_g1	c10640_g1_i1	.	.			.	.	.	.
c10642_g1	c10642_g1_i1	.	.			.	.	.	.
c10642_g1	c10642_g1_i2	.	.			.	.	.	.
c10644_g1	c10644_g1_i1	.	.			.	.	.	.
c10645_g1	c10645_g1_i1	.	.	gi|262303759|gb|ACY44472.1|	signal recognition particle, partial [Achelia echinata]	.	.	.	.
c10646_g1	c10646_g1_i1	c10646_g1_i1|m.1932	3-329[+]	tr|F1KPS3|F1KPS3_ASCSU	Cullin-1 OS=Ascaris suum PE=2 SV=1	.	.	.	.
c10646_g1	c10646_g1_i2	.	.			.	.	.	.
c10647_g1	c10647_g1_i1	.	.			.	.	.	.
c1065_g1	c1065_g1_i1	.	.			.	.	.	.
c1065_g2	c1065_g2_i1	.	.			.	.	.	.
c10650_g1	c10650_g1_i1	.	.			.	.	.	.
c10650_g1	c10650_g1_i2	.	.			.	.	.	.
c10651_g1	c10651_g1_i1	c10651_g1_i1|m.1933	2-469[+]	tr|J0DVB3|J0DVB3_LOALO	CBR-UNC-54 protein OS=Loa loa GN=LOAG_18869 PE=4 SV=1	.	.	.	.
c10652_g1	c10652_g1_i1	c10652_g1_i1|m.1934	1-366[+]	tr|U6PVN9|U6PVN9_HAECO	ISE/inbred ISE genomic scaffold, scaffold_pathogens_Hcontortus_scaffold_892 OS=Haemonchus contortus GN=HCOI_02145900 PE=4 SV=1	.	.	.	.
c10653_g1	c10653_g1_i1	.	.			.	.	.	.
c10654_g1	c10654_g1_i1	.	.	tr|S9U784|S9U784_9TRYP	Cellular nucleic acid-binding protein OS=Angomonas deanei GN=AGDE_12246 PE=4 SV=1	.	.	.	.
c10655_g1	c10655_g1_i1	.	.			.	.	.	.
c10656_g1	c10656_g1_i1	.	.			.	.	.	.
c10657_g1	c10657_g1_i1	.	.			.	.	.	.
c1066_g1	c1066_g1_i1	.	.			.	.	.	.
c10660_g1	c10660_g1_i1	.	.	tr|E1GBI6|E1GBI6_LOALO	Chloride channel protein OS=Loa loa GN=LOAG_10527 PE=3 SV=2	.	.	.	.
c10662_g1	c10662_g1_i1	.	.			.	.	.	.
c10663_g1	c10663_g1_i1	.	.			.	.	.	.
c10665_g1	c10665_g1_i1	.	.			.	.	.	.
c10668_g1	c10668_g1_i1	.	.			.	.	.	.
c10669_g1	c10669_g1_i1	.	.			.	.	.	.
c1067_g1	c1067_g1_i1	.	.			.	.	.	.
c1067_g1	c1067_g1_i2	.	.			.	.	.	.
c10671_g1	c10671_g1_i1	.	.			.	.	.	.
c10673_g1	c10673_g1_i1	.	.			.	.	.	.
c10674_g1	c10674_g1_i1	.	.			.	.	.	.
c10676_g1	c10676_g1_i1	c10676_g1_i1|m.1935	2-400[+]			.	.	.	.
c10677_g1	c10677_g1_i1	.	.			.	.	.	.
c10677_g1	c10677_g1_i2	.	.			.	.	.	.
c10679_g1	c10679_g1_i1	.	.			.	.	.	.
c1068_g1	c1068_g1_i1	.	.	tr|T1E8U1|T1E8U1_ANOAQ	Putative ctd carboxy-terminal domain rna polymerase ii polypeptide a small phosphatase-like b OS=Anopheles aquasalis PE=2 SV=1	.	.	.	.
c1068_g2	c1068_g2_i1	.	.			.	.	.	.
c10681_g1	c10681_g1_i1	.	.			.	.	.	.
c10683_g1	c10683_g1_i1	.	.	tr|H3F9Y6|H3F9Y6_PRIPA	Uncharacterized protein OS=Pristionchus pacificus GN=WBGene00108556 PE=4 SV=1	.	.	.	.
c10685_g1	c10685_g1_i1	.	.	gi|324505544|gb|ADY42381.1|	Unknown [Ascaris suum]	.	.	.	.
c10687_g1	c10687_g1_i1	.	.	tr|W2SR00|W2SR00_NECAM	Uncharacterized protein OS=Necator americanus GN=NECAME_00940 PE=4 SV=1	.	.	.	.
c10687_g2	c10687_g2_i1	.	.			.	.	.	.
c10689_g1	c10689_g1_i1	.	.	tr|L7MM93|L7MM93_OESDE	NRA-1 OS=Oesophagostomum dentatum PE=2 SV=1	.	.	.	.
c1069_g1	c1069_g1_i1	.	.	tr|B3CP09|B3CP09_WOLPP	AAA ATPase family protein OS=Wolbachia pipientis subsp. Culex pipiens (strain wPip) GN=WP0228 PE=3 SV=1	.	.	.	.
c1069_g2	c1069_g2_i1	.	.	gi|651087506|dbj|BAO99964.1|	leucine-rich repeat protein [Wolbachia endosymbiont of Cimex lectularius]	.	.	.	.
c10690_g1	c10690_g1_i1	.	.			.	.	.	.
c10691_g1	c10691_g1_i1	.	.			.	.	.	.
c10692_g1	c10692_g1_i1	c10692_g1_i1|m.1936	2-361[+]	tr|U1M475|U1M475_ASCSU	Import receptor subunit tom22-like protein OS=Ascaris suum GN=ASU_06117 PE=4 SV=1	PF04281.8^Tom22^Mitochondrial import receptor subunit Tom22^11-102^E:2.6e-13	.	ExpAA=18.74^PredHel=1^Topology=i63-85o	GO:0006886^biological_process^intracellular protein transport`GO:0005741^cellular_component^mitochondrial outer membrane
c10693_g1	c10693_g1_i1	.	.			.	.	.	.
c10694_g1	c10694_g1_i1	.	.			.	.	.	.
c10695_g1	c10695_g1_i1	.	.	gi|324511070|gb|ADY44620.1|	Excitatory amino acid transporter [Ascaris suum]	.	.	.	.
c10695_g2	c10695_g2_i1	.	.	gi|1045482|gb|AAB41937.1|	OvGlt-1 [Onchocerca volvulus]	.	.	.	.
c10697_g1	c10697_g1_i1	.	.	tr|A0A044TI27|A0A044TI27_ONCVO	Uncharacterized protein OS=Onchocerca volvulus GN=WBGene00241659 PE=4 SV=1	.	.	.	.
c10698_g1	c10698_g1_i1	.	.			.	.	.	.
c10699_g1	c10699_g1_i1	.	.	tr|A8WSC3|A8WSC3_CAEBR	Protein CBG03304 OS=Caenorhabditis briggsae GN=sds-22 PE=4 SV=2	.	.	.	.
c107_g1	c107_g1_i1	.	.			.	.	.	.
c1070_g1	c1070_g1_i1	.	.			.	.	.	.
c10701_g1	c10701_g1_i1	c10701_g1_i1|m.1940	312-611[+]			.	.	.	.
c10701_g1	c10701_g1_i1	c10701_g1_i1|m.1939	2-610[+]			.	.	.	.
c10702_g1	c10702_g1_i1	.	.			.	.	.	.
c10703_g1	c10703_g1_i1	.	.			.	.	.	.
c10705_g1	c10705_g1_i1	.	.			.	.	.	.
c10706_g1	c10706_g1_i1	c10706_g1_i1|m.1941	3-548[+]	gi|324502934|gb|ADY41282.1|	Kinesin light chain [Ascaris suum]	PF09311.6^Rab5-bind^Rabaptin-like protein^75-166^E:1.7e-26	.	.	.
c10709_g1	c10709_g1_i1	.	.	tr|J9M7V8|J9M7V8_ACYPI	Uncharacterized protein OS=Acyrthosiphon pisum PE=4 SV=2	.	.	.	.
c10709_g1	c10709_g1_i2	c10709_g1_i2|m.1943	1-1335[+]	tr|I1FI31|I1FI31_AMPQE	Uncharacterized protein OS=Amphimedon queenslandica GN=LOC100641261 PE=4 SV=1	PF05699.9^Dimer_Tnp_hAT^hAT family C-terminal dimerisation region^365-442^E:1.8e-11	.	.	GO:0046983^molecular_function^protein dimerization activity
c1071_g1	c1071_g1_i1	.	.			.	.	.	.
c10710_g1	c10710_g1_i1	.	.			.	.	.	.
c10711_g1	c10711_g1_i1	.	.			.	.	.	.
c10713_g1	c10713_g1_i1	.	.			.	.	.	.
c10716_g1	c10716_g1_i1	.	.	tr|U1MPQ3|U1MPQ3_ASCSU	Autophagy-related protein 9a OS=Ascaris suum GN=ASU_02629 PE=4 SV=1	.	.	.	.
c10720_g1	c10720_g1_i1	.	.	tr|G0MKG9|G0MKG9_CAEBE	Putative uncharacterized protein OS=Caenorhabditis brenneri GN=CAEBREN_08288 PE=4 SV=1	.	.	.	.
c10720_g2	c10720_g2_i1	.	.	tr|W2T2F2|W2T2F2_NECAM	Uncharacterized protein OS=Necator americanus GN=NECAME_00568 PE=4 SV=1	.	.	.	.
c10721_g1	c10721_g1_i1	.	.			.	.	.	.
c10723_g1	c10723_g1_i1	.	.			.	.	.	.
c10724_g1	c10724_g1_i1	.	.	gi|517324329|emb|CCT74491.1|	TPO4-Proposed vacuolar polyamine transporter [Fusarium fujikuroi IMI 58289]	.	.	.	.
c10725_g1	c10725_g1_i1	.	.			.	.	.	.
c10726_g1	c10726_g1_i1	.	.	tr|K7MGR6|K7MGR6_SOYBN	Uncharacterized protein OS=Glycine max PE=4 SV=1	.	.	.	.
c10729_g1	c10729_g1_i1	.	.			.	.	.	.
c10731_g1	c10731_g1_i1	.	.			.	.	.	.
c10733_g1	c10733_g1_i1	.	.			.	.	.	.
c10734_g1	c10734_g1_i1	.	.	tr|G0PNM9|G0PNM9_CAEBE	Putative uncharacterized protein (Fragment) OS=Caenorhabditis brenneri GN=CAEBREN_20879 PE=4 SV=1	.	.	.	.
c10735_g1	c10735_g1_i1	.	.	tr|U6NT91|U6NT91_HAECO	ATPase domain containing protein OS=Haemonchus contortus GN=HCOI_00442600 PE=3 SV=1	.	.	.	.
c10737_g1	c10737_g1_i1	.	.	gi|324520139|gb|ADY47567.1|	Unknown [Ascaris suum]	.	.	.	.
c10739_g1	c10739_g1_i1	.	.	gi|324504266|gb|ADY41842.1|	Thioredoxin reductase 1 [Ascaris suum]	.	.	.	.
c10740_g1	c10740_g1_i1	.	.			.	.	.	.
c10741_g1	c10741_g1_i1	c10741_g1_i1|m.1949	1-414[+]	gi|324502818|gb|ADY41236.1|	Testis-expressed sequence 2 protein [Ascaris suum]	.	.	.	.
c10742_g1	c10742_g1_i1	.	.			.	.	.	.
c10743_g1	c10743_g1_i1	.	.			.	.	.	.
c10746_g1	c10746_g1_i1	c10746_g1_i1|m.1950	2-355[+]	tr|U1LZ00|U1LZ00_ASCSU	Ankyrin-related unc-44 OS=Ascaris suum GN=ASU_09056 PE=4 SV=1	.	.	.	.
c10747_g1	c10747_g1_i1	.	.			.	.	.	.
c10749_g1	c10749_g1_i1	.	.			.	.	.	.
c1075_g1	c1075_g1_i1	.	.			.	.	.	.
c10750_g1	c10750_g1_i1	.	.	gi|351064436|emb|CCD72808.1|	Protein K08D12.8 [Caenorhabditis elegans]	.	.	.	.
c10751_g1	c10751_g1_i1	.	.			.	.	.	.
c10752_g1	c10752_g1_i1	.	.			.	.	.	.
c10753_g1	c10753_g1_i1	.	.			.	.	.	.
c10754_g1	c10754_g1_i1	.	.			.	.	.	.
c10755_g1	c10755_g1_i1	.	.	tr|O46125|O46125_HETGL	Hgm1 protein OS=Heterodera glycines GN=Hgm1 PE=2 SV=1	.	.	.	.
c10756_g1	c10756_g1_i1	.	.			.	.	.	.
c10757_g1	c10757_g1_i1	.	.			.	.	.	.
c10758_g1	c10758_g1_i1	.	.			.	.	.	.
c10758_g1	c10758_g1_i2	.	.			.	.	.	.
c10759_g1	c10759_g1_i1	.	.			.	.	.	.
c10759_g1	c10759_g1_i2	.	.			.	.	.	.
c1076_g1	c1076_g1_i1	.	.			.	.	.	.
c10761_g1	c10761_g1_i1	.	.			.	.	.	.
c10763_g1	c10763_g1_i1	.	.			.	.	.	.
c10765_g1	c10765_g1_i1	.	.			.	.	.	.
c10767_g1	c10767_g1_i1	.	.			.	.	.	.
c1077_g1	c1077_g1_i1	.	.	gi|324514585|gb|ADY45919.1|	Kelch domain-containing protein 10 [Ascaris suum]	.	.	.	.
c10770_g1	c10770_g1_i1	.	.			.	.	.	.
c10773_g1	c10773_g1_i1	.	.			.	.	.	.
c10774_g1	c10774_g1_i1	.	.			.	.	.	.
c10775_g1	c10775_g1_i1	.	.			.	.	.	.
c10776_g1	c10776_g1_i1	.	.			.	.	.	.
c10776_g1	c10776_g1_i2	.	.			.	.	.	.
c10778_g1	c10778_g1_i1	.	.			.	.	.	.
c10779_g1	c10779_g1_i1	.	.			.	.	.	.
c10780_g1	c10780_g1_i1	.	.			.	.	.	.
c10781_g1	c10781_g1_i1	.	.	gi|209489443|gb|ACI49203.1|	hypothetical protein Csp3_JD04.002 [Caenorhabditis angaria]	.	.	.	.
c10782_g1	c10782_g1_i1	.	.			.	.	.	.
c10784_g1	c10784_g1_i1	.	.			.	.	.	.
c10786_g1	c10786_g1_i1	.	.			.	.	.	.
c10786_g1	c10786_g1_i2	c10786_g1_i2|m.1953	2-373[+]	tr|K7I070|K7I070_CAEJA	Uncharacterized protein OS=Caenorhabditis japonica GN=WBGene00212783 PE=4 SV=1	.	.	.	.
c10787_g1	c10787_g1_i1	.	.			.	.	.	.
c10792_g1	c10792_g1_i1	.	.			.	.	.	.
c10794_g1	c10794_g1_i1	.	.			.	.	.	.
c10795_g1	c10795_g1_i1	c10795_g1_i1|m.1954	2-361[+]	gi|324500552|gb|ADY40256.1|	Insulin-like receptor [Ascaris suum]	PF07714.12^Pkinase_Tyr^Protein tyrosine kinase^1-119^E:2.3e-37`PF00069.20^Pkinase^Protein kinase domain^1-113^E:4.2e-22	.	.	GO:0004672^molecular_function^protein kinase activity`GO:0006468^biological_process^protein phosphorylation`GO:0005524^molecular_function^ATP binding
c10798_g1	c10798_g1_i1	.	.			.	.	.	.
c108_g1	c108_g1_i1	.	.	tr|A0A085LNL4|A0A085LNL4_9BILA	Uncharacterized protein OS=Trichuris suis GN=M513_12578 PE=4 SV=1	.	.	.	.
c1080_g1	c1080_g1_i1	.	.			.	.	.	.
c10802_g1	c10802_g1_i1	.	.			.	.	.	.
c10806_g1	c10806_g1_i1	.	.			.	.	.	.
c10807_g1	c10807_g1_i1	.	.			.	.	.	.
c10808_g1	c10808_g1_i1	.	.			.	.	.	.
c10810_g1	c10810_g1_i1	.	.			.	.	.	.
c10810_g1	c10810_g1_i2	.	.			.	.	.	.
c10811_g1	c10811_g1_i1	.	.	tr|A0A077Z5Y5|A0A077Z5Y5_TRITR	DUF830 domain containing protein OS=Trichuris trichiura GN=TTRE_0000236401 PE=4 SV=1	.	.	.	.
c10812_g1	c10812_g1_i1	.	.			.	.	.	.
c10813_g1	c10813_g1_i1	.	.			.	.	.	.
c10814_g1	c10814_g1_i1	.	.			.	.	.	.
c10815_g1	c10815_g1_i1	.	.			.	.	.	.
c10817_g1	c10817_g1_i1	.	.			.	.	.	.
c10819_g1	c10819_g1_i1	.	.	tr|U6NW96|U6NW96_HAECO	Pyridoxal phosphate-dependent enzyme domain containing protein (Fragment) OS=Haemonchus contortus GN=HCOI_00647000 PE=4 SV=1	.	.	.	.
c1082_g1	c1082_g1_i1	.	.			.	.	.	.
c10820_g1	c10820_g1_i1	.	.			.	.	.	.
c10822_g1	c10822_g1_i1	.	.			.	.	.	.
c10823_g1	c10823_g1_i1	.	.			.	.	.	.
c10827_g1	c10827_g1_i1	.	.			.	.	.	.
c10828_g1	c10828_g1_i1	.	.			.	.	.	.
c10830_g1	c10830_g1_i1	.	.			.	.	.	.
c10831_g1	c10831_g1_i1	.	.			.	.	.	.
c10832_g1	c10832_g1_i1	.	.			.	.	.	.
c10832_g1	c10832_g1_i2	.	.			.	.	.	.
c10833_g1	c10833_g1_i1	.	.			.	.	.	.
c10833_g2	c10833_g2_i1	.	.			.	.	.	.
c10834_g1	c10834_g1_i1	.	.			.	.	.	.
c10835_g1	c10835_g1_i1	.	.			.	.	.	.
c10837_g1	c10837_g1_i1	.	.	tr|X5J7Z2|X5J7Z2_9BACT	Aspartate--tRNA ligase OS=Cardinium endosymbiont cBtQ1 of Bemisia tabaci GN=aspS PE=3 SV=1	.	.	.	.
c10839_g1	c10839_g1_i1	.	.			.	.	.	.
c10842_g1	c10842_g1_i1	.	.			.	.	.	.
c10844_g1	c10844_g1_i1	.	.			.	.	.	.
c10846_g1	c10846_g1_i1	.	.			.	.	.	.
c10847_g1	c10847_g1_i1	.	.			.	.	.	.
c10847_g1	c10847_g1_i2	.	.			.	.	.	.
c10849_g1	c10849_g1_i1	.	.			.	.	.	.
c1085_g1	c1085_g1_i1	.	.			.	.	.	.
c10850_g1	c10850_g1_i1	.	.	sp|P13607|ATNA_DROME	Sodium/potassium-transporting ATPase subunit alpha OS=Drosophila melanogaster GN=Atpalpha PE=1 SV=3	.	.	.	.
c10850_g2	c10850_g2_i1	c10850_g2_i1|m.1956	1-612[+]	sp|P13607|ATNA_DROME	Sodium/potassium-transporting ATPase subunit alpha OS=Drosophila melanogaster GN=Atpalpha PE=1 SV=3	PF13246.1^Hydrolase_like2^Putative hydrolase of sodium-potassium ATPase alpha subunit^1-51^E:2.8e-14`PF00702.21^Hydrolase^haloacid dehalogenase-like hydrolase^93-177^E:2.8e-13	.	.	.
c10851_g1	c10851_g1_i1	.	.			.	.	.	.
c10852_g1	c10852_g1_i1	.	.			.	.	.	.
c10853_g1	c10853_g1_i1	.	.			.	.	.	.
c10857_g1	c10857_g1_i1	.	.			.	.	.	.
c10858_g1	c10858_g1_i1	.	.			.	.	.	.
c10860_g1	c10860_g1_i1	.	.			.	.	.	.
c10862_g1	c10862_g1_i1	.	.	gi|324504144|gb|ADY41790.1|	ATP-binding cassette sub-family F member 2 [Ascaris suum]	.	.	.	.
c10863_g1	c10863_g1_i1	.	.			.	.	.	.
c10867_g1	c10867_g1_i1	.	.			.	.	.	.
c10869_g1	c10869_g1_i1	.	.			.	.	.	.
c1087_g1	c1087_g1_i1	.	.			.	.	.	.
c10870_g1	c10870_g1_i1	.	.			.	.	.	.
c10871_g1	c10871_g1_i1	.	.			.	.	.	.
c10873_g1	c10873_g1_i1	.	.	gi|324505063|gb|ADY42180.1|	Kyphoscoliosis peptidase [Ascaris suum]	.	.	.	.
c10874_g1	c10874_g1_i1	.	.			.	.	.	.
c10877_g1	c10877_g1_i1	c10877_g1_i1|m.1960	1-828[+]	tr|E3NH57|E3NH57_CAERE	Putative uncharacterized protein OS=Caenorhabditis remanei GN=CRE_13741 PE=4 SV=1	.	.	.	.
c10879_g1	c10879_g1_i1	.	.	tr|E1G8X0|E1G8X0_LOALO	Triosephosphate isomerase OS=Loa loa GN=LOAG_09607 PE=3 SV=1	.	.	.	.
c10880_g1	c10880_g1_i1	.	.			.	.	.	.
c10881_g1	c10881_g1_i1	.	.	gi|685835614|emb|CEF70535.1|	Acyltransferase 3 domain-containing protein [Strongyloides ratti]	.	.	.	.
c10882_g1	c10882_g1_i1	c10882_g1_i1|m.1965	2-325[+]			.	.	.	.
c10885_g1	c10885_g1_i1	.	.			.	.	.	.
c10887_g1	c10887_g1_i1	.	.			.	.	.	.
c10889_g1	c10889_g1_i1	.	.			.	.	.	.
c10889_g1	c10889_g1_i2	c10889_g1_i2|m.1966	3-302[+]			.	.	ExpAA=21.81^PredHel=1^Topology=o15-37i	.
c1089_g1	c1089_g1_i1	.	.			.	.	.	.
c10891_g1	c10891_g1_i1	.	.			.	.	.	.
c10892_g1	c10892_g1_i1	.	.			.	.	.	.
c10893_g1	c10893_g1_i1	.	.	tr|U6PPK5|U6PPK5_HAECO	Uncharacterized protein OS=Haemonchus contortus GN=HCOI_01816300 PE=4 SV=1	.	.	.	.
c10895_g1	c10895_g1_i1	.	.			.	.	.	.
c10897_g1	c10897_g1_i1	.	.			.	.	.	.
c10898_g1	c10898_g1_i1	.	.			.	.	.	.
c109_g1	c109_g1_i1	.	.			.	.	.	.
c1090_g1	c1090_g1_i1	.	.	gi|69608495|emb|CAJ01865.1|	ribosomal protein S24e [Carabus granulatus]	.	.	.	.
c10900_g1	c10900_g1_i1	.	.			.	.	.	.
c10901_g1	c10901_g1_i1	.	.			.	.	.	.
c10902_g1	c10902_g1_i1	.	.	gi|324508511|gb|ADY43592.1|	Selenium-binding protein 1 [Ascaris suum]	.	.	.	.
c10903_g1	c10903_g1_i1	.	.			.	.	.	.
c10906_g1	c10906_g1_i1	.	.	tr|E3LFF8|E3LFF8_CAERE	CRE-RPL-41 protein OS=Caenorhabditis remanei GN=Cre-rpl-41 PE=3 SV=1	.	.	.	.
c10909_g1	c10909_g1_i1	.	.			.	.	.	.
c10909_g2	c10909_g2_i1	.	.			.	.	.	.
c1091_g1	c1091_g1_i1	.	.			.	.	.	.
c10913_g1	c10913_g1_i1	.	.			.	.	.	.
c10914_g1	c10914_g1_i1	.	.	tr|U1NZ79|U1NZ79_ASCSU	Protein kinase c-like 1b OS=Ascaris suum GN=ASU_01674 PE=4 SV=1	.	.	.	.
c10915_g1	c10915_g1_i1	.	.	tr|W2T8H4|W2T8H4_NECAM	Uncharacterized protein OS=Necator americanus GN=NECAME_10503 PE=4 SV=1	.	.	.	.
c10916_g1	c10916_g1_i1	.	.			.	.	.	.
c10918_g1	c10918_g1_i1	.	.			.	.	.	.
c10919_g1	c10919_g1_i1	.	.			.	.	.	.
c1092_g1	c1092_g1_i1	c1092_g1_i1|m.232	66-413[+]	tr|W2SWV7|W2SWV7_NECAM	GYF domain protein (Fragment) OS=Necator americanus GN=NECAME_18406 PE=4 SV=1	PF02213.11^GYF^GYF domain^12-66^E:1.5e-13	.	.	GO:0005515^molecular_function^protein binding
c10920_g1	c10920_g1_i1	.	.			.	.	.	.
c10921_g1	c10921_g1_i1	.	.			.	.	.	.
c10924_g1	c10924_g1_i1	c10924_g1_i1|m.1974	1-327[+]	gi|685833660|emb|CEF68581.1|	Synaptosomal-associated protein 29 [Strongyloides ratti]	PF05739.14^SNARE^SNARE domain^31-92^E:6e-15	.	.	GO:0005515^molecular_function^protein binding
c10925_g1	c10925_g1_i1	.	.			.	.	.	.
c10928_g1	c10928_g1_i1	.	.			.	.	.	.
c10928_g2	c10928_g2_i1	.	.			.	.	.	.
c10929_g1	c10929_g1_i1	.	.			.	.	.	.
c1093_g1	c1093_g1_i1	.	.			.	.	.	.
c10930_g1	c10930_g1_i1	.	.			.	.	.	.
c10931_g1	c10931_g1_i1	.	.			.	.	.	.
c10933_g1	c10933_g1_i1	.	.			.	.	.	.
c10934_g1	c10934_g1_i1	.	.			.	.	.	.
c1094_g1	c1094_g1_i1	.	.			.	.	.	.
c10940_g1	c10940_g1_i1	.	.			.	.	.	.
c10941_g1	c10941_g1_i1	.	.			.	.	.	.
c10942_g1	c10942_g1_i1	.	.			.	.	.	.
c10943_g1	c10943_g1_i1	.	.			.	.	.	.
c10946_g1	c10946_g1_i1	.	.			.	.	.	.
c10947_g1	c10947_g1_i1	.	.			.	.	.	.
c10948_g1	c10948_g1_i1	.	.			.	.	.	.
c10949_g1	c10949_g1_i1	.	.			.	.	.	.
c1095_g1	c1095_g1_i1	.	.			.	.	.	.
c10950_g1	c10950_g1_i1	.	.	tr|A0A016UCY1|A0A016UCY1_9BILA	Uncharacterized protein OS=Ancylostoma ceylanicum GN=Acey_s0046.g1378 PE=3 SV=1	.	.	.	.
c10955_g1	c10955_g1_i1	.	.			.	.	.	.
c10956_g1	c10956_g1_i1	.	.	tr|A0A016VD81|A0A016VD81_9BILA	Uncharacterized protein OS=Ancylostoma ceylanicum GN=Acey_s0012.g1633 PE=4 SV=1	.	.	.	.
c10957_g1	c10957_g1_i1	.	.			.	.	.	.
c10958_g1	c10958_g1_i1	.	.			.	.	.	.
c10960_g1	c10960_g1_i1	.	.			.	.	.	.
c10961_g1	c10961_g1_i1	.	.	tr|A0A016VRN1|A0A016VRN1_9BILA	Uncharacterized protein OS=Ancylostoma ceylanicum GN=Acey_s0006.g2977 PE=4 SV=1	.	.	.	.
c10961_g1	c10961_g1_i2	.	.	tr|A0A016VRN1|A0A016VRN1_9BILA	Uncharacterized protein OS=Ancylostoma ceylanicum GN=Acey_s0006.g2977 PE=4 SV=1	.	.	.	.
c10963_g1	c10963_g1_i1	.	.			.	.	.	.
c10964_g1	c10964_g1_i1	.	.			.	.	.	.
c10966_g1	c10966_g1_i1	.	.			.	.	.	.
c10967_g1	c10967_g1_i1	.	.	gi|324512890|gb|ADY45322.1|	Succinyl-CoA:3-ketoacid-coenzyme A transferase, partial [Ascaris suum]	.	.	.	.
c10968_g1	c10968_g1_i1	.	.			.	.	.	.
c10972_g1	c10972_g1_i1	.	.			.	.	.	.
c10973_g1	c10973_g1_i1	.	.			.	.	.	.
c10974_g1	c10974_g1_i1	.	.			.	.	.	.
c10976_g1	c10976_g1_i1	.	.			.	.	.	.
c10976_g1	c10976_g1_i2	.	.			.	.	.	.
c10978_g1	c10978_g1_i1	.	.	gi|324517408|gb|ADY46812.1|	Cuticle collagen dpy-2 [Ascaris suum]	.	.	.	.
c10979_g1	c10979_g1_i1	.	.			.	.	.	.
c10980_g1	c10980_g1_i1	.	.			.	.	.	.
c10981_g1	c10981_g1_i1	.	.			.	.	.	.
c10982_g1	c10982_g1_i1	.	.			.	.	.	.
c10983_g1	c10983_g1_i1	c10983_g1_i1|m.1982	1-312[+]	tr|K7H0S1|K7H0S1_CAEJA	Uncharacterized protein OS=Caenorhabditis japonica GN=WBGene00127528 PE=4 SV=1	PF13917.1^zf-CCHC_3^Zinc knuckle^4-22^E:0.2`PF14392.1^zf-CCHC_4^Zinc knuckle^7-21^E:0.33`PF14392.1^zf-CCHC_4^Zinc knuckle^24-31^E:330	.	.	.
c10984_g1	c10984_g1_i1	.	.			.	.	.	.
c10985_g1	c10985_g1_i1	.	.			.	.	.	.
c10986_g1	c10986_g1_i1	.	.	tr|A0A084WT43|A0A084WT43_9DIPT	Uncharacterized protein OS=Anopheles sinensis GN=ZHAS_00021701 PE=4 SV=1	.	.	.	.
c10987_g1	c10987_g1_i1	.	.	tr|J9EX94|J9EX94_WUCBA	Uncharacterized protein (Fragment) OS=Wuchereria bancrofti GN=WUBG_09298 PE=4 SV=1	.	.	.	.
c10988_g1	c10988_g1_i1	.	.	gi|685825706|emb|CEF60755.1|	Carotenoid oxygenase family-containing protein [Strongyloides ratti]	.	.	.	.
c10989_g1	c10989_g1_i1	.	.			.	.	.	.
c10990_g1	c10990_g1_i1	.	.	gi|685831960|emb|CEF66881.1|	Hexokinase family and Hexokinase, N-terminal domain and Hexokinase, C-terminal domain-containing protein [Strongyloides ratti]	.	.	.	.
c10992_g1	c10992_g1_i1	.	.			.	.	.	.
c10992_g2	c10992_g2_i1	.	.			.	.	.	.
c10993_g1	c10993_g1_i1	.	.			.	.	.	.
c10994_g1	c10994_g1_i1	.	.	gi|324509048|gb|ADY43812.1|	Serine protease pcp-1 [Ascaris suum]	.	.	.	.
c10996_g1	c10996_g1_i1	.	.	tr|A0A044TVE7|A0A044TVE7_ONCVO	Uncharacterized protein OS=Onchocerca volvulus GN=WBGene00237374 PE=4 SV=1	.	.	.	.
c10998_g1	c10998_g1_i1	.	.	gi|324499649|gb|ADY39855.1|	Disco-interacting protein 2 C [Ascaris suum]	.	.	.	.
c10999_g1	c10999_g1_i1	.	.			.	.	.	.
c110_g1	c110_g1_i1	.	.			.	.	.	.
c11000_g1	c11000_g1_i1	.	.			.	.	.	.
c11003_g1	c11003_g1_i1	.	.			.	.	.	.
c11008_g1	c11008_g1_i1	.	.			.	.	.	.
c11009_g1	c11009_g1_i1	c11009_g1_i1|m.1986	2-433[+]	tr|W4VRB4|W4VRB4_9DIPT	Putative heparan sulfate proteoglycan 2 OS=Corethrella appendiculata PE=2 SV=1	PF02210.19^Laminin_G_2^Laminin G domain^1-122^E:2.5e-23`PF00054.18^Laminin_G_1^Laminin G domain^2-124^E:9.9e-20	.	.	.
c1101_g1	c1101_g1_i1	.	.			.	.	.	.
c11012_g1	c11012_g1_i1	.	.			.	.	.	.
c11013_g1	c11013_g1_i1	.	.			.	.	.	.
c11015_g1	c11015_g1_i1	.	.			.	.	.	.
c1102_g1	c1102_g1_i1	.	.	gi|324507825|gb|ADY43308.1|	Protein F37C4.5 [Ascaris suum]	.	.	.	.
c11021_g1	c11021_g1_i1	.	.			.	.	.	.
c11022_g1	c11022_g1_i1	.	.			.	.	.	.
c11024_g1	c11024_g1_i1	.	.			.	.	.	.
c11026_g1	c11026_g1_i1	.	.			.	.	.	.
c11028_g1	c11028_g1_i1	.	.	tr|H3EJ34|H3EJ34_PRIPA	Uncharacterized protein OS=Pristionchus pacificus PE=4 SV=1	.	.	.	.
c11028_g2	c11028_g2_i1	.	.			.	.	.	.
c11029_g1	c11029_g1_i1	.	.			.	.	.	.
c1103_g1	c1103_g1_i1	.	.			.	.	.	.
c11031_g1	c11031_g1_i1	.	.	tr|U6NNC4|U6NNC4_HAECO	Uncharacterized protein (Fragment) OS=Haemonchus contortus GN=HCOI_00304900 PE=4 SV=1	.	.	.	.
c11035_g1	c11035_g1_i1	.	.			.	.	.	.
c11039_g1	c11039_g1_i1	.	.			.	.	.	.
c1104_g1	c1104_g1_i1	.	.			.	.	.	.
c1104_g2	c1104_g2_i1	.	.			.	.	.	.
c11040_g1	c11040_g1_i1	.	.			.	.	.	.
c11043_g1	c11043_g1_i1	.	.			.	.	.	.
c11044_g1	c11044_g1_i1	.	.			.	.	.	.
c11045_g1	c11045_g1_i1	.	.			.	.	.	.
c11045_g1	c11045_g1_i2	.	.			.	.	.	.
c11046_g1	c11046_g1_i1	.	.			.	.	.	.
c11048_g1	c11048_g1_i1	.	.	tr|K7J723|K7J723_NASVI	Uncharacterized protein OS=Nasonia vitripennis PE=4 SV=1	.	.	.	.
c11049_g1	c11049_g1_i1	.	.			.	.	.	.
c1105_g1	c1105_g1_i1	.	.			.	.	.	.
c11050_g1	c11050_g1_i1	.	.	gi|556911969|gb|AGZ84261.1|	actin, partial [Perna viridis]	.	.	.	.
c11052_g1	c11052_g1_i1	.	.	tr|U6PR13|U6PR13_HAECO	Uncharacterized protein OS=Haemonchus contortus GN=HCOI_01745500 PE=4 SV=1	.	.	.	.
c11054_g1	c11054_g1_i1	.	.			.	.	.	.
c11057_g1	c11057_g1_i1	.	.			.	.	.	.
c11058_g1	c11058_g1_i1	.	.			.	.	.	.
c11059_g1	c11059_g1_i1	.	.	gi|38422245|emb|CAE54886.1|	Protein SHN-1, isoform b [Caenorhabditis elegans]	.	.	.	.
c1106_g1	c1106_g1_i1	.	.			.	.	.	.
c11061_g1	c11061_g1_i1	.	.			.	.	.	.
c11062_g1	c11062_g1_i1	.	.			.	.	.	.
c11063_g1	c11063_g1_i1	.	.			.	.	.	.
c11065_g1	c11065_g1_i1	.	.			.	.	.	.
c11066_g1	c11066_g1_i1	.	.			.	.	.	.
c11067_g1	c11067_g1_i1	.	.			.	.	.	.
c11067_g1	c11067_g1_i2	.	.			.	.	.	.
c11069_g1	c11069_g1_i1	.	.			.	.	.	.
c11069_g1	c11069_g1_i2	.	.			.	.	.	.
c1107_g1	c1107_g1_i1	.	.	tr|H2W213|H2W213_CAEJA	Uncharacterized protein OS=Caenorhabditis japonica GN=WBGene00128191 PE=4 SV=2	.	.	.	.
c11072_g1	c11072_g1_i1	.	.			.	.	.	.
c11073_g1	c11073_g1_i1	.	.			.	.	.	.
c11075_g1	c11075_g1_i1	.	.			.	.	.	.
c11077_g1	c11077_g1_i1	c11077_g1_i1|m.1990	2-376[+]			.	.	.	.
c11078_g1	c11078_g1_i1	.	.			.	.	.	.
c11083_g1	c11083_g1_i1	.	.			.	.	.	.
c11084_g1	c11084_g1_i1	.	.	gi|324499428|gb|ADY39754.1|	Vacuolar protein sorting-associated protein 13A [Ascaris suum]	.	.	.	.
c11085_g1	c11085_g1_i1	.	.	gi|333494496|gb|AEF56735.1|	RNA dependent RNA polymerase, partial [Soybean cyst nematode associated rice stripe virus]	.	.	.	.
c11086_g1	c11086_g1_i1	c11086_g1_i1|m.1991	3-443[+]	gi|324502429|gb|ADY41070.1|	Ubiquitin carboxyl-terminal hydrolase 33 [Ascaris suum]	PF06337.7^DUSP^DUSP domain^18-86^E:2e-09	.	.	GO:0004843^molecular_function^ubiquitin-specific protease activity
c11088_g1	c11088_g1_i1	.	.			.	.	.	.
c11089_g1	c11089_g1_i1	.	.			.	.	.	.
c1109_g1	c1109_g1_i1	.	.			.	.	.	.
c11091_g1	c11091_g1_i1	.	.			.	.	.	.
c11093_g1	c11093_g1_i1	.	.	tr|U6NSH0|U6NSH0_HAECO	Lipase domain containing protein OS=Haemonchus contortus GN=HCOI_00527600 PE=4 SV=1	.	.	.	.
c11094_g1	c11094_g1_i1	.	.			.	.	.	.
c11096_g1	c11096_g1_i1	c11096_g1_i1|m.1993	2-328[+]	tr|A0A026WEG9|A0A026WEG9_CERBI	Zinc finger BED domain-containing protein (Fragment) OS=Cerapachys biroi GN=X777_05750 PE=4 SV=1	.	.	.	.
c11097_g1	c11097_g1_i1	.	.			.	.	.	.
c11099_g1	c11099_g1_i1	.	.			.	.	.	.
c11099_g1	c11099_g1_i2	.	.			.	.	.	.
c111_g1	c111_g1_i1	c111_g1_i1|m.18	3-494[+]	tr|A0A016U4A5|A0A016U4A5_9BILA	Uncharacterized protein OS=Ancylostoma ceylanicum GN=Acey_s0060.g3122 PE=4 SV=1	PF00252.13^Ribosomal_L16^Ribosomal protein L16p/L10e^11-127^E:2.4e-25	.	.	GO:0003735^molecular_function^structural constituent of ribosome`GO:0006412^biological_process^translation`GO:0005840^cellular_component^ribosome
c1110_g1	c1110_g1_i1	.	.			.	.	.	.
c11100_g1	c11100_g1_i1	.	.			.	.	.	.
c11101_g1	c11101_g1_i1	.	.			.	.	.	.
c11103_g1	c11103_g1_i1	.	.			.	.	.	.
c11105_g1	c11105_g1_i1	c11105_g1_i1|m.1994	2-706[+]			.	sigP:1^38^0.705^YES	ExpAA=17.99^PredHel=1^Topology=o20-39i	.
c11108_g1	c11108_g1_i1	.	.	tr|V5FZN0|V5FZN0_ANOGL	Uncharacterized protein OS=Anoplophora glabripennis PE=4 SV=1	.	.	.	.
c11109_g1	c11109_g1_i1	.	.			.	.	.	.
c11109_g1	c11109_g1_i2	.	.			.	.	.	.
c11111_g1	c11111_g1_i1	.	.			.	.	.	.
c11113_g1	c11113_g1_i1	.	.			.	.	.	.
c11115_g1	c11115_g1_i1	.	.			.	.	.	.
c11116_g1	c11116_g1_i1	.	.			.	.	.	.
c11117_g1	c11117_g1_i1	.	.			.	.	.	.
c11120_g1	c11120_g1_i1	.	.	gi|117306502|gb|AAI26548.1|	Topoisomerase (DNA) III alpha [Bos taurus]	.	.	.	.
c11122_g1	c11122_g1_i1	.	.	gi|685830130|emb|CEF65052.1|	Sterol-sensing domain and Patched family-containing protein [Strongyloides ratti]	.	.	.	.
c11123_g1	c11123_g1_i1	.	.			.	.	.	.
c11123_g1	c11123_g1_i2	.	.			.	.	.	.
c11124_g1	c11124_g1_i1	.	.			.	.	.	.
c11125_g1	c11125_g1_i1	.	.			.	.	.	.
c11126_g1	c11126_g1_i1	.	.			.	.	.	.
c11127_g1	c11127_g1_i1	.	.			.	.	.	.
c11128_g1	c11128_g1_i1	.	.			.	.	.	.
c1113_g1	c1113_g1_i1	.	.			.	.	.	.
c1113_g1	c1113_g1_i2	.	.			.	.	.	.
c11130_g1	c11130_g1_i1	.	.			.	.	.	.
c11131_g1	c11131_g1_i1	.	.			.	.	.	.
c11132_g1	c11132_g1_i1	.	.			.	.	.	.
c11134_g1	c11134_g1_i1	.	.			.	.	.	.
c11135_g1	c11135_g1_i1	c11135_g1_i1|m.1996	2-379[+]			.	.	ExpAA=28.03^PredHel=1^Topology=o97-119i	.
c11135_g1	c11135_g1_i2	.	.			.	.	.	.
c11137_g1	c11137_g1_i1	.	.			.	.	.	.
c11139_g1	c11139_g1_i1	.	.			.	.	.	.
c11141_g1	c11141_g1_i1	.	.			.	.	.	.
c11142_g1	c11142_g1_i1	.	.			.	.	.	.
c11143_g1	c11143_g1_i1	.	.			.	.	.	.
c11145_g1	c11145_g1_i1	.	.	tr|A0A016TGU3|A0A016TGU3_9BILA	Uncharacterized protein OS=Ancylostoma ceylanicum GN=Acey_s0103.g3524 PE=4 SV=1	.	.	.	.
c11146_g1	c11146_g1_i1	.	.			.	.	.	.
c11148_g1	c11148_g1_i1	.	.			.	.	.	.
c11149_g1	c11149_g1_i1	.	.			.	.	.	.
c1115_g1	c1115_g1_i1	.	.			.	.	.	.
c11151_g1	c11151_g1_i1	c11151_g1_i1|m.1997	63-500[+]			.	.	ExpAA=31.85^PredHel=1^Topology=o123-145i	.
c11152_g1	c11152_g1_i1	.	.			.	.	.	.
c11153_g1	c11153_g1_i1	.	.			.	.	.	.
c11155_g1	c11155_g1_i1	.	.			.	.	.	.
c11158_g1	c11158_g1_i1	.	.			.	.	.	.
c11161_g1	c11161_g1_i1	.	.			.	.	.	.
c11163_g1	c11163_g1_i1	.	.			.	.	.	.
c11164_g1	c11164_g1_i1	.	.			.	.	.	.
c11165_g1	c11165_g1_i1	.	.	gi|189497843|gb|ACE06390.1|	hypothetical protein Aasi_1042 [Candidatus Amoebophilus asiaticus 5a2]	.	.	.	.
c11165_g2	c11165_g2_i1	.	.	gi|336304880|gb|AEI47982.1|	ATP-dependent chaperone ClpB [Runella slithyformis DSM 19594]	.	.	.	.
c11167_g1	c11167_g1_i1	c11167_g1_i1|m.1999	2-352[+]			.	.	.	.
c11167_g1	c11167_g1_i2	c11167_g1_i2|m.2000	2-319[+]			.	.	.	.
c11168_g1	c11168_g1_i1	.	.	gi|685835847|emb|CEF70767.1|	Hypothetical protein SRAE_X000009800 [Strongyloides ratti]	.	.	.	.
c11169_g1	c11169_g1_i1	.	.			.	.	.	.
c11170_g1	c11170_g1_i1	.	.			.	.	.	.
c11171_g1	c11171_g1_i1	.	.			.	.	.	.
c11172_g1	c11172_g1_i1	.	.			.	.	.	.
c11176_g1	c11176_g1_i1	.	.			.	.	.	.
c11177_g1	c11177_g1_i1	.	.			.	.	.	.
c11179_g1	c11179_g1_i1	.	.			.	.	.	.
c11180_g1	c11180_g1_i1	.	.			.	.	.	.
c11181_g1	c11181_g1_i1	.	.			.	.	.	.
c11182_g1	c11182_g1_i1	.	.			.	.	.	.
c11184_g1	c11184_g1_i1	.	.			.	.	.	.
c11185_g1	c11185_g1_i1	.	.			.	.	.	.
c11187_g1	c11187_g1_i1	.	.			.	.	.	.
c11188_g1	c11188_g1_i1	.	.			.	.	.	.
c11189_g1	c11189_g1_i1	.	.	tr|F1L953|F1L953_ASCSU	Import inner membrane translocase subunit tim21 OS=Ascaris suum GN=ASU_09761 PE=2 SV=1	.	.	.	.
c11190_g1	c11190_g1_i1	.	.			.	.	.	.
c11191_g1	c11191_g1_i1	.	.	gi|324526274|gb|ADY48650.1|	Speckle-type POZ protein-like protein, partial [Ascaris suum]	.	.	.	.
c11192_g1	c11192_g1_i1	.	.			.	.	.	.
c11194_g1	c11194_g1_i1	.	.			.	.	.	.
c11194_g1	c11194_g1_i2	.	.			.	.	.	.
c11195_g1	c11195_g1_i1	.	.			.	.	.	.
c11195_g1	c11195_g1_i2	.	.	gi|685826402|emb|CEF61444.1|	Epidermal growth factor-like domain and EGF-like calcium-binding domain and Insulin-like growth factor binding protein, N-terminal domain-containing protein [Strongyloides ratti]	.	.	.	.
c11196_g1	c11196_g1_i1	.	.			.	.	.	.
c112_g1	c112_g1_i1	.	.	gi|351051320|emb|CCD83488.1|	Protein ATLN-1, isoform b [Caenorhabditis elegans]	.	.	.	.
c1120_g1	c1120_g1_i1	.	.			.	.	.	.
c11201_g1	c11201_g1_i1	.	.	gi|324500170|gb|ADY40089.1|	Collagen alpha-2(IV) chain [Ascaris suum]	.	.	.	.
c11203_g1	c11203_g1_i1	.	.			.	.	.	.
c11204_g1	c11204_g1_i1	.	.			.	.	.	.
c11205_g1	c11205_g1_i1	.	.			.	.	.	.
c11206_g1	c11206_g1_i1	.	.	tr|E2AI80|E2AI80_CAMFO	Putative uncharacterized protein (Fragment) OS=Camponotus floridanus GN=EAG_05479 PE=4 SV=1	.	.	.	.
c11208_g1	c11208_g1_i1	.	.	sp|C3L496|DNLJ_AMOA5	DNA ligase OS=Amoebophilus asiaticus (strain 5a2) GN=ligA PE=3 SV=1	.	.	.	.
c11209_g1	c11209_g1_i1	.	.			.	.	.	.
c11211_g1	c11211_g1_i1	.	.			.	.	.	.
c11211_g1	c11211_g1_i2	.	.			.	.	.	.
c11215_g1	c11215_g1_i1	.	.	gi|324524687|gb|ADY48455.1|	Peptide transporter family 2, partial [Ascaris suum]	.	.	.	.
c11217_g1	c11217_g1_i1	.	.			.	.	.	.
c11217_g1	c11217_g1_i2	.	.			.	.	.	.
c11218_g1	c11218_g1_i1	.	.	tr|U6PMJ1|U6PMJ1_HAECO	C-type lectin and von Willebrand factor domain containing protein OS=Haemonchus contortus GN=HCOI_01885200 PE=4 SV=1	.	.	.	.
c1122_g1	c1122_g1_i1	.	.			.	.	.	.
c11221_g1	c11221_g1_i1	.	.			.	.	.	.
c11221_g1	c11221_g1_i2	.	.			.	.	.	.
c11226_g1	c11226_g1_i1	.	.			.	.	.	.
c11227_g1	c11227_g1_i1	.	.	tr|J9AYE1|J9AYE1_WUCBA	Alpha-tubulin (Fragment) OS=Wuchereria bancrofti GN=WUBG_09500 PE=4 SV=1	.	.	.	.
c1123_g1	c1123_g1_i1	.	.	gi|324513374|gb|ADY45498.1|	Translocon-associated protein subunit delta [Ascaris suum]	.	.	.	.
c11230_g1	c11230_g1_i1	.	.	tr|U1LZX0|U1LZX0_ASCSU	Uncharacterized protein OS=Ascaris suum GN=ASU_08553 PE=3 SV=1	.	.	.	.
c11231_g1	c11231_g1_i1	.	.			.	.	.	.
c11232_g1	c11232_g1_i1	.	.	gi|543869150|gb|AGV74422.1|	NaPi-II-like sodium-phosphate cotransporter, partial [Eptatretus stoutii]	.	.	.	.
c11232_g2	c11232_g2_i1	.	.	tr|K1RI88|K1RI88_CRAGI	Sodium-dependent phosphate transport protein 2A OS=Crassostrea gigas GN=CGI_10021510 PE=4 SV=1	.	.	.	.
c11233_g1	c11233_g1_i1	.	.			.	.	.	.
c11234_g1	c11234_g1_i1	.	.			.	.	.	.
c11236_g1	c11236_g1_i1	c11236_g1_i1|m.2007	2-319[+]	tr|A0A016T1E9|A0A016T1E9_9BILA	Uncharacterized protein OS=Ancylostoma ceylanicum GN=Acey_s0149.g2689 PE=4 SV=1	PF00014.18^Kunitz_BPTI^Kunitz/Bovine pancreatic trypsin inhibitor domain^36-74^E:3.4e-12`PF14625.1^Lustrin_cystein^Lustrin, cysteine-rich repeated domain^78-106^E:0.00013	.	.	GO:0004867^molecular_function^serine-type endopeptidase inhibitor activity
c11238_g1	c11238_g1_i1	.	.			.	.	.	.
c11239_g1	c11239_g1_i1	.	.			.	.	.	.
c1124_g1	c1124_g1_i1	.	.			.	.	.	.
c11241_g1	c11241_g1_i1	.	.			.	.	.	.
c11245_g1	c11245_g1_i1	c11245_g1_i1|m.2009	5-361[+]			.	.	.	.
c11245_g1	c11245_g1_i1	c11245_g1_i1|m.2008	1-621[+]			.	.	.	.
c11246_g1	c11246_g1_i1	.	.			.	.	.	.
c11247_g1	c11247_g1_i1	.	.			.	.	.	.
c11249_g1	c11249_g1_i1	.	.			.	.	.	.
c1125_g1	c1125_g1_i1	.	.			.	.	.	.
c11251_g1	c11251_g1_i1	.	.	tr|G3XYS2|G3XYS2_ASPNA	Uncharacterized protein (Fragment) OS=Aspergillus niger (strain ATCC 1015 / CBS 113.46 / FGSC A1144 / LSHB Ac4 / NCTC 3858a / NRRL 328 / USDA 3528.7) GN=ASPNIDRAFT_142934 PE=3 SV=1	.	.	.	.
c11252_g1	c11252_g1_i1	.	.			.	.	.	.
c11253_g1	c11253_g1_i1	.	.	tr|U6PNY8|U6PNY8_HAECO	Myosin head and Myosin tail 2 and Src homology-3 domain containing protein (Fragment) OS=Haemonchus contortus GN=HCOI_01488700 PE=4 SV=1	.	.	.	.
c11255_g1	c11255_g1_i1	.	.			.	.	.	.
c11256_g1	c11256_g1_i1	.	.			.	.	.	.
c11257_g1	c11257_g1_i1	.	.			.	.	.	.
c11258_g1	c11258_g1_i1	.	.			.	.	.	.
c11260_g1	c11260_g1_i1	.	.	tr|E3MJG1|E3MJG1_CAERE	CRE-CYP-13B2 protein OS=Caenorhabditis remanei GN=Cre-cyp-13B2 PE=3 SV=1	.	.	.	.
c11261_g1	c11261_g1_i1	.	.			.	.	.	.
c11263_g1	c11263_g1_i1	.	.			.	.	.	.
c11264_g1	c11264_g1_i1	.	.			.	.	.	.
c11266_g1	c11266_g1_i1	.	.			.	.	.	.
c11267_g1	c11267_g1_i1	.	.			.	.	.	.
c11268_g1	c11268_g1_i1	c11268_g1_i1|m.2012	2-316[+]			.	.	.	.
c11268_g2	c11268_g2_i1	.	.			.	.	.	.
c11269_g1	c11269_g1_i1	.	.			.	.	.	.
c1127_g1	c1127_g1_i1	.	.	gi|494087040|gb|AGL34576.1|	cytochrome c oxidase subunit II (mitochondrion) [Poecilobdella manillensis]	.	.	.	.
c11271_g1	c11271_g1_i1	.	.	gi|324526000|gb|ADY48617.1|	Peptidyl-prolyl cis-trans isomerase NIMA-interacting 1 [Ascaris suum]	.	.	.	.
c11272_g1	c11272_g1_i1	.	.			.	.	.	.
c11275_g1	c11275_g1_i1	.	.			.	.	.	.
c11276_g1	c11276_g1_i1	.	.			.	.	.	.
c11277_g1	c11277_g1_i1	.	.			.	.	.	.
c11278_g1	c11278_g1_i1	.	.			.	.	.	.
c11279_g1	c11279_g1_i1	.	.			.	.	.	.
c1128_g1	c1128_g1_i1	.	.			.	.	.	.
c11280_g1	c11280_g1_i1	c11280_g1_i1|m.2014	3-431[+]	tr|U6P1N4|U6P1N4_HAECO	Ubiquitin and Ribosomal protein S27a domain containing protein OS=Haemonchus contortus GN=HCOI_01361000 PE=4 SV=1	PF00240.18^ubiquitin^Ubiquitin family^2-41^E:2.1e-08`PF01599.14^Ribosomal_S27^Ribosomal protein S27a^79-123^E:1.4e-21	.	.	GO:0005515^molecular_function^protein binding`GO:0003735^molecular_function^structural constituent of ribosome`GO:0006412^biological_process^translation`GO:0005622^cellular_component^intracellular`GO:0005840^cellular_component^ribosome
c11282_g1	c11282_g1_i1	.	.	tr|U6PS24|U6PS24_HAECO	B3 B4 tRNA-binding and tRNA synthetase domain containing protein OS=Haemonchus contortus GN=HCOI_02133200 PE=4 SV=1	.	.	.	.
c11283_g1	c11283_g1_i1	.	.	tr|H3FZ37|H3FZ37_PRIPA	Uncharacterized protein OS=Pristionchus pacificus GN=WBGene00117138 PE=4 SV=1	.	.	.	.
c11286_g1	c11286_g1_i1	.	.	tr|A0A044RZZ9|A0A044RZZ9_ONCVO	Uncharacterized protein OS=Onchocerca volvulus GN=WBGene00238228 PE=4 SV=1	.	.	.	.
c11287_g1	c11287_g1_i1	.	.	tr|W2SRX9|W2SRX9_NECAM	Uncharacterized protein OS=Necator americanus GN=NECAME_19326 PE=4 SV=1	.	.	.	.
c11287_g2	c11287_g2_i1	.	.			.	.	.	.
c11288_g1	c11288_g1_i1	.	.			.	.	.	.
c11289_g1	c11289_g1_i1	.	.			.	.	.	.
c11289_g2	c11289_g2_i1	.	.			.	.	.	.
c1129_g1	c1129_g1_i1	.	.	gi|685836267|emb|CEF71187.1|	Transposase, ISXO2-like domain-containing protein [Strongyloides ratti]	.	.	.	.
c11290_g1	c11290_g1_i1	.	.			.	.	.	.
c11291_g1	c11291_g1_i1	.	.			.	.	.	.
c11292_g1	c11292_g1_i1	.	.			.	.	.	.
c11293_g1	c11293_g1_i1	.	.			.	.	.	.
c11294_g1	c11294_g1_i1	.	.	tr|H3DWF3|H3DWF3_PRIPA	40S ribosomal protein S12 OS=Pristionchus pacificus GN=WBGene00091297 PE=3 SV=1	.	.	.	.
c11294_g2	c11294_g2_i1	.	.	tr|A0A016VKQ7|A0A016VKQ7_9BILA	40S ribosomal protein S12 OS=Ancylostoma ceylanicum GN=Acey_s0008.g384 PE=3 SV=1	.	.	.	.
c11299_g1	c11299_g1_i1	.	.	tr|A8X136|A8X136_CAEBR	Protein CBG06016 OS=Caenorhabditis briggsae GN=CBG06016 PE=4 SV=2	.	.	.	.
c113_g1	c113_g1_i1	.	.			.	.	.	.
c113_g2	c113_g2_i1	.	.			.	.	.	.
c11301_g1	c11301_g1_i1	.	.			.	.	.	.
c11303_g1	c11303_g1_i1	.	.			.	.	.	.
c11304_g1	c11304_g1_i1	.	.			.	.	.	.
c11306_g1	c11306_g1_i1	.	.			.	.	.	.
c11307_g1	c11307_g1_i1	.	.			.	.	.	.
c11308_g1	c11308_g1_i1	.	.			.	.	.	.
c1131_g1	c1131_g1_i1	c1131_g1_i1|m.237	3-377[+]	sp|P18489|SYB_DROME	Synaptobrevin OS=Drosophila melanogaster GN=Syb PE=2 SV=3	PF00957.16^Synaptobrevin^Synaptobrevin^39-86^E:2.6e-09	.	.	GO:0016192^biological_process^vesicle-mediated transport`GO:0016021^cellular_component^integral component of membrane
c11312_g1	c11312_g1_i1	.	.	tr|E1FKA6|E1FKA6_LOALO	Uncharacterized protein OS=Loa loa GN=LOAG_01331 PE=4 SV=1	.	.	.	.
c11313_g1	c11313_g1_i1	.	.	tr|B4LU03|B4LU03_DROVI	GJ17812 OS=Drosophila virilis GN=Dvir\GJ17812 PE=4 SV=1	.	.	.	.
c11315_g1	c11315_g1_i1	.	.			.	.	.	.
c11316_g1	c11316_g1_i1	c11316_g1_i1|m.2019	2-304[+]			.	.	.	.
c11317_g1	c11317_g1_i1	.	.	gi|254763528|gb|ACT80199.1|	NADH dehydrogenase subunit 4 (mitochondrion) [Bradysia amoena]	.	.	.	.
c11318_g1	c11318_g1_i1	.	.			.	.	.	.
c11320_g1	c11320_g1_i1	.	.	gi|685830644|emb|CEF65565.1|	Lipoyl synthase, mitochondrial [Strongyloides ratti]	.	.	.	.
c11321_g1	c11321_g1_i1	.	.			.	.	.	.
c11324_g1	c11324_g1_i1	.	.			.	.	.	.
c11324_g2	c11324_g2_i1	.	.			.	.	.	.
c11325_g1	c11325_g1_i1	.	.			.	.	.	.
c11326_g1	c11326_g1_i1	.	.			.	.	.	.
c11327_g1	c11327_g1_i1	.	.			.	.	.	.
c11327_g1	c11327_g1_i2	.	.			.	.	.	.
c11328_g1	c11328_g1_i1	.	.			.	.	.	.
c11329_g1	c11329_g1_i1	.	.			.	.	.	.
c1133_g1	c1133_g1_i1	.	.			.	.	.	.
c11331_g1	c11331_g1_i1	.	.	tr|W2SJI9|W2SJI9_NECAM	EB module OS=Necator americanus GN=NECAME_01166 PE=4 SV=1	.	.	.	.
c11332_g1	c11332_g1_i1	c11332_g1_i1|m.2023	3-398[+]			.	.	.	.
c11333_g1	c11333_g1_i1	.	.			.	.	.	.
c11335_g1	c11335_g1_i1	.	.			.	.	.	.
c11336_g1	c11336_g1_i1	.	.			.	.	.	.
c11336_g1	c11336_g1_i2	.	.			.	.	.	.
c11337_g1	c11337_g1_i1	.	.			.	.	.	.
c11337_g1	c11337_g1_i2	.	.			.	.	.	.
c11338_g1	c11338_g1_i1	.	.			.	.	.	.
c11338_g1	c11338_g1_i2	.	.			.	.	.	.
c11339_g1	c11339_g1_i1	.	.			.	.	.	.
c1134_g1	c1134_g1_i1	.	.			.	.	.	.
c11340_g1	c11340_g1_i1	.	.			.	.	.	.
c11340_g1	c11340_g1_i2	.	.			.	.	.	.
c11341_g1	c11341_g1_i1	.	.			.	.	.	.
c11342_g1	c11342_g1_i1	.	.			.	.	.	.
c11342_g1	c11342_g1_i2	.	.			.	.	.	.
c11343_g1	c11343_g1_i1	.	.			.	.	.	.
c11344_g1	c11344_g1_i1	.	.			.	.	.	.
c11345_g1	c11345_g1_i1	.	.	tr|G0NRC0|G0NRC0_CAEBE	CBN-SPP-18 protein OS=Caenorhabditis brenneri GN=Cbn-spp-18 PE=4 SV=1	.	.	.	.
c11346_g1	c11346_g1_i1	.	.	tr|Q8MU04|Q8MU04_HETGL	Putative ABC transporter protein (Fragment) OS=Heterodera glycines PE=2 SV=1	.	.	.	.
c11347_g1	c11347_g1_i1	c11347_g1_i1|m.2026	2-340[+]	tr|A0A016S358|A0A016S358_9BILA	Uncharacterized protein OS=Ancylostoma ceylanicum GN=Acey_s0305.g1953 PE=4 SV=1	PF00057.13^Ldl_recept_a^Low-density lipoprotein receptor domain class A^11-46^E:1.1e-10`PF12662.2^cEGF^Complement Clr-like EGF-like^73-97^E:1.7e-07	.	.	GO:0005515^molecular_function^protein binding
c11348_g1	c11348_g1_i1	.	.			.	.	.	.
c11349_g1	c11349_g1_i1	.	.			.	.	.	.
c11349_g2	c11349_g2_i1	.	.			.	.	.	.
c11354_g1	c11354_g1_i1	c11354_g1_i1|m.2028	3-374[+]	tr|A8NV09|A8NV09_BRUMA	Protein BM-TAG-341, isoform c OS=Brugia malayi GN=Bm-tag-341 PE=4 SV=2	.	.	.	.
c11355_g1	c11355_g1_i1	.	.			.	.	.	.
c11358_g1	c11358_g1_i1	.	.	tr|U5EF29|U5EF29_9DIPT	Putative c2h2-type zn-finger protein (Fragment) OS=Corethrella appendiculata PE=2 SV=1	.	.	.	.
c11359_g1	c11359_g1_i1	.	.			.	.	.	.
c11360_g1	c11360_g1_i1	.	.			.	.	.	.
c11361_g1	c11361_g1_i1	.	.			.	.	.	.
c11362_g1	c11362_g1_i1	c11362_g1_i1|m.2030	2-409[+]	gi|87248175|gb|ABD36140.1|	muscle LIM protein [Bombyx mori]	PF00412.17^LIM^LIM domain^7-49^E:1.7e-09`PF00412.17^LIM^LIM domain^90-128^E:2.5e-09	.	.	GO:0008270^molecular_function^zinc ion binding
c11363_g1	c11363_g1_i1	.	.			.	.	.	.
c11363_g1	c11363_g1_i2	.	.			.	.	.	.
c11364_g1	c11364_g1_i1	.	.			.	.	.	.
c11365_g1	c11365_g1_i1	.	.	gi|324534082|gb|ADY49352.1|	26S protease regulatory subunit 7, partial [Ascaris suum]	.	.	.	.
c11368_g1	c11368_g1_i1	.	.			.	.	.	.
c11372_g1	c11372_g1_i1	.	.	tr|D2A013|D2A013_TRICA	Putative uncharacterized protein GLEAN_07364 OS=Tribolium castaneum GN=GLEAN_07364 PE=3 SV=1	.	.	.	.
c11373_g1	c11373_g1_i1	.	.			.	.	.	.
c11374_g1	c11374_g1_i1	.	.			.	.	.	.
c11377_g1	c11377_g1_i1	.	.			.	.	.	.
c11378_g1	c11378_g1_i1	.	.			.	.	.	.
c11380_g1	c11380_g1_i1	.	.	tr|U5EMU8|U5EMU8_9DIPT	Putative collagen-like protein (Fragment) OS=Corethrella appendiculata PE=2 SV=1	.	.	.	.
c11380_g2	c11380_g2_i1	.	.	tr|B0XKZ5|B0XKZ5_CULQU	Putative uncharacterized protein OS=Culex quinquefasciatus GN=CpipJ_CPIJ020001 PE=4 SV=1	.	.	.	.
c11381_g1	c11381_g1_i1	.	.			.	.	.	.
c11382_g1	c11382_g1_i1	.	.	tr|A0A090LP85|A0A090LP85_STRRB	Galactose oxidase/kelch, beta-propeller domain and Kelch-type beta propeller domain-containing protein OS=Strongyloides ratti GN=SRAE_X000096800 PE=4 SV=1	.	.	.	.
c11384_g1	c11384_g1_i1	.	.			.	.	.	.
c11385_g1	c11385_g1_i1	.	.			.	.	.	.
c11386_g1	c11386_g1_i1	.	.			.	.	.	.
c11388_g1	c11388_g1_i1	.	.			.	.	.	.
c1139_g1	c1139_g1_i1	.	.			.	.	.	.
c11390_g1	c11390_g1_i1	.	.			.	.	.	.
c11391_g1	c11391_g1_i1	.	.	sp|O61998|HSP90_BRUPA	Heat shock protein 90 OS=Brugia pahangi GN=HSP90 PE=2 SV=2	.	.	.	.
c11396_g1	c11396_g1_i1	.	.			.	.	.	.
c11396_g1	c11396_g1_i2	.	.			.	.	.	.
c11397_g1	c11397_g1_i1	.	.			.	.	.	.
c11398_g1	c11398_g1_i1	.	.			.	.	.	.
c11399_g1	c11399_g1_i1	.	.			.	.	.	.
c114_g1	c114_g1_i1	.	.			.	.	.	.
c1140_g1	c1140_g1_i1	.	.			.	.	.	.
c11400_g1	c11400_g1_i1	.	.			.	.	.	.
c11402_g1	c11402_g1_i1	c11402_g1_i1|m.2035	1-444[+]	gi|324504469|gb|ADY41931.1|	Serine/threonine-protein kinase SIK2 [Ascaris suum]	.	.	.	.
c11404_g1	c11404_g1_i1	.	.			.	.	.	.
c11404_g1	c11404_g1_i2	.	.			.	.	.	.
c11405_g1	c11405_g1_i1	.	.			.	.	.	.
c11406_g1	c11406_g1_i1	.	.			.	.	.	.
c11409_g1	c11409_g1_i1	.	.	tr|E3NI12|E3NI12_CAERE	Putative uncharacterized protein OS=Caenorhabditis remanei GN=CRE_19516 PE=4 SV=1	.	.	.	.
c1141_g1	c1141_g1_i1	.	.			.	.	.	.
c11410_g1	c11410_g1_i1	.	.			.	.	.	.
c11411_g1	c11411_g1_i1	.	.			.	.	.	.
c11414_g1	c11414_g1_i1	.	.			.	.	.	.
c11414_g2	c11414_g2_i1	.	.			.	.	.	.
c11415_g1	c11415_g1_i1	.	.			.	.	.	.
c11417_g1	c11417_g1_i1	.	.			.	.	.	.
c11418_g1	c11418_g1_i1	.	.			.	.	.	.
c11419_g1	c11419_g1_i1	.	.			.	.	.	.
c1142_g1	c1142_g1_i1	.	.			.	.	.	.
c11420_g1	c11420_g1_i1	.	.			.	.	.	.
c11421_g1	c11421_g1_i1	.	.			.	.	.	.
c11423_g1	c11423_g1_i1	.	.			.	.	.	.
c11424_g1	c11424_g1_i1	.	.	tr|A8XLU7|A8XLU7_CAEBR	Protein CBG15143 OS=Caenorhabditis briggsae GN=CBG15143 PE=4 SV=1	.	.	.	.
c11425_g1	c11425_g1_i1	.	.			.	.	.	.
c11427_g1	c11427_g1_i1	.	.			.	.	.	.
c11428_g1	c11428_g1_i1	.	.			.	.	.	.
c11430_g1	c11430_g1_i1	.	.	gi|685825666|emb|CEF60716.1|	Cysteine-rich flanking region, C-terminal domain and Leucine-rich repeat and Leucine-rich repeat, typical subtype and Leucine rich repeat 5-containing protein [Strongyloides ratti]	.	.	.	.
c11434_g1	c11434_g1_i1	c11434_g1_i1|m.2039	3-299[+]	tr|A0A044T9F8|A0A044T9F8_ONCVO	Uncharacterized protein OS=Onchocerca volvulus GN=WBGene00241100 PE=4 SV=1	.	.	.	.
c11435_g1	c11435_g1_i1	.	.	gi|340057210|emb|CCC51552.1|	putative universal minicircle sequence binding protein (UMSBP) [Trypanosoma vivax Y486]	.	.	.	.
c11439_g1	c11439_g1_i1	.	.			.	.	.	.
c11443_g1	c11443_g1_i1	.	.	tr|K7H0C4|K7H0C4_CAEJA	Uncharacterized protein OS=Caenorhabditis japonica GN=WBGene00127098 PE=4 SV=1	.	.	.	.
c11444_g1	c11444_g1_i1	.	.			.	.	.	.
c11445_g1	c11445_g1_i1	.	.			.	.	.	.
c11448_g1	c11448_g1_i1	.	.			.	.	.	.
c11449_g1	c11449_g1_i1	.	.			.	.	.	.
c11450_g1	c11450_g1_i1	.	.			.	.	.	.
c11457_g1	c11457_g1_i1	.	.			.	.	.	.
c11458_g1	c11458_g1_i1	.	.			.	.	.	.
c11460_g1	c11460_g1_i1	.	.			.	.	.	.
c11463_g1	c11463_g1_i1	.	.			.	.	.	.
c11467_g1	c11467_g1_i1	.	.	tr|A8WPE0|A8WPE0_CAEBR	Protein CBG00891 OS=Caenorhabditis briggsae GN=CBG00891 PE=4 SV=1	.	.	.	.
c11468_g1	c11468_g1_i1	.	.			.	.	.	.
c11469_g1	c11469_g1_i1	.	.			.	.	.	.
c1147_g1	c1147_g1_i1	.	.			.	.	.	.
c11471_g1	c11471_g1_i1	.	.			.	.	.	.
c11472_g1	c11472_g1_i1	.	.			.	.	.	.
c11473_g1	c11473_g1_i1	.	.	gi|324514248|gb|ADY45806.1|	Zinc finger A20 and AN1 domain-containing stress-associated protein 4 [Ascaris suum]	.	.	.	.
c11475_g1	c11475_g1_i1	c11475_g1_i1|m.2040	3-413[+]	gi|324510324|gb|ADY44315.1|	Prostaglandin E synthase 2 [Ascaris suum]	.	.	.	.
c11476_g1	c11476_g1_i1	.	.	gi|685832155|emb|CEF67076.1|	Acyl carrier protein, mitochondrial [Strongyloides ratti]	.	.	.	.
c11477_g1	c11477_g1_i1	.	.	gi|3878049|emb|CAB08740.1|	Protein H27A22.1, isoform a [Caenorhabditis elegans]	.	.	.	.
c11479_g1	c11479_g1_i1	.	.			.	.	.	.
c11479_g2	c11479_g2_i1	.	.			.	.	.	.
c11480_g1	c11480_g1_i1	.	.			.	.	.	.
c11480_g1	c11480_g1_i2	.	.			.	.	.	.
c11482_g1	c11482_g1_i1	c11482_g1_i1|m.2042	3-476[+]	gi|324507030|gb|ADY42989.1|	Protein grainyhead [Ascaris suum]	.	.	.	.
c11483_g1	c11483_g1_i1	.	.	tr|U1MCI3|U1MCI3_ASCSU	Putative coatomer subunit delta OS=Ascaris suum GN=ASU_09197 PE=4 SV=1	.	.	.	.
c11491_g1	c11491_g1_i1	.	.			.	.	.	.
c11492_g1	c11492_g1_i1	c11492_g1_i1|m.2043	2-334[+]	gi|324499542|gb|ADY39806.1|	Copine domain-containing protein 2 [Ascaris suum]	.	.	.	.
c11493_g1	c11493_g1_i1	.	.			.	.	.	.
c11494_g1	c11494_g1_i1	.	.			.	.	.	.
c11494_g1	c11494_g1_i2	.	.			.	.	.	.
c11496_g1	c11496_g1_i1	.	.			.	.	.	.
c11497_g1	c11497_g1_i1	.	.			.	.	.	.
c11499_g1	c11499_g1_i1	.	.	tr|I0S7Z2|I0S7Z2_STRAP	Uncharacterized protein OS=Streptococcus anginosus subsp. whileyi CCUG 39159 GN=HMPREF1043_0707 PE=4 SV=1	.	.	.	.
c115_g1	c115_g1_i1	.	.			.	.	.	.
c11501_g1	c11501_g1_i1	.	.			.	.	.	.
c11502_g1	c11502_g1_i1	c11502_g1_i1|m.2044	45-512[+]	gi|324511358|gb|ADY44735.1|	Ubiquitin-conjugating enzyme E2 L3 [Ascaris suum]	PF00179.21^UQ_con^Ubiquitin-conjugating enzyme^8-144^E:3.9e-42	.	.	.
c11503_g1	c11503_g1_i1	.	.			.	.	.	.
c11504_g1	c11504_g1_i1	.	.			.	.	.	.
c11505_g1	c11505_g1_i1	.	.			.	.	.	.
c11507_g1	c11507_g1_i1	.	.	tr|F1KTP4|F1KTP4_ASCSU	Phosphoglucomutase-2 OS=Ascaris suum PE=2 SV=1	.	.	.	.
c11508_g1	c11508_g1_i1	.	.			.	.	.	.
c11509_g1	c11509_g1_i1	.	.			.	.	.	.
c1151_g1	c1151_g1_i1	.	.			.	.	.	.
c11510_g1	c11510_g1_i1	.	.			.	.	.	.
c11511_g1	c11511_g1_i1	.	.			.	.	.	.
c11513_g1	c11513_g1_i1	c11513_g1_i1|m.2045	2-499[+]	gi|324511249|gb|ADY44688.1|	Twinfilin-1 [Ascaris suum]	PF00241.15^Cofilin_ADF^Cofilin/tropomyosin-type actin-binding protein^25-143^E:7.8e-12	.	.	GO:0003779^molecular_function^actin binding`GO:0005622^cellular_component^intracellular
c11514_g1	c11514_g1_i1	.	.			.	.	.	.
c11516_g1	c11516_g1_i1	.	.			.	.	.	.
c11517_g1	c11517_g1_i1	.	.			.	.	.	.
c11519_g1	c11519_g1_i1	.	.			.	.	.	.
c11519_g1	c11519_g1_i2	.	.			.	.	.	.
c11520_g1	c11520_g1_i1	.	.			.	.	.	.
c11521_g1	c11521_g1_i1	c11521_g1_i1|m.2049	1-300[+]	tr|A7RN33|A7RN33_NEMVE	Predicted protein (Fragment) OS=Nematostella vectensis GN=v1g87425 PE=4 SV=1	.	.	.	.
c11522_g1	c11522_g1_i1	.	.			.	.	.	.
c11523_g1	c11523_g1_i1	.	.			.	.	.	.
c11524_g1	c11524_g1_i1	.	.	tr|A0A016VP73|A0A016VP73_9BILA	Uncharacterized protein OS=Ancylostoma ceylanicum GN=Acey_s0007.g3459 PE=4 SV=1	.	.	.	.
c11525_g1	c11525_g1_i1	c11525_g1_i1|m.2050	3-680[+]	tr|E1G6I8|E1G6I8_LOALO	Uncharacterized protein OS=Loa loa GN=LOAG_08772 PE=4 SV=2	PF08719.6^DUF1768^Domain of unknown function (DUF1768)^39-170^E:7.4e-20	.	.	.
c11526_g1	c11526_g1_i1	.	.			.	.	.	.
c11527_g1	c11527_g1_i1	.	.			.	.	.	.
c11527_g1	c11527_g1_i2	.	.			.	.	.	.
c11527_g1	c11527_g1_i3	.	.			.	.	.	.
c11528_g1	c11528_g1_i1	.	.			.	.	.	.
c11530_g1	c11530_g1_i1	c11530_g1_i1|m.2053	247-633[+]			.	sigP:1^20^0.612^YES	.	.
c11531_g1	c11531_g1_i1	.	.			.	.	.	.
c11532_g1	c11532_g1_i1	.	.			.	.	.	.
c11533_g1	c11533_g1_i1	.	.			.	.	.	.
c11535_g1	c11535_g1_i1	.	.			.	.	.	.
c11535_g1	c11535_g1_i2	.	.			.	.	.	.
c11536_g1	c11536_g1_i1	.	.			.	.	.	.
c11537_g1	c11537_g1_i1	c11537_g1_i1|m.2056	2-385[+]			.	.	.	.
c11538_g1	c11538_g1_i1	.	.	gi|685830808|emb|CEF65729.1|	Armadillo segment polarity protein [Strongyloides ratti]	.	.	.	.
c1154_g1	c1154_g1_i1	.	.	tr|W2T7M3|W2T7M3_NECAM	Eukaryotic aspartyl protease OS=Necator americanus GN=NECAME_03266 PE=3 SV=1	.	.	.	.
c11541_g1	c11541_g1_i1	c11541_g1_i1|m.2057	2-379[+]	gi|324511118|gb|ADY44639.1|	CGMP-dependent 3',5'-cyclic phosphodiesterase, partial [Ascaris suum]	PF01590.21^GAF^GAF domain^34-121^E:1.1e-11	.	.	GO:0005515^molecular_function^protein binding
c11542_g1	c11542_g1_i1	c11542_g1_i1|m.2058	192-668[+]	gi|46518312|dbj|BAD16722.1|	T-box protein Optomotor blind [Parasteatoda tepidariorum]	.	.	.	.
c11542_g1	c11542_g1_i2	.	.	gi|46518312|dbj|BAD16722.1|	T-box protein Optomotor blind [Parasteatoda tepidariorum]	.	.	.	.
c11543_g1	c11543_g1_i1	.	.			.	.	.	.
c11544_g1	c11544_g1_i1	.	.			.	.	.	.
c11545_g1	c11545_g1_i1	.	.			.	.	.	.
c11546_g1	c11546_g1_i1	.	.			.	.	.	.
c11546_g1	c11546_g1_i2	.	.			.	.	.	.
c11547_g1	c11547_g1_i1	.	.			.	.	.	.
c11548_g1	c11548_g1_i1	.	.			.	.	.	.
c1155_g1	c1155_g1_i1	.	.			.	.	.	.
c11550_g1	c11550_g1_i1	.	.			.	.	.	.
c11551_g1	c11551_g1_i1	c11551_g1_i1|m.2062	2-1603[+]	tr|A0A015KY09|A0A015KY09_9GLOM	Uncharacterized protein OS=Rhizophagus irregularis DAOM 197198w GN=RirG_138360 PE=4 SV=1	PF05970.9^PIF1^PIF1-like helicase^392-534^E:5e-40`PF13604.1^AAA_30^AAA domain^392-507^E:1.9e-08	.	.	GO:0003678^molecular_function^DNA helicase activity`GO:0000723^biological_process^telomere maintenance`GO:0006281^biological_process^DNA repair
c11551_g1	c11551_g1_i2	c11551_g1_i2|m.2063	2-1303[+]	tr|C5Z320|C5Z320_SORBI	Putative uncharacterized protein Sb10g017921 (Fragment) OS=Sorghum bicolor GN=Sb10g017921 PE=4 SV=1	.	.	.	.
c11552_g1	c11552_g1_i1	.	.			.	.	.	.
c11554_g1	c11554_g1_i1	.	.			.	.	.	.
c11555_g1	c11555_g1_i1	.	.			.	.	.	.
c11557_g1	c11557_g1_i1	.	.			.	.	.	.
c11558_g1	c11558_g1_i1	.	.			.	.	.	.
c11559_g1	c11559_g1_i1	.	.			.	.	.	.
c11560_g1	c11560_g1_i1	.	.			.	.	.	.
c11560_g2	c11560_g2_i1	c11560_g2_i1|m.2065	2-349[+]			.	.	.	.
c11561_g1	c11561_g1_i1	.	.			.	.	.	.
c11562_g1	c11562_g1_i1	.	.			.	.	.	.
c11562_g1	c11562_g1_i2	.	.			.	.	.	.
c11563_g1	c11563_g1_i1	c11563_g1_i1|m.2067	380-793[+]			.	.	.	.
c11564_g1	c11564_g1_i1	.	.			.	.	.	.
c11565_g1	c11565_g1_i1	.	.			.	.	.	.
c11565_g1	c11565_g1_i2	.	.			.	.	.	.
c11566_g1	c11566_g1_i1	c11566_g1_i1|m.2068	2-364[+]	gi|324507486|gb|ADY43174.1|	Leukotriene A-4 hydrolase [Ascaris suum]	PF01433.15^Peptidase_M1^Peptidase family M1^2-120^E:1.8e-26	.	.	GO:0008237^molecular_function^metallopeptidase activity`GO:0008270^molecular_function^zinc ion binding
c11567_g1	c11567_g1_i1	.	.			.	.	.	.
c11568_g1	c11568_g1_i1	.	.			.	.	.	.
c1157_g1	c1157_g1_i1	.	.			.	.	.	.
c11570_g1	c11570_g1_i1	.	.			.	.	.	.
c11571_g1	c11571_g1_i1	.	.			.	.	.	.
c11571_g1	c11571_g1_i2	.	.			.	.	.	.
c11572_g1	c11572_g1_i1	c11572_g1_i1|m.2069	1-483[+]			.	.	.	.
c11573_g1	c11573_g1_i1	.	.			.	.	.	.
c11574_g1	c11574_g1_i1	.	.			.	.	.	.
c11574_g1	c11574_g1_i2	.	.			.	.	.	.
c11575_g1	c11575_g1_i1	c11575_g1_i1|m.2070	2-334[+]	gi|55417872|gb|AAV50098.1|	polyadenylate binding protein, partial [Caenorhabditis remanei]	PF00076.17^RRM_1^RNA recognition motif. (a.k.a. RRM, RBD, or RNP domain)^27-95^E:4.4e-23`PF14259.1^RRM_6^RNA recognition motif (a.k.a. RRM, RBD, or RNP domain)^27-95^E:8.2e-16`PF13893.1^RRM_5^RNA recognition motif. (a.k.a. RRM, RBD, or RNP domain)^41-100^E:8.6e-09	.	.	GO:0003676^molecular_function^nucleic acid binding
c11576_g1	c11576_g1_i1	.	.			.	.	.	.
c11577_g1	c11577_g1_i1	.	.	tr|T0PX31|T0PX31_9STRA	Uncharacterized protein (Fragment) OS=Saprolegnia diclina VS20 GN=SDRG_12343 PE=4 SV=1	.	.	.	.
c11577_g2	c11577_g2_i1	c11577_g2_i1|m.2072	1-921[+]	tr|K3WF13|K3WF13_PYTUL	Uncharacterized protein OS=Pythium ultimum DAOM BR144 GN=PYU1_G003544 PE=4 SV=1	PF00082.17^Peptidase_S8^Subtilase family^186-305^E:8.7e-10	sigP:1^22^0.821^YES	ExpAA=19.74^PredHel=1^Topology=i7-26o	GO:0004252^molecular_function^serine-type endopeptidase activity`GO:0006508^biological_process^proteolysis
c11578_g1	c11578_g1_i1	.	.			.	.	.	.
c11579_g1	c11579_g1_i1	.	.			.	.	.	.
c11580_g1	c11580_g1_i1	.	.			.	.	.	.
c11581_g1	c11581_g1_i1	.	.			.	.	.	.
c11582_g1	c11582_g1_i1	c11582_g1_i1|m.2074	3-452[+]			.	.	.	.
c11582_g1	c11582_g1_i2	c11582_g1_i2|m.2076	3-452[+]			.	.	.	.
c11583_g1	c11583_g1_i1	.	.			.	.	.	.
c11584_g1	c11584_g1_i1	.	.			.	.	.	.
c11584_g1	c11584_g1_i2	.	.			.	.	.	.
c11585_g1	c11585_g1_i1	.	.	tr|V5HBT4|V5HBT4_IXORI	Putative adenylate kinase (Fragment) OS=Ixodes ricinus PE=2 SV=1	.	.	.	.
c11587_g1	c11587_g1_i1	.	.			.	.	.	.
c11588_g1	c11588_g1_i1	.	.			.	.	.	.
c11589_g1	c11589_g1_i1	.	.			.	.	.	.
c11589_g1	c11589_g1_i2	.	.			.	.	.	.
c11590_g1	c11590_g1_i1	.	.	gi|404432611|emb|CCM09893.1|	RNA polymerase sigma factor rpoD [Cardinium endosymbiont cEper1 of Encarsia pergandiella]	.	.	.	.
c11590_g2	c11590_g2_i1	.	.	tr|X5J7W7|X5J7W7_9BACT	Polyribonucleotide nucleotidyltransferase OS=Cardinium endosymbiont cBtQ1 of Bemisia tabaci GN=pnp PE=3 SV=1	.	.	.	.
c11590_g3	c11590_g3_i1	.	.	tr|X5J7W7|X5J7W7_9BACT	Polyribonucleotide nucleotidyltransferase OS=Cardinium endosymbiont cBtQ1 of Bemisia tabaci GN=pnp PE=3 SV=1	.	.	.	.
c11591_g1	c11591_g1_i1	c11591_g1_i1|m.2084	67-549[+]	tr|G0M7S9|G0M7S9_CAEBE	CBN-NLP-1 protein OS=Caenorhabditis brenneri GN=Cbn-nlp-1 PE=4 SV=1	.	sigP:1^21^0.687^YES	.	.
c11592_g1	c11592_g1_i1	.	.			.	.	.	.
c11592_g1	c11592_g1_i2	.	.			.	.	.	.
c11593_g1	c11593_g1_i1	.	.			.	.	.	.
c11594_g1	c11594_g1_i1	.	.	sp|P61857|TBB2_DROME	Tubulin beta-2 chain OS=Drosophila melanogaster GN=betaTub85D PE=1 SV=1	.	.	.	.
c11595_g1	c11595_g1_i1	.	.			.	.	.	.
c11597_g1	c11597_g1_i1	.	.	sp|Q920Q6|MSI2H_MOUSE	RNA-binding protein Musashi homolog 2 OS=Mus musculus GN=Msi2 PE=1 SV=1	.	.	.	.
c11597_g1	c11597_g1_i2	.	.	tr|W5MJA0|W5MJA0_LEPOC	Uncharacterized protein OS=Lepisosteus oculatus PE=4 SV=1	.	.	.	.
c11598_g1	c11598_g1_i1	.	.	tr|A0A087T4E4|A0A087T4E4_9ARAC	MIT domain-containing protein 1 (Fragment) OS=Stegodyphus mimosarum GN=X975_26278 PE=4 SV=1	.	.	.	.
c11599_g1	c11599_g1_i1	.	.	gi|328909031|gb|AEB61183.1|	serine/threonine-protein phosphatase 2a catalytic subunit alpha isoform-like protein, partial [Equus caballus]	.	.	.	.
c11600_g1	c11600_g1_i1	.	.	tr|W2SRK4|W2SRK4_NECAM	Fibronectin type III domain protein OS=Necator americanus GN=NECAME_14265 PE=4 SV=1	.	.	.	.
c11601_g1	c11601_g1_i1	.	.			.	.	.	.
c11602_g1	c11602_g1_i1	.	.			.	.	.	.
c11602_g1	c11602_g1_i2	.	.	tr|J9EZZ9|J9EZZ9_WUCBA	Mitochondrial chaperone BCS1 OS=Wuchereria bancrofti GN=WUBG_06306 PE=3 SV=1	.	.	.	.
c11602_g1	c11602_g1_i3	.	.	tr|U1MI91|U1MI91_ASCSU	Chaperone bcs1 OS=Ascaris suum GN=ASU_05968 PE=3 SV=1	.	.	.	.
c11603_g1	c11603_g1_i1	.	.			.	.	.	.
c11604_g1	c11604_g1_i1	.	.			.	.	.	.
c11605_g1	c11605_g1_i1	.	.			.	.	.	.
c11606_g1	c11606_g1_i1	.	.			.	.	.	.
c11607_g1	c11607_g1_i1	.	.	gi|324507659|gb|ADY43243.1|	Beta-galactosidase [Ascaris suum]	.	.	.	.
c11609_g1	c11609_g1_i1	.	.	tr|A8PBU7|A8PBU7_BRUMA	Protein Bm3048, isoform b OS=Brugia malayi GN=Bm3048 PE=4 SV=2	.	.	.	.
c1161_g1	c1161_g1_i1	c1161_g1_i1|m.239	2-313[+]			.	.	.	.
c11610_g1	c11610_g1_i1	.	.	tr|U6NY85|U6NY85_HAECO	Uncharacterized protein OS=Haemonchus contortus GN=HCOI_00580200 PE=4 SV=1	.	.	.	.
c11612_g1	c11612_g1_i1	.	.	tr|A8NHC0|A8NHC0_BRUMA	Protein Bm9357 (Fragment) OS=Brugia malayi GN=Bm9357 PE=4 SV=2	.	.	.	.
c11614_g1	c11614_g1_i1	.	.			.	.	.	.
c11615_g1	c11615_g1_i1	c11615_g1_i1|m.2094	2-643[+]	tr|A0A016W4K4|A0A016W4K4_9BILA	Uncharacterized protein (Fragment) OS=Ancylostoma ceylanicum GN=Acey_s1453.g3882 PE=4 SV=1	.	.	.	.
c11616_g1	c11616_g1_i1	.	.			.	.	.	.
c11616_g1	c11616_g1_i2	.	.			.	.	.	.
c11617_g1	c11617_g1_i1	.	.			.	.	.	.
c11618_g1	c11618_g1_i1	.	.			.	.	.	.
c11618_g2	c11618_g2_i1	.	.			.	.	.	.
c11619_g1	c11619_g1_i1	.	.			.	.	.	.
c11620_g1	c11620_g1_i1	.	.			.	.	.	.
c11621_g1	c11621_g1_i1	.	.			.	.	.	.
c11622_g1	c11622_g1_i1	.	.	gi|324507472|gb|ADY43167.1|	Proteasome subunit beta type-1 [Ascaris suum]	.	.	.	.
c11623_g1	c11623_g1_i1	.	.			.	.	.	.
c11624_g1	c11624_g1_i1	.	.			.	.	.	.
c11625_g1	c11625_g1_i1	.	.	tr|U6PUT9|U6PUT9_HAECO	RNA-directed DNA polymerase (Reverse transcriptase) domain containing protein OS=Haemonchus contortus GN=HCOI_02154200 PE=4 SV=1	.	.	.	.
c11626_g1	c11626_g1_i1	.	.			.	.	.	.
c11628_g1	c11628_g1_i1	.	.			.	.	.	.
c11629_g1	c11629_g1_i1	.	.			.	.	.	.
c11629_g1	c11629_g1_i2	.	.			.	.	.	.
c11630_g1	c11630_g1_i1	.	.			.	.	.	.
c11631_g1	c11631_g1_i1	.	.			.	.	.	.
c11632_g1	c11632_g1_i1	.	.			.	.	.	.
c11633_g1	c11633_g1_i1	.	.			.	.	.	.
c11634_g1	c11634_g1_i1	.	.	tr|A0A085MFQ6|A0A085MFQ6_9BILA	Uncharacterized protein OS=Trichuris suis GN=M513_03176 PE=4 SV=1	.	.	.	.
c11634_g2	c11634_g2_i1	.	.	tr|A0A085NHE0|A0A085NHE0_9BILA	Uncharacterized protein OS=Trichuris suis GN=M514_10050 PE=4 SV=1	.	.	.	.
c11635_g1	c11635_g1_i1	.	.			.	.	.	.
c11635_g1	c11635_g1_i2	.	.			.	.	.	.
c11636_g1	c11636_g1_i1	.	.	tr|C6PSY4|C6PSY4_9CLOT	Filamentation induced by cAMP protein Fic OS=Clostridium carboxidivorans P7 GN=CcarbDRAFT_1901 PE=4 SV=1	.	.	.	.
c11637_g1	c11637_g1_i1	.	.			.	.	.	.
c11638_g1	c11638_g1_i1	.	.			.	.	.	.
c11639_g1	c11639_g1_i1	.	.			.	.	.	.
c11640_g1	c11640_g1_i1	.	.			.	.	.	.
c11640_g1	c11640_g1_i2	.	.			.	.	.	.
c11641_g1	c11641_g1_i1	.	.			.	.	.	.
c11642_g1	c11642_g1_i1	.	.			.	.	.	.
c11642_g2	c11642_g2_i1	.	.			.	.	.	.
c11645_g1	c11645_g1_i1	.	.	gi|189313778|gb|ACD88888.1|	troponin C, partial [Caenorhabditis brenneri]	.	.	.	.
c11645_g2	c11645_g2_i1	.	.	gi|189308084|gb|ACD86926.1|	troponin C, partial [Caenorhabditis brenneri]	.	.	.	.
c11645_g3	c11645_g3_i1	.	.	gi|140084415|gb|ABO84939.1|	troponin-c, partial [Brugia pahangi]	.	.	.	.
c11647_g1	c11647_g1_i1	.	.			.	.	.	.
c11648_g1	c11648_g1_i1	.	.			.	.	.	.
c11649_g1	c11649_g1_i1	c11649_g1_i1|m.2098	36-485[+]	sp|P84185|ACT5C_ANOGA	Actin-5C OS=Anopheles gambiae GN=Act5C PE=2 SV=1	PF00022.14^Actin^Actin^6-150^E:4.3e-53	.	.	.
c11649_g1	c11649_g1_i2	.	.	sp|P84185|ACT5C_ANOGA	Actin-5C OS=Anopheles gambiae GN=Act5C PE=2 SV=1	.	.	.	.
c11650_g1	c11650_g1_i1	.	.			.	.	.	.
c11651_g1	c11651_g1_i1	c11651_g1_i1|m.2100	78-500[+]			.	sigP:1^30^0.691^YES	ExpAA=42.56^PredHel=2^Topology=i13-30o60-82i	.
c11652_g1	c11652_g1_i1	.	.			.	.	.	.
c11652_g1	c11652_g1_i2	.	.			.	.	.	.
c11654_g1	c11654_g1_i1	.	.			.	.	.	.
c11655_g1	c11655_g1_i1	.	.			.	.	.	.
c11657_g1	c11657_g1_i1	.	.	gi|404432634|emb|CCM09916.1|	30S ribosomal protein S8 [Cardinium endosymbiont cEper1 of Encarsia pergandiella]	.	.	.	.
c11657_g2	c11657_g2_i1	.	.	gi|404432636|emb|CCM09918.1|	50S ribosomal protein L5 [Cardinium endosymbiont cEper1 of Encarsia pergandiella]	.	.	.	.
c11659_g1	c11659_g1_i1	.	.	tr|F1LDL4|F1LDL4_ASCSU	AMMECR1-like protein OS=Ascaris suum PE=2 SV=1	.	.	.	.
c11660_g1	c11660_g1_i1	.	.			.	.	.	.
c11660_g2	c11660_g2_i1	.	.			.	.	.	.
c11661_g1	c11661_g1_i1	.	.			.	.	.	.
c11662_g1	c11662_g1_i1	c11662_g1_i1|m.2105	1-309[+]	tr|F2S290|F2S290_TRIT1	Putative uncharacterized protein OS=Trichophyton tonsurans (strain CBS 112818) GN=TESG_05091 PE=4 SV=1	.	sigP:1^38^0.641^YES	.	.
c11663_g1	c11663_g1_i1	.	.			.	.	.	.
c11666_g1	c11666_g1_i1	.	.			.	.	.	.
c11667_g1	c11667_g1_i1	.	.			.	.	.	.
c11668_g1	c11668_g1_i1	.	.			.	.	.	.
c11670_g1	c11670_g1_i1	.	.	tr|W2TSY3|W2TSY3_NECAM	Renin receptor-like protein OS=Necator americanus GN=NECAME_16978 PE=4 SV=1	.	.	.	.
c11672_g1	c11672_g1_i1	.	.			.	.	.	.
c11674_g1	c11674_g1_i1	.	.			.	.	.	.
c11675_g1	c11675_g1_i1	.	.	tr|X6NIS0|X6NIS0_RETFI	Uncharacterized protein OS=Reticulomyxa filosa GN=RFI_11891 PE=4 SV=1	.	.	.	.
c11676_g1	c11676_g1_i1	.	.			.	.	.	.
c11677_g1	c11677_g1_i1	.	.			.	.	.	.
c11677_g1	c11677_g1_i2	.	.			.	.	.	.
c11678_g1	c11678_g1_i1	c11678_g1_i1|m.2107	2-355[+]			.	.	ExpAA=24.26^PredHel=1^Topology=i39-61o	.
c11679_g1	c11679_g1_i1	.	.			.	.	.	.
c1168_g1	c1168_g1_i1	.	.			.	.	.	.
c11680_g1	c11680_g1_i1	.	.			.	.	.	.
c11680_g1	c11680_g1_i2	.	.			.	.	.	.
c11681_g1	c11681_g1_i1	.	.			.	.	.	.
c11681_g1	c11681_g1_i2	.	.			.	.	.	.
c11682_g1	c11682_g1_i1	.	.	tr|U1MMW3|U1MMW3_ASCSU	Cubilin OS=Ascaris suum GN=ASU_03371 PE=4 SV=1	.	.	.	.
c11684_g1	c11684_g1_i1	.	.			.	.	.	.
c11685_g1	c11685_g1_i1	.	.			.	.	.	.
c11686_g1	c11686_g1_i1	.	.			.	.	.	.
c11687_g1	c11687_g1_i1	c11687_g1_i1|m.2111	3-425[+]	gi|324508709|gb|ADY43674.1|	Calponin [Ascaris suum]	PF00402.13^Calponin^Calponin family repeat^8-30^E:6.9e-14`PF00402.13^Calponin^Calponin family repeat^48-69^E:7.9e-09`PF00402.13^Calponin^Calponin family repeat^95-114^E:1.7e-06	.	.	.
c11688_g1	c11688_g1_i1	.	.			.	.	.	.
c11689_g1	c11689_g1_i1	c11689_g1_i1|m.2112	3-401[+]	tr|A0A016SAS9|A0A016SAS9_9BILA	Uncharacterized protein OS=Ancylostoma ceylanicum GN=Acey_s0262.g567 PE=4 SV=1	.	.	.	.
c1169_g1	c1169_g1_i1	.	.			.	.	.	.
c11690_g1	c11690_g1_i1	.	.			.	.	.	.
c11691_g1	c11691_g1_i1	.	.			.	.	.	.
c11692_g1	c11692_g1_i1	.	.			.	.	.	.
c11693_g1	c11693_g1_i1	.	.	gi|404433129|emb|CCM10411.1|	membrane protein of unknown function [Cardinium endosymbiont cEper1 of Encarsia pergandiella]	.	.	.	.
c11694_g1	c11694_g1_i1	.	.	tr|A0A090LJ18|A0A090LJ18_STRRB	Pyrroline-5-carboxylate reductase 3 OS=Strongyloides ratti GN=SRAE_2000445300 PE=4 SV=1	.	.	.	.
c11694_g2	c11694_g2_i1	.	.	tr|H2VM77|H2VM77_CAEJA	Uncharacterized protein OS=Caenorhabditis japonica GN=WBGene00121845 PE=4 SV=1	.	.	.	.
c11695_g1	c11695_g1_i1	.	.			.	.	.	.
c11696_g1	c11696_g1_i1	.	.			.	.	.	.
c11697_g1	c11697_g1_i1	.	.			.	.	.	.
c11699_g1	c11699_g1_i1	.	.			.	.	.	.
c1170_g1	c1170_g1_i1	.	.			.	.	.	.
c1170_g1	c1170_g1_i2	.	.			.	.	.	.
c11700_g1	c11700_g1_i1	.	.	sp|Q20065|P4HA2_CAEEL	Prolyl 4-hydroxylase subunit alpha-2 OS=Caenorhabditis elegans GN=phy-2 PE=1 SV=1	.	.	.	.
c11700_g2	c11700_g2_i1	c11700_g2_i1|m.2115	1-708[+]	tr|A0A090MNG0|A0A090MNG0_STRRB	Prolyl 4-hydroxylase alpha-related protein PH4[alpha]EFB OS=Strongyloides ratti GN=SRAE_X000135200 PE=4 SV=1	PF03171.15^2OG-FeII_Oxy^2OG-Fe(II) oxygenase superfamily^160-235^E:7.7e-06	sigP:1^19^0.481^YES	.	GO:0016491^molecular_function^oxidoreductase activity`GO:0016706^molecular_function^oxidoreductase activity, acting on paired donors, with incorporation or reduction of molecular oxygen, 2-oxoglutarate as one donor, and incorporation of one atom each of oxygen into both donors`GO:0055114^biological_process^oxidation-reduction process
c11700_g2	c11700_g2_i2	c11700_g2_i2|m.2116	1-627[+]	tr|A0A090MNG0|A0A090MNG0_STRRB	Prolyl 4-hydroxylase alpha-related protein PH4[alpha]EFB OS=Strongyloides ratti GN=SRAE_X000135200 PE=4 SV=1	.	sigP:1^19^0.481^YES	.	.
c11701_g1	c11701_g1_i1	.	.			.	.	.	.
c11702_g1	c11702_g1_i1	.	.	gi|324523002|gb|ADY48171.1|	GTP cyclohydrolase 1 [Ascaris suum]	.	.	.	.
c11704_g1	c11704_g1_i1	.	.	tr|A0A016U9J4|A0A016U9J4_9BILA	Uncharacterized protein OS=Ancylostoma ceylanicum GN=Acey_s0048.g1547 PE=4 SV=1	.	.	.	.
c11705_g1	c11705_g1_i1	.	.			.	.	.	.
c11706_g1	c11706_g1_i1	.	.			.	.	.	.
c11706_g1	c11706_g1_i2	.	.			.	.	.	.
c11708_g1	c11708_g1_i1	c11708_g1_i1|m.2117	1-474[+]	tr|A0A034WQQ9|A0A034WQQ9_BACDO	60S ribosomal protein L28 (Fragment) OS=Bactrocera dorsalis GN=RL28 PE=4 SV=1	PF01778.12^Ribosomal_L28e^Ribosomal L28e protein family^17-134^E:3.6e-37	.	.	.
c11709_g1	c11709_g1_i1	.	.			.	.	.	.
c11710_g1	c11710_g1_i1	.	.	tr|F1KSW3|F1KSW3_ASCSU	Leucine-rich repeat-containing protein 15 OS=Ascaris suum PE=2 SV=1	.	.	.	.
c11710_g2	c11710_g2_i1	.	.	tr|U6PBF1|U6PBF1_HAECO	Leucine-rich repeat and Translation initiation factor IF2 IF5 domain containing protein OS=Haemonchus contortus GN=HCOI_01131300 PE=4 SV=1	.	.	.	.
c11711_g1	c11711_g1_i1	.	.	gi|324499540|gb|ADY39805.1|	Titin [Ascaris suum]	.	.	.	.
c11712_g1	c11712_g1_i1	.	.	tr|F1KVK2|F1KVK2_ASCSU	U4/U6 small nuclear ribonucleoprotein Prp31 OS=Ascaris suum PE=2 SV=1	.	.	.	.
c11712_g2	c11712_g2_i1	c11712_g2_i1|m.2120	1-366[+]	tr|W2SKS8|W2SKS8_NECAM	Putative U4/U6 small nuclear ribonucleoprotein Prp31 OS=Necator americanus GN=NECAME_14913 PE=4 SV=1	PF09785.4^Prp31_C^Prp31 C terminal domain^37-122^E:4.8e-27	.	.	.
c11713_g1	c11713_g1_i1	.	.	tr|F1KTS7|F1KTS7_ASCSU	ATP-dependent RNA helicase cgh-1 OS=Ascaris suum PE=2 SV=1	.	.	.	.
c11714_g1	c11714_g1_i1	.	.			.	.	.	.
c11715_g1	c11715_g1_i1	.	.			.	.	.	.
c11716_g1	c11716_g1_i1	.	.			.	.	.	.
c11716_g1	c11716_g1_i2	.	.			.	.	.	.
c11717_g1	c11717_g1_i1	.	.			.	.	.	.
c11718_g1	c11718_g1_i1	.	.			.	.	.	.
c11718_g2	c11718_g2_i1	.	.			.	.	.	.
c11719_g1	c11719_g1_i1	.	.	gi|324503734|gb|ADY41616.1|	Zonadhesin [Ascaris suum]	.	.	.	.
c1172_g1	c1172_g1_i1	c1172_g1_i1|m.240	2-448[+]			.	.	.	.
c1172_g2	c1172_g2_i1	.	.			.	.	.	.
c11722_g1	c11722_g1_i1	.	.			.	.	.	.
c11723_g1	c11723_g1_i1	.	.	gi|324503503|gb|ADY41523.1|	Ubiquitin carboxyl-terminal hydrolase 5 [Ascaris suum]	.	.	.	.
c11724_g1	c11724_g1_i1	.	.			.	.	.	.
c11724_g2	c11724_g2_i1	.	.			.	.	.	.
c11725_g1	c11725_g1_i1	c11725_g1_i1|m.2123	2-574[+]	tr|J9F7V5|J9F7V5_WUCBA	Uncharacterized protein OS=Wuchereria bancrofti GN=WUBG_03508 PE=4 SV=1	PF01576.14^Myosin_tail_1^Myosin tail^2-190^E:3.7e-39	.	.	GO:0003774^molecular_function^motor activity`GO:0016459^cellular_component^myosin complex
c11728_g1	c11728_g1_i1	.	.	tr|A0A044V957|A0A044V957_ONCVO	Uncharacterized protein OS=Onchocerca volvulus GN=WBGene00245939 PE=3 SV=1	.	.	.	.
c11728_g1	c11728_g1_i2	.	.	tr|A0A044V957|A0A044V957_ONCVO	Uncharacterized protein OS=Onchocerca volvulus GN=WBGene00245939 PE=3 SV=1	.	.	.	.
c11729_g1	c11729_g1_i1	.	.			.	.	.	.
c1173_g1	c1173_g1_i1	.	.			.	.	.	.
c11730_g1	c11730_g1_i1	.	.			.	.	.	.
c11731_g1	c11731_g1_i1	.	.			.	.	.	.
c11732_g1	c11732_g1_i1	.	.	tr|A0A016T6T5|A0A016T6T5_9BILA	Uncharacterized protein OS=Ancylostoma ceylanicum GN=Acey_s0131.g1593 PE=4 SV=1	.	.	.	.
c11732_g1	c11732_g1_i2	.	.	tr|A0A016T6T5|A0A016T6T5_9BILA	Uncharacterized protein OS=Ancylostoma ceylanicum GN=Acey_s0131.g1593 PE=4 SV=1	.	.	.	.
c11733_g1	c11733_g1_i1	.	.			.	.	.	.
c11734_g1	c11734_g1_i1	.	.			.	.	.	.
c11735_g1	c11735_g1_i1	.	.	gi|324507164|gb|ADY43044.1|	Leucine aminopeptidase 1 [Ascaris suum]	.	.	.	.
c11736_g1	c11736_g1_i1	.	.	gi|399939836|gb|AFP60352.1|	Ribosomal protein S12 [Musca domestica]	.	.	.	.
c11737_g1	c11737_g1_i1	c11737_g1_i1|m.2127	1-312[+]			.	.	.	.
c11738_g1	c11738_g1_i1	.	.			.	.	.	.
c1174_g1	c1174_g1_i1	.	.	gi|324505721|gb|ADY42453.1|	IWS1-like protein [Ascaris suum]	.	.	.	.
c11740_g1	c11740_g1_i1	c11740_g1_i1|m.2128	1-321[+]			.	.	.	.
c11741_g1	c11741_g1_i1	c11741_g1_i1|m.2129	2-562[+]	gi|324518268|gb|ADY47055.1|	Histone H1.X [Ascaris suum]	PF00538.14^Linker_histone^linker histone H1 and H5 family^66-141^E:1.1e-28	.	.	GO:0003677^molecular_function^DNA binding`GO:0006334^biological_process^nucleosome assembly`GO:0000786^cellular_component^nucleosome`GO:0005634^cellular_component^nucleus
c11743_g1	c11743_g1_i1	.	.			.	.	.	.
c11744_g1	c11744_g1_i1	.	.	tr|U6PDB9|U6PDB9_HAECO	Uncharacterized protein OS=Haemonchus contortus GN=HCOI_01371600 PE=4 SV=1	.	.	.	.
c11745_g1	c11745_g1_i1	.	.			.	.	.	.
c11747_g1	c11747_g1_i1	.	.			.	.	.	.
c11747_g1	c11747_g1_i2	.	.			.	.	.	.
c11748_g1	c11748_g1_i1	.	.			.	.	.	.
c11749_g1	c11749_g1_i1	.	.			.	.	.	.
c1175_g1	c1175_g1_i1	.	.			.	.	.	.
c1175_g2	c1175_g2_i1	.	.			.	.	.	.
c11750_g1	c11750_g1_i1	.	.	gi|324529263|gb|ADY49001.1|	Signal peptidase complex subunit 1 [Ascaris suum]	.	.	.	.
c11752_g1	c11752_g1_i1	.	.			.	.	.	.
c11752_g2	c11752_g2_i1	.	.			.	.	.	.
c11753_g1	c11753_g1_i1	.	.			.	.	.	.
c11754_g1	c11754_g1_i1	.	.	gi|685835221|emb|CEF70142.1|	Hypothetical protein SRAE_2000477700 [Strongyloides ratti]	.	.	.	.
c11755_g1	c11755_g1_i1	.	.	tr|G5ECM9|G5ECM9_CAEEL	Cystatin C OS=Caenorhabditis elegans GN=cpi-2 PE=2 SV=1	.	.	.	.
c11757_g1	c11757_g1_i1	.	.			.	.	.	.
c11758_g1	c11758_g1_i1	.	.	tr|B3RLB7|B3RLB7_TRIAD	KRR1 small subunit processome component OS=Trichoplax adhaerens GN=TRIADDRAFT_51950 PE=3 SV=1	.	.	.	.
c11758_g1	c11758_g1_i2	.	.	tr|B3RLB7|B3RLB7_TRIAD	KRR1 small subunit processome component OS=Trichoplax adhaerens GN=TRIADDRAFT_51950 PE=3 SV=1	.	.	.	.
c11760_g1	c11760_g1_i1	c11760_g1_i1|m.2135	116-430[+]	tr|U6PRH3|U6PRH3_HAECO	RNA recognition motif domain containing protein OS=Haemonchus contortus GN=HCOI_01954500 PE=4 SV=1	PF00076.17^RRM_1^RNA recognition motif. (a.k.a. RRM, RBD, or RNP domain)^27-95^E:2.9e-19`PF14259.1^RRM_6^RNA recognition motif (a.k.a. RRM, RBD, or RNP domain)^27-96^E:7.8e-18`PF13893.1^RRM_5^RNA recognition motif. (a.k.a. RRM, RBD, or RNP domain)^43-100^E:1.3e-05	.	.	GO:0003676^molecular_function^nucleic acid binding
c11761_g1	c11761_g1_i1	.	.			.	.	.	.
c11762_g1	c11762_g1_i1	.	.			.	.	.	.
c11763_g1	c11763_g1_i1	.	.	tr|Q9GTU7|Q9GTU7_HETGL	Polyprotein (Fragment) OS=Heterodera glycines PE=4 SV=1	.	.	.	.
c11765_g1	c11765_g1_i1	.	.			.	.	.	.
c11766_g1	c11766_g1_i1	.	.			.	.	.	.
c11767_g1	c11767_g1_i1	.	.			.	.	.	.
c11768_g1	c11768_g1_i1	.	.			.	.	.	.
c11768_g2	c11768_g2_i1	.	.			.	.	.	.
c11768_g3	c11768_g3_i1	.	.			.	.	.	.
c11769_g1	c11769_g1_i1	.	.			.	.	.	.
c11769_g2	c11769_g2_i1	.	.			.	.	.	.
c11769_g2	c11769_g2_i2	.	.			.	.	.	.
c11771_g1	c11771_g1_i1	.	.	gi|324502876|gb|ADY41259.1|	Thioredoxin reductase 1 [Ascaris suum]	.	.	.	.
c11772_g1	c11772_g1_i1	.	.			.	.	.	.
c11773_g1	c11773_g1_i1	.	.			.	.	.	.
c11773_g1	c11773_g1_i2	.	.			.	.	.	.
c11774_g1	c11774_g1_i1	c11774_g1_i1|m.2138	1-1137[+]	gi|685824850|emb|CEF59904.1|	No mechanoreceptor potential A [Strongyloides ratti]	PF00024.21^PAN_1^PAN domain^57-130^E:9.1e-12`PF14295.1^PAN_4^PAN domain^69-105^E:0.011`PF00100.18^Zona_pellucida^Zona pellucida-like domain^140-377^E:2.3e-21	.	.	.
c11775_g1	c11775_g1_i1	.	.			.	.	.	.
c11775_g2	c11775_g2_i1	.	.			.	.	.	.
c11776_g1	c11776_g1_i1	.	.			.	.	.	.
c11777_g1	c11777_g1_i1	.	.	gi|324507861|gb|ADY43323.1|	Pantothenate kinase 1 [Ascaris suum]	.	.	.	.
c11778_g1	c11778_g1_i1	.	.			.	.	.	.
c11779_g1	c11779_g1_i1	.	.	tr|J9E3I5|J9E3I5_WUCBA	CMGC/CDK/CDK9 protein kinase OS=Wuchereria bancrofti GN=WUBG_12265 PE=4 SV=1	.	.	.	.
c11779_g2	c11779_g2_i1	.	.	tr|U6PKW1|U6PKW1_HAECO	Serine threonine protein kinase-related domain containing protein OS=Haemonchus contortus GN=HCOI_01532900 PE=4 SV=1	.	.	.	.
c1178_g1	c1178_g1_i1	.	.			.	.	.	.
c11780_g1	c11780_g1_i1	.	.			.	.	.	.
c11781_g1	c11781_g1_i1	.	.			.	.	.	.
c11782_g1	c11782_g1_i1	.	.	tr|A0A044RZG3|A0A044RZG3_ONCVO	Uncharacterized protein OS=Onchocerca volvulus GN=WBGene00238186 PE=4 SV=1	.	.	.	.
c11783_g1	c11783_g1_i1	.	.			.	.	.	.
c11784_g1	c11784_g1_i1	.	.			.	.	.	.
c11785_g1	c11785_g1_i1	.	.			.	.	.	.
c11786_g1	c11786_g1_i1	c11786_g1_i1|m.2143	1-432[+]			.	.	.	.
c11787_g1	c11787_g1_i1	.	.	tr|J9EKT4|J9EKT4_WUCBA	Uncharacterized protein OS=Wuchereria bancrofti GN=WUBG_06277 PE=4 SV=1	.	.	.	.
c11787_g1	c11787_g1_i2	.	.	tr|A0A016VMR1|A0A016VMR1_9BILA	Uncharacterized protein OS=Ancylostoma ceylanicum GN=Acey_s0007.g3294 PE=4 SV=1	.	.	.	.
c11789_g1	c11789_g1_i1	.	.	tr|X5J9C9|X5J9C9_9BACT	Chaperone protein DnaK OS=Cardinium endosymbiont cBtQ1 of Bemisia tabaci GN=dnaK PE=2 SV=1	.	.	.	.
c11789_g2	c11789_g2_i1	c11789_g2_i1|m.2145	88-1326[+]	gi|404432516|emb|CCM09798.1|	Chaperone protein DnaK [Cardinium endosymbiont cEper1 of Encarsia pergandiella]	PF00012.15^HSP70^Hsp70 protein^4-413^E:1e-187`PF06723.8^MreB_Mbl^MreB/Mbl protein^118-376^E:4.5e-19	.	.	GO:0000902^biological_process^cell morphogenesis
c1179_g1	c1179_g1_i1	c1179_g1_i1|m.241	2-421[+]			.	.	.	.
c1179_g1	c1179_g1_i2	c1179_g1_i2|m.242	1-471[+]			.	sigP:1^19^0.519^YES	.	.
c11791_g1	c11791_g1_i1	.	.			.	.	.	.
c11791_g1	c11791_g1_i2	.	.			.	.	.	.
c11792_g1	c11792_g1_i1	.	.			.	.	.	.
c11795_g1	c11795_g1_i1	.	.			.	.	.	.
c11797_g1	c11797_g1_i1	.	.			.	.	.	.
c11798_g1	c11798_g1_i1	.	.			.	.	.	.
c11799_g1	c11799_g1_i1	c11799_g1_i1|m.2146	1-396[+]			.	.	.	.
c1180_g1	c1180_g1_i1	.	.			.	.	.	.
c11801_g1	c11801_g1_i1	.	.			.	.	.	.
c11802_g1	c11802_g1_i1	c11802_g1_i1|m.2147	3-338[+]			.	.	.	.
c11803_g1	c11803_g1_i1	.	.			.	.	.	.
c11803_g2	c11803_g2_i1	.	.			.	.	.	.
c11804_g1	c11804_g1_i1	.	.			.	.	.	.
c11805_g1	c11805_g1_i1	.	.	gi|324503371|gb|ADY41468.1|	CGMP-dependent protein kinase egl-4 [Ascaris suum]	.	.	.	.
c11806_g1	c11806_g1_i1	.	.	tr|C9TS96|C9TS96_BRUPB	Putative uncharacterized protein (Fragment) OS=Brucella pinnipedialis (strain NCTC 12890 / BCCN 94-73 / B2/94) GN=BAHG_03265 PE=4 SV=1	.	.	.	.
c11807_g1	c11807_g1_i1	c11807_g1_i1|m.2149	2-301[+]			.	.	.	.
c11807_g2	c11807_g2_i1	.	.			.	.	.	.
c11809_g1	c11809_g1_i1	.	.			.	.	.	.
c1181_g1	c1181_g1_i1	c1181_g1_i1|m.243	2-304[+]	tr|E3NAV2|E3NAV2_CAERE	CRE-LET-23 protein OS=Caenorhabditis remanei GN=Cre-let-23 PE=3 SV=1	.	.	.	.
c11810_g1	c11810_g1_i1	c11810_g1_i1|m.2151	2-556[+]			.	.	.	.
c11812_g1	c11812_g1_i1	.	.			.	.	.	.
c11813_g1	c11813_g1_i1	.	.			.	.	.	.
c11814_g1	c11814_g1_i1	.	.	tr|J9FH13|J9FH13_WUCBA	Uncharacterized protein (Fragment) OS=Wuchereria bancrofti GN=WUBG_00142 PE=4 SV=1	.	.	.	.
c11815_g1	c11815_g1_i1	.	.			.	.	.	.
c11815_g1	c11815_g1_i2	.	.			.	.	.	.
c11816_g1	c11816_g1_i1	.	.			.	.	.	.
c11817_g1	c11817_g1_i1	.	.			.	.	.	.
c11817_g1	c11817_g1_i2	.	.			.	.	.	.
c11819_g1	c11819_g1_i1	c11819_g1_i1|m.2154	149-454[+]			.	.	.	.
c1182_g1	c1182_g1_i1	.	.	tr|U1M8I9|U1M8I9_ASCSU	Uncharacterized protein OS=Ascaris suum GN=ASU_11135 PE=4 SV=1	.	.	.	.
c11820_g1	c11820_g1_i1	.	.			.	.	.	.
c11820_g2	c11820_g2_i1	.	.			.	.	.	.
c11821_g1	c11821_g1_i1	.	.			.	.	.	.
c11822_g1	c11822_g1_i1	.	.			.	.	.	.
c11822_g1	c11822_g1_i2	.	.			.	.	.	.
c11823_g1	c11823_g1_i1	.	.			.	.	.	.
c11823_g2	c11823_g2_i1	c11823_g2_i1|m.2158	2-838[+]			.	.	.	.
c11823_g2	c11823_g2_i2	c11823_g2_i2|m.2159	2-508[+]			.	.	.	.
c11824_g1	c11824_g1_i1	.	.			.	.	.	.
c11825_g1	c11825_g1_i1	.	.			.	.	.	.
c11825_g1	c11825_g1_i2	.	.			.	.	.	.
c11826_g1	c11826_g1_i1	.	.	tr|H3E7G0|H3E7G0_PRIPA	Uncharacterized protein OS=Pristionchus pacificus GN=WBGene00095201 PE=4 SV=1	.	.	.	.
c11828_g1	c11828_g1_i1	.	.			.	.	.	.
c11829_g1	c11829_g1_i1	.	.			.	.	.	.
c1183_g1	c1183_g1_i1	.	.			.	.	.	.
c11830_g1	c11830_g1_i1	.	.			.	.	.	.
c11830_g1	c11830_g1_i2	.	.			.	.	.	.
c11831_g1	c11831_g1_i1	c11831_g1_i1|m.2160	59-364[+]			.	.	.	.
c11831_g1	c11831_g1_i2	.	.			.	.	.	.
c11832_g1	c11832_g1_i1	.	.			.	.	.	.
c11833_g1	c11833_g1_i1	.	.			.	.	.	.
c11834_g1	c11834_g1_i1	c11834_g1_i1|m.2161	37-672[+]			.	.	.	.
c11834_g1	c11834_g1_i2	c11834_g1_i2|m.2162	3-713[+]			.	.	.	.
c11835_g1	c11835_g1_i1	.	.			.	.	.	.
c11836_g1	c11836_g1_i1	.	.			.	.	.	.
c11837_g1	c11837_g1_i1	.	.	tr|W2SVL1|W2SVL1_NECAM	Uncharacterized protein OS=Necator americanus GN=NECAME_04259 PE=4 SV=1	.	.	.	.
c11838_g1	c11838_g1_i1	.	.			.	.	.	.
c11839_g1	c11839_g1_i1	c11839_g1_i1|m.2165	2-448[+]	tr|A8QH11|A8QH11_BRUMA	Protein Bm9082, isoform a OS=Brugia malayi GN=Bm9082 PE=4 SV=2	PF00076.17^RRM_1^RNA recognition motif. (a.k.a. RRM, RBD, or RNP domain)^76-140^E:1.3e-07`PF14259.1^RRM_6^RNA recognition motif (a.k.a. RRM, RBD, or RNP domain)^76-144^E:0.00071	.	.	GO:0003676^molecular_function^nucleic acid binding
c1184_g1	c1184_g1_i1	.	.			.	.	.	.
c11840_g1	c11840_g1_i1	.	.			.	.	.	.
c11842_g1	c11842_g1_i1	.	.			.	.	.	.
c11843_g1	c11843_g1_i1	.	.	tr|A0A016T1Q5|A0A016T1Q5_9BILA	Uncharacterized protein OS=Ancylostoma ceylanicum GN=Acey_s0149.g2722 PE=4 SV=1	.	.	.	.
c11843_g1	c11843_g1_i2	.	.	tr|U6NV88|U6NV88_HAECO	Cytochrome b domain containing protein OS=Haemonchus contortus GN=HCOI_00770200 PE=4 SV=1	.	.	.	.
c11843_g1	c11843_g1_i3	c11843_g1_i3|m.2166	85-507[+]	tr|A0A016T1Q5|A0A016T1Q5_9BILA	Uncharacterized protein OS=Ancylostoma ceylanicum GN=Acey_s0149.g2722 PE=4 SV=1	PF05328.7^CybS^CybS^25-139^E:4e-31	.	ExpAA=47.58^PredHel=2^Topology=i49-68o104-126i	GO:0005740^cellular_component^mitochondrial envelope`GO:0016021^cellular_component^integral component of membrane
c11843_g1	c11843_g1_i4	.	.	tr|Q8WSR2|Q8WSR2_ASCSU	Cytochrome b small subunit of succinate-ubiquinone reductase OS=Ascaris suum GN=SDHD2 PE=2 SV=1	.	.	.	.
c11844_g1	c11844_g1_i1	.	.			.	.	.	.
c11845_g1	c11845_g1_i1	.	.			.	.	.	.
c11845_g1	c11845_g1_i2	.	.			.	.	.	.
c11846_g1	c11846_g1_i1	.	.			.	.	.	.
c11846_g2	c11846_g2_i1	.	.			.	.	.	.
c11847_g1	c11847_g1_i1	.	.			.	.	.	.
c11848_g1	c11848_g1_i1	.	.			.	.	.	.
c11849_g1	c11849_g1_i1	.	.			.	.	.	.
c11849_g1	c11849_g1_i2	.	.			.	.	.	.
c1185_g1	c1185_g1_i1	.	.			.	.	.	.
c11850_g1	c11850_g1_i1	c11850_g1_i1|m.2168	38-583[+]	tr|F1L1V3|F1L1V3_ASCSU	Fas apoptotic inhibitory molecule 2 OS=Ascaris suum PE=2 SV=1	.	.	ExpAA=68.89^PredHel=3^Topology=i79-99o109-131i152-174o	.
c11850_g2	c11850_g2_i1	.	.	tr|A0A090LP72|A0A090LP72_STRRB	Bax inhibitor 1-related family-containing protein OS=Strongyloides ratti GN=SRAE_2000396000 PE=4 SV=1	.	.	.	.
c11851_g1	c11851_g1_i1	.	.			.	.	.	.
c11851_g2	c11851_g2_i1	.	.			.	.	.	.
c11851_g2	c11851_g2_i2	.	.			.	.	.	.
c11852_g1	c11852_g1_i1	c11852_g1_i1|m.2170	224-628[+]	tr|A0A016SR85|A0A016SR85_9BILA	Uncharacterized protein OS=Ancylostoma ceylanicum GN=Acey_s0188.g1135 PE=3 SV=1	PF00067.17^p450^Cytochrome P450^66-127^E:2.5e-13	.	.	GO:0005506^molecular_function^iron ion binding`GO:0016705^molecular_function^oxidoreductase activity, acting on paired donors, with incorporation or reduction of molecular oxygen`GO:0020037^molecular_function^heme binding`GO:0055114^biological_process^oxidation-reduction process
c11853_g1	c11853_g1_i1	.	.			.	.	.	.
c11853_g1	c11853_g1_i2	.	.			.	.	.	.
c11854_g1	c11854_g1_i1	.	.	tr|U6PSN2|U6PSN2_HAECO	CRE-APC-11 protein OS=Haemonchus contortus GN=HCOI_01768900 PE=4 SV=1	.	.	.	.
c11854_g1	c11854_g1_i2	.	.			.	.	.	.
c11855_g1	c11855_g1_i1	c11855_g1_i1|m.2171	1-1002[+]	tr|E1G637|E1G637_LOALO	AGC/AKT protein kinase OS=Loa loa GN=LOAG_08621 PE=4 SV=2	PF00069.20^Pkinase^Protein kinase domain^126-332^E:7.8e-64`PF07714.12^Pkinase_Tyr^Protein tyrosine kinase^127-330^E:5.3e-34`PF14531.1^Kinase-like^Kinase-like^241-330^E:8.2e-06	.	.	GO:0004672^molecular_function^protein kinase activity`GO:0005524^molecular_function^ATP binding`GO:0006468^biological_process^protein phosphorylation
c11856_g1	c11856_g1_i1	c11856_g1_i1|m.2172	2-670[+]	gi|685824535|emb|CEF59589.1|	Troponin T, skeletal muscle [Strongyloides ratti]	PF00992.15^Troponin^Troponin^49-152^E:3e-07	.	.	GO:0005861^cellular_component^troponin complex
c11858_g1	c11858_g1_i1	.	.			.	.	.	.
c11859_g1	c11859_g1_i1	c11859_g1_i1|m.2173	56-400[+]			.	.	.	.
c1186_g1	c1186_g1_i1	.	.			.	.	.	.
c1186_g2	c1186_g2_i1	.	.			.	.	.	.
c11860_g1	c11860_g1_i1	c11860_g1_i1|m.2174	3-554[+]	gi|21666992|gb|AAM73857.1|AF457198_1	putative serine/threonine protein kinase, partial [Haemonchus contortus]	PF00069.20^Pkinase^Protein kinase domain^3-84^E:1e-14`PF07714.12^Pkinase_Tyr^Protein tyrosine kinase^11-80^E:7.2e-06	.	.	GO:0004672^molecular_function^protein kinase activity`GO:0005524^molecular_function^ATP binding`GO:0006468^biological_process^protein phosphorylation
c11862_g1	c11862_g1_i1	.	.			.	.	.	.
c11862_g1	c11862_g1_i2	.	.			.	.	.	.
c11863_g1	c11863_g1_i1	.	.			.	.	.	.
c11863_g1	c11863_g1_i2	.	.			.	.	.	.
c11865_g1	c11865_g1_i1	.	.	gi|324501327|gb|ADY40594.1|	Transcription initiation factor TFIID subunit 5 [Ascaris suum]	.	.	.	.
c11866_g1	c11866_g1_i1	c11866_g1_i1|m.2176	209-577[+]			.	.	.	.
c11868_g1	c11868_g1_i1	.	.	gi|324499909|gb|ADY39972.1|	CCR4-NOT transcription complex subunit 6-like protein [Ascaris suum]	.	.	.	.
c11869_g1	c11869_g1_i1	.	.			.	.	.	.
c11870_g1	c11870_g1_i1	.	.	gi|324504800|gb|ADY42069.1|	WD repeat-containing protein 24 [Ascaris suum]	.	.	.	.
c11871_g1	c11871_g1_i1	.	.			.	.	.	.
c11871_g1	c11871_g1_i2	.	.			.	.	.	.
c11872_g1	c11872_g1_i1	c11872_g1_i1|m.2179	2-322[+]			.	.	.	.
c11872_g1	c11872_g1_i2	.	.			.	.	.	.
c11873_g1	c11873_g1_i1	.	.			.	.	.	.
c11875_g1	c11875_g1_i1	.	.			.	.	.	.
c11875_g1	c11875_g1_i2	c11875_g1_i2|m.2181	3-428[+]			.	.	ExpAA=20.01^PredHel=1^Topology=o4-23i	.
c11876_g1	c11876_g1_i1	.	.			.	.	.	.
c11877_g1	c11877_g1_i1	.	.	gi|685832165|emb|CEF67086.1|	Hypothetical protein SRAE_2000175100 [Strongyloides ratti]	.	.	.	.
c11877_g1	c11877_g1_i2	c11877_g1_i2|m.2183	86-568[+]	gi|685832165|emb|CEF67086.1|	Hypothetical protein SRAE_2000175100 [Strongyloides ratti]	.	.	ExpAA=46.65^PredHel=2^Topology=i21-43o105-127i	.
c11879_g1	c11879_g1_i1	.	.			.	.	.	.
c11879_g1	c11879_g1_i2	.	.			.	.	.	.
c1188_g1	c1188_g1_i1	c1188_g1_i1|m.244	1-366[+]	gi|1336053|gb|AAB01218.1|	chymotrypsin-like protease precursor [Aedes aegypti]	PF00089.21^Trypsin^Trypsin^10-116^E:5.3e-18	.	.	GO:0004252^molecular_function^serine-type endopeptidase activity`GO:0006508^biological_process^proteolysis
c1188_g2	c1188_g2_i1	.	.	gi|1336053|gb|AAB01218.1|	chymotrypsin-like protease precursor [Aedes aegypti]	.	.	.	.
c11883_g1	c11883_g1_i1	.	.	tr|A0A044UFF5|A0A044UFF5_ONCVO	Uncharacterized protein OS=Onchocerca volvulus GN=WBGene00237498 PE=4 SV=1	.	.	.	.
c11883_g2	c11883_g2_i1	c11883_g2_i1|m.2185	1-303[+]	tr|U1MD30|U1MD30_ASCSU	Lamin-1 OS=Ascaris suum GN=ASU_01272 PE=4 SV=1	.	.	.	.
c11884_g1	c11884_g1_i1	.	.			.	.	.	.
c11885_g1	c11885_g1_i1	.	.			.	.	.	.
c11886_g1	c11886_g1_i1	.	.			.	.	.	.
c11886_g2	c11886_g2_i1	.	.			.	.	.	.
c11887_g1	c11887_g1_i1	c11887_g1_i1|m.2187	2-487[+]	tr|E1G5M8|E1G5M8_LOALO	Toll and interleukin 1 receptor domain-containing protein isoform f OS=Loa loa GN=LOAG_08461 PE=4 SV=1	PF07647.12^SAM_2^SAM domain (Sterile alpha motif)^104-160^E:6.6e-11`PF00536.25^SAM_1^SAM domain (Sterile alpha motif)^107-160^E:4.7e-11	.	.	GO:0005515^molecular_function^protein binding
c11888_g1	c11888_g1_i1	.	.			.	.	.	.
c11889_g1	c11889_g1_i1	.	.			.	.	.	.
c1189_g1	c1189_g1_i1	.	.			.	.	.	.
c11890_g1	c11890_g1_i1	.	.	tr|G0MPL5|G0MPL5_CAEBE	Putative uncharacterized protein OS=Caenorhabditis brenneri GN=CAEBREN_00607 PE=4 SV=1	.	.	.	.
c11890_g2	c11890_g2_i1	c11890_g2_i1|m.2188	2-511[+]	tr|Q7XCD6|Q7XCD6_ORYSJ	Retrotransposon protein, putative, unclassified OS=Oryza sativa subsp. japonica GN=LOC_Os10g40400 PE=4 SV=2	PF00078.22^RVT_1^Reverse transcriptase (RNA-dependent DNA polymerase)^94-169^E:8.5e-06	.	.	.
c11892_g1	c11892_g1_i1	.	.	gi|324503924|gb|ADY41694.1|	Peptide transporter family 2 [Ascaris suum]	.	.	.	.
c11893_g1	c11893_g1_i1	.	.			.	.	.	.
c11893_g1	c11893_g1_i2	.	.	tr|A0A016TJY1|A0A016TJY1_9BILA	Small nuclear ribonucleoprotein F OS=Ancylostoma ceylanicum GN=Acey_s0096.g2877 PE=3 SV=1	.	.	.	.
c11894_g1	c11894_g1_i1	.	.	tr|A8NU94|A8NU94_BRUMA	Protein Bm5607, isoform c OS=Brugia malayi GN=Bm5607 PE=4 SV=2	.	.	.	.
c11896_g1	c11896_g1_i1	c11896_g1_i1|m.2191	32-1009[+]	gi|324511844|gb|ADY44925.1|	Na(+)/H(+) exchange regulatory cofactor NHE-RF1 [Ascaris suum]	PF00595.19^PDZ^PDZ domain (Also known as DHR or GLGF)^23-92^E:5.3e-12`PF00595.19^PDZ^PDZ domain (Also known as DHR or GLGF)^144-211^E:2.8e-06	.	.	GO:0005515^molecular_function^protein binding
c11897_g1	c11897_g1_i1	.	.			.	.	.	.
c11897_g1	c11897_g1_i2	.	.			.	.	.	.
c11899_g1	c11899_g1_i1	.	.			.	.	.	.
c119_g1	c119_g1_i1	.	.	tr|A8X1M7|A8X1M7_CAEBR	Protein CBG05784 OS=Caenorhabditis briggsae GN=CBG05784 PE=4 SV=1	.	.	.	.
c119_g1	c119_g1_i2	.	.	tr|U6PDB9|U6PDB9_HAECO	Uncharacterized protein OS=Haemonchus contortus GN=HCOI_01371600 PE=4 SV=1	.	.	.	.
c1190_g1	c1190_g1_i1	.	.	gi|324518000|gb|ADY46977.1|	Guanine nucleotide-binding protein alpha-12 subunit [Ascaris suum]	.	.	.	.
c11900_g1	c11900_g1_i1	.	.			.	.	.	.
c11900_g2	c11900_g2_i1	.	.			.	.	.	.
c11901_g1	c11901_g1_i1	.	.			.	.	.	.
c11903_g1	c11903_g1_i1	.	.	gi|304269306|gb|ADM16638.1|	transposase [Meloidogyne javanica]	.	.	.	.
c11903_g1	c11903_g1_i2	.	.	gi|304269308|gb|ADM16639.1|	transposase, partial [Meloidogyne javanica]	.	.	.	.
c11904_g1	c11904_g1_i1	.	.			.	.	.	.
c11905_g1	c11905_g1_i1	.	.			.	.	.	.
c11906_g1	c11906_g1_i1	.	.	tr|U1MDE1|U1MDE1_ASCSU	Transmembrane 9 superfamily member 2 OS=Ascaris suum GN=ASU_01035 PE=4 SV=1	.	.	.	.
c11907_g1	c11907_g1_i1	c11907_g1_i1|m.2193	47-1042[+]	tr|H3FMM2|H3FMM2_PRIPA	Uncharacterized protein OS=Pristionchus pacificus GN=WBGene00113083 PE=3 SV=1	PF02874.18^ATP-synt_ab_N^ATP synthase alpha/beta family, beta-barrel domain^17-79^E:1.2e-13`PF00006.20^ATP-synt_ab^ATP synthase alpha/beta family, nucleotide-binding domain^226-332^E:1.7e-47	.	.	GO:0015992^biological_process^proton transport`GO:0046034^biological_process^ATP metabolic process`GO:0005524^molecular_function^ATP binding
c11908_g1	c11908_g1_i1	.	.			.	.	.	.
c1191_g1	c1191_g1_i1	.	.			.	.	.	.
c11910_g1	c11910_g1_i1	.	.			.	.	.	.
c11911_g1	c11911_g1_i1	.	.			.	.	.	.
c11913_g1	c11913_g1_i1	.	.			.	.	.	.
c11914_g1	c11914_g1_i1	c11914_g1_i1|m.2194	3-302[+]	gi|324499603|gb|ADY39833.1|	CCR4-NOT transcription complex subunit 1 [Ascaris suum]	PF04054.10^Not1^CCR4-Not complex component, Not1^1-99^E:1.2e-31	.	.	.
c11914_g2	c11914_g2_i1	.	.	tr|A0A016VZU7|A0A016VZU7_9BILA	Uncharacterized protein OS=Ancylostoma ceylanicum GN=Acey_s0002.g516 PE=4 SV=1	.	.	.	.
c11915_g1	c11915_g1_i1	c11915_g1_i1|m.2195	3-557[+]	tr|W2TD23|W2TD23_NECAM	Uncharacterized protein OS=Necator americanus GN=NECAME_02766 PE=4 SV=1	.	.	.	.
c11915_g1	c11915_g1_i2	c11915_g1_i2|m.2196	3-437[+]	tr|W2TD23|W2TD23_NECAM	Uncharacterized protein OS=Necator americanus GN=NECAME_02766 PE=4 SV=1	.	.	.	.
c11917_g1	c11917_g1_i1	.	.	tr|A8NYF8|A8NYF8_BRUMA	Protein BM-NDUF-6, isoform a OS=Brugia malayi GN=Bm-nduf-6 PE=4 SV=1	.	.	.	.
c11918_g1	c11918_g1_i1	.	.	tr|J9EES8|J9EES8_WUCBA	Uncharacterized protein OS=Wuchereria bancrofti GN=WUBG_08417 PE=4 SV=1	.	.	.	.
c11919_g1	c11919_g1_i1	c11919_g1_i1|m.2198	29-1180[+]	tr|E2A2I8|E2A2I8_CAMFO	Transposable element Tc3 transposase (Fragment) OS=Camponotus floridanus GN=EAG_16109 PE=4 SV=1	PF13358.1^DDE_3^DDE superfamily endonuclease^192-314^E:2.8e-13	.	.	.
c11920_g1	c11920_g1_i1	.	.	tr|U6NZS4|U6NZS4_HAECO	Cytochrome P450 domain containing protein OS=Haemonchus contortus GN=HCOI_00816200 PE=3 SV=1	.	.	.	.
c11920_g1	c11920_g1_i2	.	.			.	.	.	.
c11922_g1	c11922_g1_i1	c11922_g1_i1|m.2199	25-1299[+]			.	sigP:1^25^0.705^YES	.	.
c11923_g1	c11923_g1_i1	.	.			.	.	.	.
c11924_g1	c11924_g1_i1	.	.	tr|C8CM45|C8CM45_9BILA	Large subunit ribosomal protein 35 (Fragment) OS=Koerneria sudhausi GN=rpl-35 PE=2 SV=1	.	.	.	.
c11925_g1	c11925_g1_i1	.	.			.	.	.	.
c11926_g1	c11926_g1_i1	c11926_g1_i1|m.2202	32-556[+]			.	.	.	.
c11926_g1	c11926_g1_i2	c11926_g1_i2|m.2205	32-358[+]			.	.	.	.
c11926_g1	c11926_g1_i2	c11926_g1_i2|m.2206	286-600[+]			.	.	.	.
c11927_g1	c11927_g1_i1	.	.			.	.	.	.
c11927_g1	c11927_g1_i2	.	.			.	.	.	.
c11928_g1	c11928_g1_i1	.	.	gi|333494487|gb|AEF56729.1|	putative RNA dependent RNA polymerase [Soybean cyst nematode virus]	.	.	.	.
c11929_g1	c11929_g1_i1	.	.			.	.	.	.
c1193_g1	c1193_g1_i1	.	.			.	.	.	.
c11930_g1	c11930_g1_i1	.	.	gi|685836159|emb|CEF71079.1|	Lysosomal protective protein [Strongyloides ratti]	.	.	.	.
c11931_g1	c11931_g1_i1	.	.			.	.	.	.
c11931_g1	c11931_g1_i2	.	.			.	.	.	.
c11932_g1	c11932_g1_i1	.	.			.	.	.	.
c11934_g1	c11934_g1_i1	.	.			.	.	.	.
c11934_g1	c11934_g1_i2	.	.			.	.	.	.
c11935_g1	c11935_g1_i1	.	.	gi|324505145|gb|ADY42217.1|	Fragile X mental retardation protein 1 [Ascaris suum]	.	.	.	.
c11936_g1	c11936_g1_i1	.	.	tr|A0A044QUM3|A0A044QUM3_ONCVO	Uncharacterized protein OS=Onchocerca volvulus GN=WBGene00247379 PE=4 SV=1	.	.	.	.
c11938_g1	c11938_g1_i1	c11938_g1_i1|m.2208	294-614[+]	tr|U6PPI4|U6PPI4_HAECO	Zinc finger and Peptidase A2A and RNA-directed DNA polymerase (Reverse transcriptase) domain containing protein OS=Haemonchus contortus GN=HCOI_01054700 PE=4 SV=1	.	.	.	.
c11939_g1	c11939_g1_i1	c11939_g1_i1|m.2209	3-374[+]			.	.	.	.
c1194_g1	c1194_g1_i1	.	.			.	.	.	.
c11940_g1	c11940_g1_i1	.	.			.	.	.	.
c11941_g1	c11941_g1_i1	.	.	gi|3879251|emb|CAB01664.1|	Protein FIL-1 [Caenorhabditis elegans]	.	.	.	.
c11942_g1	c11942_g1_i1	.	.	tr|A0A044RWU4|A0A044RWU4_ONCVO	Uncharacterized protein OS=Onchocerca volvulus GN=WBGene00249716 PE=4 SV=1	.	.	.	.
c11942_g2	c11942_g2_i1	.	.	tr|T1ILE9|T1ILE9_STRMM	Uncharacterized protein OS=Strigamia maritima PE=4 SV=1	.	.	.	.
c11943_g1	c11943_g1_i1	.	.			.	.	.	.
c11943_g2	c11943_g2_i1	c11943_g2_i1|m.2211	3-323[+]	tr|V5GNL3|V5GNL3_ANOGL	Uncharacterized protein (Fragment) OS=Anoplophora glabripennis PE=4 SV=1	.	.	.	.
c11944_g1	c11944_g1_i1	c11944_g1_i1|m.2212	60-1037[+]	tr|W6NDA6|W6NDA6_HAECO	Oxoglutarate iron-dependent oxygenase domain containing protein (Fragment) OS=Haemonchus contortus GN=HCOI_01416200 PE=4 SV=1	PF03171.15^2OG-FeII_Oxy^2OG-Fe(II) oxygenase superfamily^172-279^E:2.8e-05	.	ExpAA=21.70^PredHel=1^Topology=i7-29o	GO:0016491^molecular_function^oxidoreductase activity`GO:0016706^molecular_function^oxidoreductase activity, acting on paired donors, with incorporation or reduction of molecular oxygen, 2-oxoglutarate as one donor, and incorporation of one atom each of oxygen into both donors`GO:0055114^biological_process^oxidation-reduction process
c11944_g1	c11944_g1_i2	.	.			.	.	.	.
c11944_g1	c11944_g1_i3	.	.	tr|W6NDA6|W6NDA6_HAECO	Oxoglutarate iron-dependent oxygenase domain containing protein (Fragment) OS=Haemonchus contortus GN=HCOI_01416200 PE=4 SV=1	.	.	.	.
c11945_g1	c11945_g1_i1	.	.			.	.	.	.
c11946_g1	c11946_g1_i1	.	.			.	.	.	.
c11947_g1	c11947_g1_i1	.	.			.	.	.	.
c11947_g1	c11947_g1_i2	c11947_g1_i2|m.2214	3-317[+]			.	.	ExpAA=26.67^PredHel=1^Topology=o40-62i	.
c11947_g1	c11947_g1_i3	c11947_g1_i3|m.2215	3-590[+]			.	.	ExpAA=26.51^PredHel=1^Topology=o40-62i	.
c11948_g1	c11948_g1_i1	.	.	tr|F1KS82|F1KS82_ASCSU	Piwi-like protein OS=Ascaris suum GN=NRDE-3 PE=2 SV=1	.	.	.	.
c11948_g1	c11948_g1_i2	.	.	tr|F1KS82|F1KS82_ASCSU	Piwi-like protein OS=Ascaris suum GN=NRDE-3 PE=2 SV=1	.	.	.	.
c11948_g1	c11948_g1_i3	.	.			.	.	.	.
c11949_g1	c11949_g1_i1	c11949_g1_i1|m.2216	1-1131[+]	gi|324510563|gb|ADY44417.1|	Sorting nexin-6 [Ascaris suum]	PF00787.19^PX^PX domain^6-134^E:6.6e-17`PF09325.5^Vps5^Vps5 C terminal like^151-364^E:1.2e-16`PF03114.13^BAR^BAR domain^153-373^E:3.3e-10	.	.	GO:0035091^molecular_function^phosphatidylinositol binding`GO:0005515^molecular_function^protein binding`GO:0005737^cellular_component^cytoplasm
c11951_g1	c11951_g1_i1	.	.			.	.	.	.
c11951_g2	c11951_g2_i1	.	.			.	.	.	.
c11952_g1	c11952_g1_i1	.	.	gi|685824205|emb|CEF59259.1|	GDNF/GAS1 domain-containing protein [Strongyloides ratti]	.	.	.	.
c11953_g1	c11953_g1_i1	.	.			.	.	.	.
c11953_g1	c11953_g1_i2	.	.			.	.	.	.
c11954_g1	c11954_g1_i1	.	.			.	.	.	.
c11955_g1	c11955_g1_i1	c11955_g1_i1|m.2221	41-736[+]	tr|C1KBN7|C1KBN7_GLOPA	RBP-4 protein OS=Globodera pallida GN=rbp-4 PE=2 SV=1	PF00622.23^SPRY^SPRY domain^86-215^E:6.9e-15	.	.	GO:0005515^molecular_function^protein binding
c11955_g1	c11955_g1_i2	c11955_g1_i2|m.2222	259-954[+]	tr|C1KBN7|C1KBN7_GLOPA	RBP-4 protein OS=Globodera pallida GN=rbp-4 PE=2 SV=1	PF00622.23^SPRY^SPRY domain^86-215^E:6.9e-15	.	.	GO:0005515^molecular_function^protein binding
c11956_g1	c11956_g1_i1	.	.			.	.	.	.
c11957_g1	c11957_g1_i1	.	.			.	.	.	.
c11958_g1	c11958_g1_i1	.	.			.	.	.	.
c11959_g1	c11959_g1_i1	.	.			.	.	.	.
c1196_g1	c1196_g1_i1	c1196_g1_i1|m.246	47-418[+]	gi|256709365|gb|ACV21054.1|	large subunit ribosomal protein 35, partial [Koerneria sudhausi]	PF00831.18^Ribosomal_L29^Ribosomal L29 protein^7-63^E:4.4e-18	.	.	GO:0003735^molecular_function^structural constituent of ribosome`GO:0006412^biological_process^translation`GO:0005622^cellular_component^intracellular`GO:0005840^cellular_component^ribosome
c11961_g1	c11961_g1_i1	.	.			.	.	.	.
c11962_g1	c11962_g1_i1	.	.			.	.	.	.
c11963_g1	c11963_g1_i1	.	.			.	.	.	.
c11963_g2	c11963_g2_i1	.	.			.	.	.	.
c11963_g2	c11963_g2_i2	.	.			.	.	.	.
c11964_g1	c11964_g1_i1	.	.	gi|324509431|gb|ADY43968.1|	Transformer-2 protein alpha [Ascaris suum]	.	.	.	.
c11967_g1	c11967_g1_i1	.	.			.	.	.	.
c11968_g1	c11968_g1_i1	.	.	gi|324511542|gb|ADY44800.1|	Golgi resident protein GCP60 [Ascaris suum]	.	.	.	.
c11969_g1	c11969_g1_i1	.	.			.	.	.	.
c1197_g1	c1197_g1_i1	.	.			.	.	.	.
c11970_g1	c11970_g1_i1	.	.			.	.	.	.
c11970_g1	c11970_g1_i2	.	.			.	.	.	.
c11971_g1	c11971_g1_i1	.	.			.	.	.	.
c11972_g1	c11972_g1_i1	.	.	gi|324500207|gb|ADY40105.1|	Myosin heavy chain [Ascaris suum]	.	.	.	.
c11972_g2	c11972_g2_i1	.	.	tr|J9F7V5|J9F7V5_WUCBA	Uncharacterized protein OS=Wuchereria bancrofti GN=WUBG_03508 PE=4 SV=1	.	.	.	.
c11974_g1	c11974_g1_i1	.	.			.	.	.	.
c11975_g1	c11975_g1_i1	.	.			.	.	.	.
c11976_g1	c11976_g1_i1	.	.	tr|A0A024NN91|A0A024NN91_BRUMA	Protein Bm12070 (Fragment) OS=Brugia malayi GN=Bm12070 PE=4 SV=1	.	.	.	.
c11978_g1	c11978_g1_i1	.	.	gi|324513866|gb|ADY45680.1|	Zinc metalloproteinase nas-7 [Ascaris suum]	.	.	.	.
c11979_g1	c11979_g1_i1	.	.			.	.	.	.
c11979_g1	c11979_g1_i2	.	.			.	.	.	.
c1198_g1	c1198_g1_i1	c1198_g1_i1|m.247	1-390[+]	tr|E3LCP9|E3LCP9_CAERE	CRE-WRT-2 protein OS=Caenorhabditis remanei GN=Cre-wrt-2 PE=4 SV=1	.	.	.	.
c11980_g1	c11980_g1_i1	.	.			.	.	.	.
c11981_g1	c11981_g1_i1	.	.			.	.	.	.
c11982_g1	c11982_g1_i1	.	.	gi|3879267|emb|CAA92688.1|	Protein PERM-1 [Caenorhabditis elegans]	.	.	.	.
c11983_g1	c11983_g1_i1	.	.			.	.	.	.
c11984_g1	c11984_g1_i1	.	.	gi|343426184|emb|CBQ69715.1|	related to Peptidyl-prolyl cis-trans isomerase [Sporisorium reilianum SRZ2]	.	.	.	.
c11984_g1	c11984_g1_i2	.	.	tr|D4B4F0|D4B4F0_ARTBC	Uncharacterized protein OS=Arthroderma benhamiae (strain ATCC MYA-4681 / CBS 112371) GN=ARB_03339 PE=4 SV=1	.	.	.	.
c11985_g1	c11985_g1_i1	.	.			.	.	.	.
c11986_g1	c11986_g1_i1	.	.			.	.	.	.
c11987_g1	c11987_g1_i1	.	.			.	.	.	.
c11988_g1	c11988_g1_i1	.	.	tr|U6P3U4|U6P3U4_HAECO	Methylmalonyl-CoA mutase and Cobalamin (Vitamin B12)-binding domain containing protein OS=Haemonchus contortus GN=HCOI_01063000 PE=4 SV=1	.	.	.	.
c11989_g1	c11989_g1_i1	.	.			.	.	.	.
c1199_g1	c1199_g1_i1	.	.			.	.	.	.
c11990_g1	c11990_g1_i1	.	.	gi|324531502|gb|ADY49167.1|	Glutathione S-transferase kappa 1 [Ascaris suum]	.	.	.	.
c11990_g1	c11990_g1_i2	.	.	gi|324531502|gb|ADY49167.1|	Glutathione S-transferase kappa 1 [Ascaris suum]	.	.	.	.
c11991_g1	c11991_g1_i1	.	.			.	.	.	.
c11992_g1	c11992_g1_i1	.	.	gi|46811808|gb|AAT00527.1|	cytochrome b (mitochondrion) [Steinernema carpocapsae]	.	.	.	.
c11992_g2	c11992_g2_i1	.	.	gi|12328592|gb|AAG52649.1|AF270939_5	cytochrome b (mitochondrion) [Heterodoxus macropus]	.	.	.	.
c11993_g1	c11993_g1_i1	.	.			.	.	.	.
c11994_g1	c11994_g1_i1	.	.			.	.	.	.
c11995_g1	c11995_g1_i1	.	.			.	.	.	.
c11996_g1	c11996_g1_i1	.	.	gi|324505864|gb|ADY42514.1|	T-complex protein 1 subunit eta [Ascaris suum]	.	.	.	.
c11997_g1	c11997_g1_i1	.	.			.	.	.	.
c11998_g1	c11998_g1_i1	.	.			.	.	.	.
c11999_g1	c11999_g1_i1	.	.			.	.	.	.
c1200_g1	c1200_g1_i1	c1200_g1_i1|m.248	128-556[+]	tr|Q0CYJ2|Q0CYJ2_ASPTN	Allergen Asp f 15 OS=Aspergillus terreus (strain NIH 2624 / FGSC A1156) GN=ATEG_01242 PE=4 SV=1	PF07249.7^Cerato-platanin^Cerato-platanin^34-143^E:2e-24	sigP:1^20^0.646^YES	.	.
c12000_g1	c12000_g1_i1	.	.			.	.	.	.
c12002_g1	c12002_g1_i1	.	.			.	.	.	.
c12003_g1	c12003_g1_i1	.	.	tr|E3MJE8|E3MJE8_CAERE	Putative uncharacterized protein OS=Caenorhabditis remanei GN=CRE_19120 PE=4 SV=1	.	.	.	.
c12004_g1	c12004_g1_i1	.	.	gi|324514246|gb|ADY45805.1|	Small nuclear ribonucleoprotein G [Ascaris suum]	.	.	.	.
c12005_g1	c12005_g1_i1	.	.			.	.	.	.
c12006_g1	c12006_g1_i1	.	.	gi|324503012|gb|ADY41316.1|	Glucosamine--fructose-6-phosphate aminotransferase isomerizing 1 [Ascaris suum]	.	.	.	.
c12007_g1	c12007_g1_i1	.	.			.	.	.	.
c12008_g1	c12008_g1_i1	.	.	tr|U1NE43|U1NE43_ASCSU	Uncharacterized protein OS=Ascaris suum GN=ASU_12729 PE=4 SV=1	.	.	.	.
c12009_g1	c12009_g1_i1	.	.	tr|K1QS72|K1QS72_CRAGI	BTB/POZ domain-containing protein 2 OS=Crassostrea gigas GN=CGI_10024668 PE=4 SV=1	.	.	.	.
c1201_g1	c1201_g1_i1	.	.			.	.	.	.
c12010_g1	c12010_g1_i1	.	.			.	.	.	.
c12010_g1	c12010_g1_i2	.	.			.	.	.	.
c12011_g1	c12011_g1_i1	.	.			.	.	.	.
c12013_g1	c12013_g1_i1	.	.			.	.	.	.
c12014_g1	c12014_g1_i1	.	.			.	.	.	.
c12014_g2	c12014_g2_i1	.	.			.	.	.	.
c12015_g1	c12015_g1_i1	.	.			.	.	.	.
c12015_g2	c12015_g2_i1	.	.			.	.	.	.
c12016_g1	c12016_g1_i1	c12016_g1_i1|m.2236	2-415[+]	tr|W2TIE5|W2TIE5_NECAM	Arginine kinase OS=Necator americanus GN=NECAME_08391 PE=3 SV=1	PF00217.14^ATP-gua_Ptrans^ATP:guanido phosphotransferase, C-terminal catalytic domain^1-134^E:9.1e-60	.	.	GO:0016301^molecular_function^kinase activity`GO:0016772^molecular_function^transferase activity, transferring phosphorus-containing groups
c12016_g2	c12016_g2_i1	.	.	tr|A0A016V9S0|A0A016V9S0_9BILA	Uncharacterized protein OS=Ancylostoma ceylanicum GN=Acey_s0015.g2816 PE=3 SV=1	.	.	.	.
c12016_g3	c12016_g3_i1	c12016_g3_i1|m.2237	3-503[+]	tr|W2TIE5|W2TIE5_NECAM	Arginine kinase OS=Necator americanus GN=NECAME_08391 PE=3 SV=1	PF02807.10^ATP-gua_PtransN^ATP:guanido phosphotransferase, N-terminal domain^42-114^E:1.3e-33`PF00217.14^ATP-gua_Ptrans^ATP:guanido phosphotransferase, C-terminal catalytic domain^137-166^E:1.3e-06	.	.	GO:0016301^molecular_function^kinase activity`GO:0016772^molecular_function^transferase activity, transferring phosphorus-containing groups
c12017_g1	c12017_g1_i1	.	.			.	.	.	.
c12018_g1	c12018_g1_i1	.	.			.	.	.	.
c12019_g1	c12019_g1_i1	c12019_g1_i1|m.2238	49-549[+]	gi|685825634|emb|CEF60684.1|	Phosphatidylethanolamine-binding protein 1 [Strongyloides ratti]	PF01161.15^PBP^Phosphatidylethanolamine-binding protein^27-166^E:1.1e-28	.	.	.
c12020_g1	c12020_g1_i1	.	.			.	.	.	.
c12022_g1	c12022_g1_i1	.	.			.	.	.	.
c12023_g1	c12023_g1_i1	.	.			.	.	.	.
c12024_g1	c12024_g1_i1	.	.			.	.	.	.
c12025_g1	c12025_g1_i1	.	.			.	.	.	.
c12026_g1	c12026_g1_i1	.	.			.	.	.	.
c12027_g1	c12027_g1_i1	.	.			.	.	.	.
c12027_g1	c12027_g1_i2	.	.			.	.	.	.
c12028_g1	c12028_g1_i1	.	.			.	.	.	.
c12028_g1	c12028_g1_i2	c12028_g1_i2|m.2240	1-648[+]	tr|W6E913|W6E913_PRIPA	14-3-3 zeta OS=Pristionchus pacificus PE=3 SV=1	PF00244.15^14-3-3^14-3-3 protein^2-206^E:2.5e-40	.	.	.
c12030_g1	c12030_g1_i1	.	.			.	.	.	.
c12031_g1	c12031_g1_i1	.	.			.	.	.	.
c12032_g1	c12032_g1_i1	.	.	gi|685828484|emb|CEF63406.1|	Sepiapterin reductase [Strongyloides ratti]	.	.	.	.
c12033_g1	c12033_g1_i1	.	.			.	.	.	.
c12034_g1	c12034_g1_i1	.	.			.	.	.	.
c12035_g1	c12035_g1_i1	.	.			.	.	.	.
c12036_g1	c12036_g1_i1	.	.			.	.	.	.
c12037_g1	c12037_g1_i1	.	.			.	.	.	.
c12037_g1	c12037_g1_i2	.	.			.	.	.	.
c12040_g1	c12040_g1_i1	.	.			.	.	.	.
c12041_g1	c12041_g1_i1	.	.			.	.	.	.
c12042_g1	c12042_g1_i1	.	.			.	.	.	.
c12042_g1	c12042_g1_i2	.	.			.	.	.	.
c12043_g1	c12043_g1_i1	c12043_g1_i1|m.2243	535-1398[+]	tr|A0A085LPG6|A0A085LPG6_9BILA	Uncharacterized protein OS=Trichuris suis GN=M513_12267 PE=4 SV=1	.	.	.	.
c12044_g1	c12044_g1_i1	.	.			.	.	.	.
c12045_g1	c12045_g1_i1	.	.			.	.	.	.
c12046_g1	c12046_g1_i1	.	.			.	.	.	.
c12047_g1	c12047_g1_i1	.	.			.	.	.	.
c12047_g1	c12047_g1_i2	.	.			.	.	.	.
c12048_g1	c12048_g1_i1	c12048_g1_i1|m.2244	3-524[+]			.	.	ExpAA=40.01^PredHel=2^Topology=i21-38o42-64i	.
c12049_g1	c12049_g1_i1	.	.			.	.	.	.
c12049_g2	c12049_g2_i1	.	.			.	.	.	.
c1205_g1	c1205_g1_i1	.	.			.	.	.	.
c12050_g1	c12050_g1_i1	.	.	gi|333494487|gb|AEF56729.1|	putative RNA dependent RNA polymerase [Soybean cyst nematode virus]	.	.	.	.
c12052_g1	c12052_g1_i1	.	.			.	.	.	.
c12053_g1	c12053_g1_i1	.	.			.	.	.	.
c12053_g1	c12053_g1_i2	.	.			.	.	.	.
c12055_g1	c12055_g1_i1	.	.			.	.	.	.
c12056_g1	c12056_g1_i1	.	.			.	.	.	.
c12058_g1	c12058_g1_i1	.	.			.	.	.	.
c12059_g1	c12059_g1_i1	.	.			.	.	.	.
c1206_g1	c1206_g1_i1	.	.			.	.	.	.
c12060_g1	c12060_g1_i1	.	.			.	.	.	.
c12061_g1	c12061_g1_i1	.	.			.	.	.	.
c12061_g1	c12061_g1_i2	.	.			.	.	.	.
c12062_g1	c12062_g1_i1	.	.	tr|H3FIA0|H3FIA0_PRIPA	Uncharacterized protein OS=Pristionchus pacificus GN=WBGene00111553 PE=4 SV=1	.	.	.	.
c12063_g1	c12063_g1_i1	.	.			.	.	.	.
c12065_g1	c12065_g1_i1	.	.			.	.	.	.
c12066_g1	c12066_g1_i1	.	.	gi|324506020|gb|ADY42578.1|	Suppressor/enhancer of lin-12 protein 9 [Ascaris suum]	.	.	.	.
c12067_g1	c12067_g1_i1	.	.	gi|324508652|gb|ADY43649.1|	Iron/zinc purple acid phosphatase-like protein [Ascaris suum]	.	.	.	.
c12068_g1	c12068_g1_i1	.	.			.	.	.	.
c12069_g1	c12069_g1_i1	.	.	tr|A0A087TAL5|A0A087TAL5_9ARAC	Uncharacterized protein (Fragment) OS=Stegodyphus mimosarum GN=X975_06179 PE=4 SV=1	.	.	.	.
c12069_g2	c12069_g2_i1	.	.	tr|A8NFT9|A8NFT9_BRUMA	Putative uncharacterized protein OS=Brugia malayi GN=Bm1_01635 PE=4 SV=1	.	.	.	.
c12070_g1	c12070_g1_i1	.	.			.	.	.	.
c12072_g1	c12072_g1_i1	.	.			.	.	.	.
c12073_g1	c12073_g1_i1	c12073_g1_i1|m.2246	2-901[+]	tr|H2WIM5|H2WIM5_CAEJA	Uncharacterized protein OS=Caenorhabditis japonica GN=WBGene00135297 PE=4 SV=2	PF00078.22^RVT_1^Reverse transcriptase (RNA-dependent DNA polymerase)^77-234^E:7.1e-24	.	.	.
c12074_g1	c12074_g1_i1	.	.			.	.	.	.
c12075_g1	c12075_g1_i1	.	.			.	.	.	.
c12075_g1	c12075_g1_i2	.	.			.	.	.	.
c12077_g1	c12077_g1_i1	.	.			.	.	.	.
c12077_g1	c12077_g1_i2	.	.			.	.	.	.
c12078_g1	c12078_g1_i1	.	.	tr|U6P3I9|U6P3I9_HAECO	Protein disulfide-isomerase OS=Haemonchus contortus GN=HCOI_00889000 PE=3 SV=1	.	.	.	.
c12079_g1	c12079_g1_i1	.	.			.	.	.	.
c1208_g1	c1208_g1_i1	.	.			.	.	.	.
c12080_g1	c12080_g1_i1	.	.	tr|A0A016UIH3|A0A016UIH3_9BILA	Uncharacterized protein OS=Ancylostoma ceylanicum GN=Acey_s0038.g3665 PE=4 SV=1	.	.	.	.
c12080_g1	c12080_g1_i2	c12080_g1_i2|m.2248	3-683[+]	tr|U5YRM2|U5YRM2_SPAAU	Calpain 1 OS=Sparus aurata PE=2 SV=1	PF00648.16^Peptidase_C2^Calpain family cysteine protease^27-113^E:5.6e-31`PF00648.16^Peptidase_C2^Calpain family cysteine protease^115-190^E:4.8e-14	.	.	GO:0004198^molecular_function^calcium-dependent cysteine-type endopeptidase activity`GO:0006508^biological_process^proteolysis`GO:0005622^cellular_component^intracellular
c12081_g1	c12081_g1_i1	.	.	tr|S4P7V4|S4P7V4_9NEOP	Acidic leucine-rich nuclear phosphoprotein 32 family member A OS=Pararge aegeria PE=4 SV=1	.	.	.	.
c12082_g1	c12082_g1_i1	.	.			.	.	.	.
c12083_g1	c12083_g1_i1	.	.			.	.	.	.
c12084_g1	c12084_g1_i1	.	.			.	.	.	.
c12085_g1	c12085_g1_i1	.	.			.	.	.	.
c12085_g2	c12085_g2_i1	.	.			.	.	.	.
c12086_g1	c12086_g1_i1	c12086_g1_i1|m.2250	3-389[+]	tr|A0A024MQ93|A0A024MQ93_BRUMA	Protein Bm6182, isoform a (Fragment) OS=Brugia malayi GN=Bm6182 PE=4 SV=1	.	.	.	.
c12087_g1	c12087_g1_i1	.	.			.	.	.	.
c12087_g1	c12087_g1_i2	.	.			.	.	.	.
c12088_g1	c12088_g1_i1	.	.			.	.	.	.
c12088_g1	c12088_g1_i2	.	.			.	.	.	.
c12089_g1	c12089_g1_i1	c12089_g1_i1|m.2252	3-530[+]	tr|U1M348|U1M348_ASCSU	Protein yorkie OS=Ascaris suum GN=ASU_06772 PE=4 SV=1	PF00397.21^WW^WW domain^58-87^E:1.4e-07	.	.	GO:0005515^molecular_function^protein binding
c1209_g1	c1209_g1_i1	.	.			.	.	.	.
c1209_g1	c1209_g1_i2	.	.			.	.	.	.
c12090_g1	c12090_g1_i1	.	.	gi|13924741|gb|AAK49119.1|	cyanogenic beta-glucosidase dhurrinase-2 [Sorghum bicolor]	.	.	.	.
c12091_g1	c12091_g1_i1	c12091_g1_i1|m.2255	3-365[+]			.	.	.	.
c12092_g1	c12092_g1_i1	.	.			.	.	.	.
c12093_g1	c12093_g1_i1	.	.			.	.	.	.
c12093_g2	c12093_g2_i1	.	.			.	.	.	.
c12094_g1	c12094_g1_i1	.	.	tr|W2SQQ9|W2SQQ9_NECAM	Zinc finger, C4 type OS=Necator americanus GN=NECAME_04545 PE=3 SV=1	.	.	.	.
c12094_g2	c12094_g2_i1	c12094_g2_i1|m.2257	1-339[+]	tr|A0A016TLH7|A0A016TLH7_9BILA	Uncharacterized protein OS=Ancylostoma ceylanicum GN=Acey_s0093.g2625 PE=3 SV=1	PF00104.25^Hormone_recep^Ligand-binding domain of nuclear hormone receptor^6-112^E:4.1e-05	.	.	GO:0003700^molecular_function^sequence-specific DNA binding transcription factor activity`GO:0003707^molecular_function^steroid hormone receptor activity`GO:0006355^biological_process^regulation of transcription, DNA-templated`GO:0043401^biological_process^steroid hormone mediated signaling pathway`GO:0005634^cellular_component^nucleus
c12095_g1	c12095_g1_i1	.	.			.	.	.	.
c12095_g1	c12095_g1_i2	.	.			.	.	.	.
c12096_g1	c12096_g1_i1	c12096_g1_i1|m.2262	32-502[+]	tr|E1FTZ0|E1FTZ0_LOALO	50S ribosomal protein L16 OS=Loa loa GN=LOAG_04367 PE=4 SV=1	PF00252.13^Ribosomal_L16^Ribosomal protein L16p/L10e^5-141^E:1.6e-23	.	.	GO:0003735^molecular_function^structural constituent of ribosome`GO:0006412^biological_process^translation`GO:0005840^cellular_component^ribosome
c12096_g1	c12096_g1_i2	c12096_g1_i2|m.2263	32-676[+]	tr|E1FTZ0|E1FTZ0_LOALO	50S ribosomal protein L16 OS=Loa loa GN=LOAG_04367 PE=4 SV=1	PF00252.13^Ribosomal_L16^Ribosomal protein L16p/L10e^5-166^E:5.2e-29	.	.	GO:0003735^molecular_function^structural constituent of ribosome`GO:0006412^biological_process^translation`GO:0005840^cellular_component^ribosome
c12096_g1	c12096_g1_i3	.	.	sp|Q09533|RL10_CAEEL	60S ribosomal protein L10 OS=Caenorhabditis elegans GN=rpl-10 PE=3 SV=1	.	.	.	.
c12097_g1	c12097_g1_i1	.	.			.	.	.	.
c12098_g1	c12098_g1_i1	.	.			.	.	.	.
c12099_g1	c12099_g1_i1	.	.			.	.	.	.
c12099_g2	c12099_g2_i1	.	.			.	.	.	.
c121_g1	c121_g1_i1	.	.			.	.	.	.
c1210_g1	c1210_g1_i1	.	.			.	.	.	.
c12100_g1	c12100_g1_i1	.	.			.	.	.	.
c12102_g1	c12102_g1_i1	.	.	gi|685833752|emb|CEF68673.1|	ATP-binding cassette sub-family B member 9 [Strongyloides ratti]	.	.	.	.
c12103_g1	c12103_g1_i1	c12103_g1_i1|m.2265	1-1233[+]	gi|685824844|emb|CEF59898.1|	Actin, alpha cardiac muscle 1 [Strongyloides ratti]	PF00022.14^Actin^Actin^34-400^E:3.5e-52	.	.	.
c12104_g1	c12104_g1_i1	.	.	gi|324502264|gb|ADY40997.1|	Serine/threonine-protein kinase unc-51 [Ascaris suum]	.	.	.	.
c12105_g1	c12105_g1_i1	.	.			.	.	.	.
c12107_g1	c12107_g1_i1	.	.			.	.	.	.
c12109_g1	c12109_g1_i1	.	.	gi|333494487|gb|AEF56729.1|	putative RNA dependent RNA polymerase [Soybean cyst nematode virus]	.	.	.	.
c1211_g1	c1211_g1_i1	.	.			.	.	.	.
c1211_g2	c1211_g2_i1	.	.			.	.	.	.
c12110_g1	c12110_g1_i1	.	.			.	.	.	.
c12111_g1	c12111_g1_i1	.	.			.	.	.	.
c12112_g1	c12112_g1_i1	.	.			.	.	.	.
c12114_g1	c12114_g1_i1	.	.			.	.	.	.
c12115_g1	c12115_g1_i1	c12115_g1_i1|m.2268	92-403[+]	tr|A0A016VM18|A0A016VM18_9BILA	Uncharacterized protein OS=Ancylostoma ceylanicum GN=Acey_s0007.g3237 PE=4 SV=1	.	.	ExpAA=20.92^PredHel=1^Topology=i34-53o	.
c12116_g1	c12116_g1_i1	.	.	gi|685824399|emb|CEF59453.1|	Domain of unknown function DUF19 domain-containing protein [Strongyloides ratti]	.	.	.	.
c12118_g1	c12118_g1_i1	c12118_g1_i1|m.2270	2-469[+]	tr|F6UH26|F6UH26_HUMAN	Probable global transcription activator SNF2L2 (Fragment) OS=Homo sapiens GN=SMARCA2 PE=4 SV=1	PF00439.20^Bromodomain^Bromodomain^76-150^E:3.1e-21	.	.	GO:0005515^molecular_function^protein binding
c12119_g1	c12119_g1_i1	c12119_g1_i1|m.2271	3-974[+]	gi|333494492|gb|AEF56733.1|	RNA dependent RNA polymerase [Soybean cyst nematode associated northern cereal mosaic virus]	.	.	.	.
c1212_g1	c1212_g1_i1	.	.			.	.	.	.
c12120_g1	c12120_g1_i1	.	.			.	.	.	.
c12122_g1	c12122_g1_i1	.	.			.	.	.	.
c12122_g1	c12122_g1_i2	.	.			.	.	.	.
c12123_g1	c12123_g1_i1	c12123_g1_i1|m.2272	3-635[+]	tr|A0A016W528|A0A016W528_9BILA	Uncharacterized protein OS=Ancylostoma ceylanicum GN=Acey_s0001.g233 PE=4 SV=1	PF00078.22^RVT_1^Reverse transcriptase (RNA-dependent DNA polymerase)^38-196^E:2.7e-23	.	.	.
c12124_g1	c12124_g1_i1	.	.			.	.	.	.
c12125_g1	c12125_g1_i1	.	.	tr|U1P5Z3|U1P5Z3_ASCSU	Metabotropic glutamate receptor 7 OS=Ascaris suum GN=ASU_00343 PE=4 SV=1	.	.	.	.
c12125_g2	c12125_g2_i1	.	.			.	.	.	.
c12126_g1	c12126_g1_i1	c12126_g1_i1|m.2275	2-361[+]	tr|A0A059ER49|A0A059ER49_9MICR	Uncharacterized protein OS=Anncaliia algerae PRA109 GN=H311_01605 PE=4 SV=1	PF12762.2^DDE_Tnp_IS1595^ISXO2-like transposase domain^2-115^E:4.5e-11	.	.	.
c12128_g1	c12128_g1_i1	.	.			.	.	.	.
c12129_g1	c12129_g1_i1	.	.			.	.	.	.
c1213_g1	c1213_g1_i1	.	.	tr|W2TK67|W2TK67_NECAM	Ribosomal protein S8 OS=Necator americanus GN=NECAME_08516 PE=3 SV=1	.	.	.	.
c12130_g1	c12130_g1_i1	.	.			.	.	.	.
c12132_g1	c12132_g1_i1	c12132_g1_i1|m.2276	3-569[+]	tr|C5YW86|C5YW86_SORBI	Putative uncharacterized protein Sb09g016160 OS=Sorghum bicolor GN=Sb09g016160 PE=4 SV=1	PF05970.9^PIF1^PIF1-like helicase^92-188^E:2.8e-18`PF13604.1^AAA_30^AAA domain^97-188^E:1.7e-06	.	.	GO:0003678^molecular_function^DNA helicase activity`GO:0000723^biological_process^telomere maintenance`GO:0006281^biological_process^DNA repair
c12133_g1	c12133_g1_i1	.	.			.	.	.	.
c12133_g1	c12133_g1_i2	.	.			.	.	.	.
c12133_g1	c12133_g1_i3	.	.			.	.	.	.
c12134_g1	c12134_g1_i1	.	.	tr|W2SI52|W2SI52_NECAM	Dynamin family protein OS=Necator americanus GN=NECAME_05530 PE=3 SV=1	.	.	.	.
c12134_g2	c12134_g2_i1	.	.	tr|G0PE69|G0PE69_CAEBE	Putative uncharacterized protein OS=Caenorhabditis brenneri GN=CAEBREN_32101 PE=3 SV=1	.	.	.	.
c12136_g1	c12136_g1_i1	c12136_g1_i1|m.2278	1-303[+]			.	.	.	.
c12137_g1	c12137_g1_i1	.	.	gi|324509097|gb|ADY43832.1|	Ammonium transporter Rh type A [Ascaris suum]	.	.	.	.
c12138_g1	c12138_g1_i1	.	.			.	.	.	.
c12139_g1	c12139_g1_i1	.	.			.	.	.	.
c12139_g1	c12139_g1_i2	.	.			.	.	.	.
c1214_g1	c1214_g1_i1	.	.			.	.	.	.
c12140_g1	c12140_g1_i1	.	.			.	.	.	.
c12140_g1	c12140_g1_i2	.	.			.	.	.	.
c12141_g1	c12141_g1_i1	.	.			.	.	.	.
c12143_g1	c12143_g1_i1	c12143_g1_i1|m.2280	143-610[+]	tr|B4KYF0|B4KYF0_DROMO	GI12482 OS=Drosophila mojavensis GN=Dmoj\GI12482 PE=4 SV=1	PF13499.1^EF-hand_7^EF-hand domain pair^16-75^E:1.2e-08`PF13405.1^EF-hand_6^EF-hand domain^16-43^E:0.012`PF13833.1^EF-hand_8^EF-hand domain pair^29-77^E:6.9e-05`PF13202.1^EF-hand_5^EF hand^53-75^E:0.15`PF13405.1^EF-hand_6^EF-hand domain^91-118^E:6e-05`PF13499.1^EF-hand_7^EF-hand domain pair^92-152^E:1.1e-12`PF13833.1^EF-hand_8^EF-hand domain pair^112-154^E:1.5e-08`PF00036.27^EF-hand_1^EF hand^128…	.	.	GO:0005509^molecular_function^calcium ion binding
c12144_g1	c12144_g1_i1	.	.	tr|E3NS05|E3NS05_CAERE	Putative uncharacterized protein OS=Caenorhabditis remanei GN=CRE_31614 PE=4 SV=1	.	.	.	.
c12145_g1	c12145_g1_i1	.	.			.	.	.	.
c12146_g1	c12146_g1_i1	.	.			.	.	.	.
c12147_g1	c12147_g1_i1	.	.			.	.	.	.
c12148_g1	c12148_g1_i1	.	.			.	.	.	.
c12149_g1	c12149_g1_i1	.	.			.	.	.	.
c12150_g1	c12150_g1_i1	.	.			.	.	.	.
c12151_g1	c12151_g1_i1	c12151_g1_i1|m.2283	3-323[+]			.	.	ExpAA=59.07^PredHel=3^Topology=i7-29o49-71i84-103o	.
c12153_g1	c12153_g1_i1	.	.			.	.	.	.
c12155_g1	c12155_g1_i1	c12155_g1_i1|m.2284	3-557[+]			.	.	.	.
c12155_g1	c12155_g1_i2	c12155_g1_i2|m.2286	36-914[+]			.	.	.	.
c12156_g1	c12156_g1_i1	.	.	gi|324502923|gb|ADY41277.1|	Unknown [Ascaris suum]	.	.	.	.
c12157_g1	c12157_g1_i1	.	.			.	.	.	.
c12158_g1	c12158_g1_i1	c12158_g1_i1|m.2289	3-527[+]	gi|443683|gb|AAC32662.1|	retinoid binding protein precursor [Onchocerca volvulus]	PF05823.7^Gp-FAR-1^Nematode fatty acid retinoid binding protein (Gp-FAR-1)^30-171^E:3.3e-25	sigP:1^20^0.865^YES	ExpAA=21.94^PredHel=1^Topology=i5-27o	GO:0008289^molecular_function^lipid binding
c12159_g1	c12159_g1_i1	c12159_g1_i1|m.2290	135-515[+]			.	.	.	.
c12159_g1	c12159_g1_i2	c12159_g1_i2|m.2291	135-449[+]			.	.	.	.
c1216_g1	c1216_g1_i1	.	.			.	.	.	.
c12160_g1	c12160_g1_i1	.	.	gi|15718128|emb|CAC70097.1|	Protein LEC-2, isoform b [Caenorhabditis elegans]	.	.	.	.
[truncated: 162,513 more rows]
