# Supplementary material for: Novel global effector mining from the transcriptome of early life stages of the soybean cyst nematode Heterodera glycines
Source: Sci Rep. 2018 Feb 6;8:2505. doi: 10.1038/s41598-018-20536-5 (PMC5802810; doi:10.1038/s41598-018-20536-5)
Supplement: Supplementary file 3 — Table S2 [file 41598_2018_20536_MOESM3_ESM.xlsx]

## Sheet: PCN_Transcripts
S2 Table. Genome overlap of H. glycines transcripts.
		BLASTX Annotation
Transcript ID	Protein ID	ID	E-value	Annotation
c10027_g1_i1	c10027_g1_i1|m.1823
c10310_g1_i1	c10310_g1_i1|m.1891
c10426_g1_i1	c10426_g1_i1|m.1901
c10485_g1_i1	c10485_g1_i1|m.1912
c10676_g1_i1	c10676_g1_i1|m.1935
c10701_g1_i1	c10701_g1_i1|m.1939
c11823_g2_i1	c11823_g2_i1|m.2158
c11823_g2_i2	c11823_g2_i2|m.2159
c11834_g1_i1	c11834_g1_i1|m.2161
c11834_g1_i2	c11834_g1_i2|m.2162
c11872_g1_i1	c11872_g1_i1|m.2179
c11922_g1_i1	c11922_g1_i1|m.2199
c12155_g1_i1	c12155_g1_i1|m.2284
c12155_g1_i2	c12155_g1_i2|m.2286
c12159_g1_i1	c12159_g1_i1|m.2290
c12159_g1_i2	c12159_g1_i2|m.2291
c12264_g1_i1	c12264_g1_i1|m.2341
c12348_g1_i1	c12348_g1_i1|m.2371
c12443_g1_i1	c12443_g1_i1|m.2418
c1244_g1_i1	c1244_g1_i1|m.254
c12643_g1_i2	c12643_g1_i2|m.2490
c12697_g1_i1	c12697_g1_i1|m.2505
c12698_g1_i1	c12698_g1_i1|m.2506
c12698_g2_i1	c12698_g2_i1|m.2507
c12704_g1_i1	c12704_g1_i1|m.2513
c12704_g1_i2	c12704_g1_i2|m.2516
c12723_g1_i1	c12723_g1_i1|m.2533
c12768_g1_i1	c12768_g1_i1|m.2562	tr|H2W0F7|H2W0F7_CAEJA	4e-06	Uncharacterized protein OS=Caenorhabditis japonica GN=WBGene00127508 PE=4 SV=1
c12785_g1_i1	c12785_g1_i1|m.2566
c12896_g1_i1	c12896_g1_i1|m.2610
c1289_g2_i1	c1289_g2_i1|m.259
c12906_g3_i2	c12906_g3_i2|m.2616
c12907_g1_i1	c12907_g1_i1|m.2617
c12930_g1_i1	c12930_g1_i1|m.2624
c13076_g1_i1	c13076_g1_i1|m.2653
c13174_g1_i1	c13174_g1_i1|m.2680
c132_g1_i1	c132_g1_i1|m.21
c13470_g1_i1	c13470_g1_i1|m.2766
c13470_g1_i2	c13470_g1_i2|m.2767
c13532_g1_i1	c13532_g1_i1|m.2784
c13624_g1_i1	c13624_g1_i1|m.2807
c13624_g1_i2	c13624_g1_i2|m.2808
c13667_g1_i1	c13667_g1_i1|m.2824
c13720_g1_i1	c13720_g1_i1|m.2832
c13773_g1_i1	c13773_g1_i1|m.2842
c14030_g1_i1	c14030_g1_i1|m.2927
c14084_g1_i1	c14084_g1_i1|m.2946
c14125_g2_i1	c14125_g2_i1|m.2960
c14222_g1_i1	c14222_g1_i1|m.2986
c14233_g1_i2	c14233_g1_i2|m.2991	tr|A8WS95|A8WS95_CAEBR	2e-06	Protein CBR-DUO-3 OS=Caenorhabditis briggsae GN=duo-3 PE=4 SV=2
c14306_g1_i1	c14306_g1_i1|m.3021
c14336_g1_i1	c14336_g1_i1|m.3032
c14435_g1_i1	c14435_g1_i1|m.3064
c14506_g1_i1	c14506_g1_i1|m.3092
c14506_g1_i2	c14506_g1_i2|m.3093
c14513_g3_i1	c14513_g3_i1|m.3097
c14572_g1_i1	c14572_g1_i1|m.3125
c14594_g2_i1	c14594_g2_i1|m.3131
c15130_g1_i1	c15130_g1_i1|m.3290
c15169_g1_i1	c15169_g1_i1|m.3303	tr|A0A067D200|A0A067D200_CITSI	2e-09	Uncharacterized protein OS=Citrus sinensis GN=CISIN_1g028047mg PE=4 SV=1
c152_g2_i1	c152_g2_i1|m.28
c15301_g1_i1	c15301_g1_i1|m.3342
c15479_g1_i2	c15479_g1_i2|m.3402
c15570_g1_i1	c15570_g1_i1|m.3448
c15699_g1_i1	c15699_g1_i1|m.3495
c15713_g1_i1	c15713_g1_i1|m.3504
c15736_g1_i1	c15736_g1_i1|m.3514
c15736_g1_i2	c15736_g1_i2|m.3515
c15791_g1_i2	c15791_g1_i2|m.3532
c15815_g1_i1	c15815_g1_i1|m.3542
c15815_g1_i2	c15815_g1_i2|m.3543
c15832_g1_i1	c15832_g1_i1|m.3549
c15931_g1_i2	c15931_g1_i2|m.3598
c15978_g1_i1	c15978_g1_i1|m.3614
c15991_g1_i1	c15991_g1_i1|m.3616
c16065_g1_i1	c16065_g1_i1|m.3644
c16128_g1_i2	c16128_g1_i2|m.3664
c16153_g1_i2	c16153_g1_i2|m.3678
c16156_g1_i1	c16156_g1_i1|m.3681
c16156_g1_i2	c16156_g1_i2|m.3682
c16179_g1_i1	c16179_g1_i1|m.3692
c16311_g1_i1	c16311_g1_i1|m.3746
c16314_g1_i1	c16314_g1_i1|m.3749
c16320_g1_i1	c16320_g1_i1|m.3750	tr|H4VC83|H4VC83_ECOLX	2e-13	Putative membrane protein OS=Escherichia coli DEC6C GN=ECDEC6C_0450 PE=4 SV=1
c16404_g2_i1	c16404_g2_i1|m.3792
c16408_g1_i1	c16408_g1_i1|m.3793
c16424_g1_i1	c16424_g1_i1|m.3808
c16465_g1_i1	c16465_g1_i1|m.3835
c16465_g1_i3	c16465_g1_i3|m.3837
c16506_g1_i1	c16506_g1_i1|m.3851
c16527_g1_i1	c16527_g1_i1|m.3865
c16553_g1_i1	c16553_g1_i1|m.3882
c16619_g1_i1	c16619_g1_i1|m.3921
c16639_g1_i2	c16639_g1_i2|m.3931	tr|A0A090KSC6|A0A090KSC6_STRRB	7e-07	PAN-1 domain and Apple-like domain-containing protein OS=Strongyloides ratti GN=SRAE_X000203400 PE=4 SV=1
c16639_g1_i3	c16639_g1_i3|m.3934	tr|A0A090KSC6|A0A090KSC6_STRRB	5e-07	PAN-1 domain and Apple-like domain-containing protein OS=Strongyloides ratti GN=SRAE_X000203400 PE=4 SV=1
c16651_g1_i4	c16651_g1_i4|m.3941
c16657_g1_i1	c16657_g1_i1|m.3942
c16694_g1_i2	c16694_g1_i2|m.3969
c16717_g2_i1	c16717_g2_i1|m.3984
c16738_g1_i2	c16738_g1_i2|m.3994
c16746_g2_i1	c16746_g2_i1|m.4000	tr|Q5K4Q5|Q5K4Q5_GLORO	3e-10	E9 protein OS=Globodera rostochiensis GN=e9 PE=2 SV=1
c16784_g1_i1	c16784_g1_i1|m.4021
c16842_g1_i2	c16842_g1_i2|m.4069
c16847_g2_i3	c16847_g2_i3|m.4073
c16848_g1_i1	c16848_g1_i1|m.4075	tr|F1L1F7|F1L1F7_ASCSU	8e-23	Cuticle collagen 13 OS=Ascaris suum PE=2 SV=1
c16969_g1_i1	c16969_g1_i1|m.4148
c17040_g2_i1	c17040_g2_i1|m.4176	tr|Q5K4Q5|Q5K4Q5_GLORO	4e-08	E9 protein OS=Globodera rostochiensis GN=e9 PE=2 SV=1
c17040_g2_i2	c17040_g2_i2|m.4177	tr|Q5K4Q5|Q5K4Q5_GLORO	3e-08	E9 protein OS=Globodera rostochiensis GN=e9 PE=2 SV=1
c17125_g2_i1	c17125_g2_i1|m.4200
c17208_g1_i1	c17208_g1_i1|m.4242
c17310_g1_i4	c17310_g1_i4|m.4291	tr|W2TXA7|W2TXA7_NECAM	6e-17	Uncharacterized protein OS=Necator americanus GN=NECAME_19534 PE=4 SV=1
c17389_g1_i1	c17389_g1_i1|m.4332
c17389_g1_i2	c17389_g1_i2|m.4333
c17389_g1_i4	c17389_g1_i4|m.4334
c17408_g1_i2	c17408_g1_i2|m.4343
c17411_g1_i2	c17411_g1_i2|m.4347
c17425_g1_i1	c17425_g1_i1|m.4353
c17438_g1_i2	c17438_g1_i2|m.4363
c17450_g1_i1	c17450_g1_i1|m.4372
c17450_g2_i1	c17450_g2_i1|m.4373
c17454_g1_i2	c17454_g1_i2|m.4377
c17468_g1_i2	c17468_g1_i2|m.4387
c17468_g1_i3	c17468_g1_i3|m.4388
c17483_g1_i1	c17483_g1_i1|m.4397
c17519_g1_i1	c17519_g1_i1|m.4414	tr|C6VS03|C6VS03_DYAFD	3e-78	FAD linked oxidase domain protein OS=Dyadobacter fermentans (strain ATCC 700827 / DSM 18053 / NS114) GN=Dfer_3313 PE=4 SV=1
c17586_g2_i1	c17586_g2_i1|m.4455	tr|M4GQA0|M4GQA0_HETGL	1e-06	Ran-binding protein 4 OS=Heterodera glycines GN=rbp-4 PE=2 SV=1
c17633_g1_i1	c17633_g1_i1|m.4480
c17633_g1_i2	c17633_g1_i2|m.4481
c17670_g1_i1	c17670_g1_i1|m.4510
c17670_g1_i2	c17670_g1_i2|m.4511
c17675_g1_i1	c17675_g1_i1|m.4512
c17750_g1_i2	c17750_g1_i2|m.4557
c17816_g1_i1	c17816_g1_i1|m.4601
c17816_g1_i2	c17816_g1_i2|m.4602
c17830_g2_i2	c17830_g2_i2|m.4609
c17908_g1_i1	c17908_g1_i1|m.4663
c17908_g1_i2	c17908_g1_i2|m.4664
c17910_g1_i1	c17910_g1_i1|m.4667
c17943_g1_i1	c17943_g1_i1|m.4691
c17943_g1_i2	c17943_g1_i2|m.4692
c17985_g1_i1	c17985_g1_i1|m.4721
c18007_g1_i1	c18007_g1_i1|m.4735	sp|Q9QR71|ORF73_HHV8P	3e-06	Protein ORF73 OS=Human herpesvirus 8 type P (isolate GK18) GN=ORF73 PE=4 SV=1
c18007_g1_i2	c18007_g1_i2|m.4738
c18011_g1_i2	c18011_g1_i2|m.4744
c18011_g1_i3	c18011_g1_i3|m.4746
c18011_g1_i4	c18011_g1_i4|m.4747
c18071_g1_i1	c18071_g1_i1|m.4784
c18071_g1_i1	c18071_g1_i1|m.4783
c18106_g1_i1	c18106_g1_i1|m.4819
c18106_g1_i2	c18106_g1_i2|m.4820
c18109_g1_i2	c18109_g1_i2|m.4822
c18186_g1_i1	c18186_g1_i1|m.4862
c18206_g1_i1	c18206_g1_i1|m.4881
c18220_g1_i2	c18220_g1_i2|m.4890
c18265_g1_i1	c18265_g1_i1|m.4924
c18292_g1_i1	c18292_g1_i1|m.4939
c18305_g1_i2	c18305_g1_i2|m.4948
c18369_g1_i1	c18369_g1_i1|m.4981
c18399_g1_i1	c18399_g1_i1|m.4998
c18420_g1_i1	c18420_g1_i1|m.5013
c18420_g1_i2	c18420_g1_i2|m.5014
c18430_g1_i1	c18430_g1_i1|m.5018
c18460_g1_i1	c18460_g1_i1|m.5038
c18460_g1_i2	c18460_g1_i2|m.5039
c18463_g1_i1	c18463_g1_i1|m.5040
c18463_g3_i1	c18463_g3_i1|m.5041
c18469_g1_i1	c18469_g1_i1|m.5049
c18469_g1_i2	c18469_g1_i2|m.5052
c18482_g1_i1	c18482_g1_i1|m.5060
c18526_g1_i2	c18526_g1_i2|m.5088
c18526_g1_i3	c18526_g1_i3|m.5089
c18582_g1_i1	c18582_g1_i1|m.5118
c18618_g1_i2	c18618_g1_i2|m.5135
c18628_g1_i1	c18628_g1_i1|m.5143
c18630_g1_i1	c18630_g1_i1|m.5147
c18630_g1_i2	c18630_g1_i2|m.5148
c18630_g1_i3	c18630_g1_i3|m.5149
c18630_g1_i4	c18630_g1_i4|m.5151
c18693_g2_i1	c18693_g2_i1|m.5191
c18698_g1_i1	c18698_g1_i1|m.5201
c18728_g1_i1	c18728_g1_i1|m.5228	tr|F1L1F7|F1L1F7_ASCSU	2e-16	Cuticle collagen 13 OS=Ascaris suum PE=2 SV=1
c18734_g1_i1	c18734_g1_i1|m.5232
c18764_g2_i1	c18764_g2_i1|m.5257	tr|F8QV54|F8QV54_HETAV	2e-36	Dorsal gland cell-specific expression protein OS=Heterodera avenae GN=dsl-2 PE=2 SV=1
c18764_g2_i2	c18764_g2_i2|m.5258	tr|F8QV54|F8QV54_HETAV	1e-36	Dorsal gland cell-specific expression protein OS=Heterodera avenae GN=dsl-2 PE=2 SV=1
c18784_g1_i1	c18784_g1_i1|m.5264
c18784_g1_i2	c18784_g1_i2|m.5265
c18799_g1_i1	c18799_g1_i1|m.5278
c18799_g1_i2	c18799_g1_i2|m.5279
c18799_g1_i3	c18799_g1_i3|m.5280
c18802_g1_i1	c18802_g1_i1|m.5281
c18802_g1_i3	c18802_g1_i3|m.5282
c18812_g1_i1	c18812_g1_i1|m.5288
c18832_g1_i1	c18832_g1_i1|m.5305
c18832_g1_i2	c18832_g1_i2|m.5306
c18835_g1_i1	c18835_g1_i1|m.5319
c18835_g1_i2	c18835_g1_i2|m.5320
c18835_g1_i3	c18835_g1_i3|m.5321
c18844_g1_i1	c18844_g1_i1|m.5330
c18846_g1_i1	c18846_g1_i1|m.5332
c18848_g1_i1	c18848_g1_i1|m.5333
c18930_g1_i1	c18930_g1_i1|m.5395
c18932_g1_i1	c18932_g1_i1|m.5397
c18935_g1_i1	c18935_g1_i1|m.5399	tr|W6YRV6|W6YRV6_COCCA	4e-08	Uncharacterized protein OS=Bipolaris zeicola 26-R-13 GN=COCCADRAFT_4385 PE=4 SV=1
c18950_g1_i1	c18950_g1_i1|m.5408
c18950_g1_i2	c18950_g1_i2|m.5409
c18971_g1_i1	c18971_g1_i1|m.5432
c18971_g1_i3	c18971_g1_i3|m.5433
c18986_g1_i1	c18986_g1_i1|m.5440
c18986_g1_i2	c18986_g1_i2|m.5441
c18986_g1_i3	c18986_g1_i3|m.5442
c18989_g1_i1	c18989_g1_i1|m.5444
c19004_g1_i1	c19004_g1_i1|m.5452
c19045_g1_i1	c19045_g1_i1|m.5492
c19045_g1_i2	c19045_g1_i2|m.5493
c19063_g1_i1	c19063_g1_i1|m.5509
c19106_g1_i1	c19106_g1_i1|m.5551
c19112_g1_i1	c19112_g1_i1|m.5558	tr|Q7YTD7|Q7YTD7_HETGL	3e-11	33A09 OS=Heterodera glycines PE=2 SV=2
c19200_g1_i2	c19200_g1_i2|m.5612
c19223_g1_i1	c19223_g1_i1|m.5639
c19235_g1_i1	c19235_g1_i1|m.5659	sp|Q54RJ6|Y5363_DICDI	9e-07	Fido domain-containing protein DDB_G0283145 OS=Dictyostelium discoideum GN=DDB_G0283145 PE=3 SV=2
c19235_g1_i2	c19235_g1_i2|m.5660
c19237_g2_i1	c19237_g2_i1|m.5663
c19258_g1_i2	c19258_g1_i2|m.5675
c19321_g1_i1	c19321_g1_i1|m.5730
c19321_g1_i2	c19321_g1_i2|m.5731
c19321_g1_i5	c19321_g1_i5|m.5734
c19335_g1_i1	c19335_g1_i1|m.5754
c19335_g1_i2	c19335_g1_i2|m.5755
c19364_g1_i1	c19364_g1_i1|m.5775	tr|F8QV54|F8QV54_HETAV	3e-08	Dorsal gland cell-specific expression protein OS=Heterodera avenae GN=dsl-2 PE=2 SV=1
c19364_g1_i2	c19364_g1_i2|m.5776	tr|F8QV54|F8QV54_HETAV	4e-06	Dorsal gland cell-specific expression protein OS=Heterodera avenae GN=dsl-2 PE=2 SV=1
c19391_g1_i1	c19391_g1_i1|m.5797
c19395_g1_i1	c19395_g1_i1|m.5799
c19399_g1_i1	c19399_g1_i1|m.5805
c19399_g1_i2	c19399_g1_i2|m.5806
c19400_g1_i1	c19400_g1_i1|m.5808
c19411_g1_i1	c19411_g1_i1|m.5819
c19411_g1_i2	c19411_g1_i2|m.5820
c19420_g1_i1	c19420_g1_i1|m.5826
c19430_g1_i1	c19430_g1_i1|m.5839
c19430_g1_i3	c19430_g1_i3|m.5842
c19441_g1_i2	c19441_g1_i2|m.5852
c19441_g1_i3	c19441_g1_i3|m.5853
c19455_g1_i2	c19455_g1_i2|m.5872
c19455_g1_i3	c19455_g1_i3|m.5873
c19455_g1_i5	c19455_g1_i5|m.5875
c19459_g1_i1	c19459_g1_i1|m.5878
c19466_g1_i1	c19466_g1_i1|m.5882
c19466_g1_i2	c19466_g1_i2|m.5883
c19466_g1_i3	c19466_g1_i3|m.5884
c19466_g1_i5	c19466_g1_i5|m.5885
c19482_g3_i1	c19482_g3_i1|m.5898
c19482_g3_i2	c19482_g3_i2|m.5900
c19482_g3_i3	c19482_g3_i3|m.5902
c19483_g2_i1	c19483_g2_i1|m.5903
c19483_g2_i2	c19483_g2_i2|m.5904
c19489_g1_i2	c19489_g1_i2|m.5910	gi|380447937|gb|AFD54151.1|	4e-09	ran-binding protein 4 [Heterodera glycines]
c19541_g1_i2	c19541_g1_i2|m.5957
c19541_g1_i2	c19541_g1_i2|m.5958
c19543_g1_i1	c19543_g1_i1|m.5960	tr|D9TBF1|D9TBF1_MICAI	1e-10	GCN5-related N-acetyltransferase OS=Micromonospora aurantiaca (strain ATCC 27029 / DSM 43813 / JCM 10878 / NBRC 16125 / INA 9442) GN=Micau_3026 PE=4 SV=1
c19543_g1_i4	c19543_g1_i4|m.5961	tr|F3NT05|F3NT05_9ACTO	2e-08	Acetyltransferase OS=Streptomyces griseoaurantiacus M045 GN=SGM_6498 PE=4 SV=1
c19544_g1_i2	c19544_g1_i2|m.5962
c19548_g2_i1	c19548_g2_i1|m.5964
c19548_g2_i2	c19548_g2_i2|m.5965
c19548_g2_i2	c19548_g2_i2|m.5966
c19557_g1_i1	c19557_g1_i1|m.5972
c19571_g1_i1	c19571_g1_i1|m.5978
c19571_g1_i2	c19571_g1_i2|m.5979
c19571_g1_i3	c19571_g1_i3|m.5981
c19593_g1_i2	c19593_g1_i2|m.6002
c19593_g1_i5	c19593_g1_i5|m.6003
c19597_g1_i1	c19597_g1_i1|m.6010
c19597_g1_i2	c19597_g1_i2|m.6012
c19597_g1_i3	c19597_g1_i3|m.6014	tr|F6W4U0|F6W4U0_CIOIN	1e-09	Uncharacterized protein OS=Ciona intestinalis PE=4 SV=2
c19597_g1_i4	c19597_g1_i4|m.6016
c19598_g1_i1	c19598_g1_i1|m.6017
c19614_g1_i3	c19614_g1_i3|m.6029
c19614_g1_i4	c19614_g1_i4|m.6030
c19632_g1_i2	c19632_g1_i2|m.6047
c19636_g1_i2	c19636_g1_i2|m.6050
c19639_g1_i4	c19639_g1_i4|m.6053
c19659_g1_i1	c19659_g1_i1|m.6074
c19693_g1_i1	c19693_g1_i1|m.6099
c19693_g1_i2	c19693_g1_i2|m.6100
c19729_g1_i2	c19729_g1_i2|m.6134
c19735_g1_i2	c19735_g1_i2|m.6147	sp|P09082|GSB_DROME	1e-13	Protein gooseberry OS=Drosophila melanogaster GN=gsb PE=2 SV=1
c19735_g1_i5	c19735_g1_i5|m.6152	sp|P09082|GSB_DROME	1e-13	Protein gooseberry OS=Drosophila melanogaster GN=gsb PE=2 SV=1
c19784_g1_i1	c19784_g1_i1|m.6199
c19801_g1_i2	c19801_g1_i2|m.6214
c19818_g1_i1	c19818_g1_i1|m.6224
c19845_g1_i1	c19845_g1_i1|m.6244
c19845_g1_i2	c19845_g1_i2|m.6245
c19876_g2_i1	c19876_g2_i1|m.6266
c19900_g1_i2	c19900_g1_i2|m.6280	tr|J9FB06|J9FB06_WUCBA	2e-24	Transmembrane protein 93 OS=Wuchereria bancrofti GN=WUBG_02327 PE=4 SV=1
c19900_g1_i4	c19900_g1_i4|m.6281	tr|J9FB06|J9FB06_WUCBA	2e-14	Transmembrane protein 93 OS=Wuchereria bancrofti GN=WUBG_02327 PE=4 SV=1
c19935_g1_i1	c19935_g1_i1|m.6312
c19962_g2_i1	c19962_g2_i1|m.6339
c19978_g1_i2	c19978_g1_i2|m.6356
c19987_g1_i2	c19987_g1_i2|m.6366
c20003_g1_i2	c20003_g1_i2|m.6383
c20017_g1_i1	c20017_g1_i1|m.6388
c20020_g1_i1	c20020_g1_i1|m.6396
c20020_g1_i2	c20020_g1_i2|m.6398
c20020_g1_i3	c20020_g1_i3|m.6399
c20031_g1_i1	c20031_g1_i1|m.6421	tr|U4KUH5|U4KUH5_PYROM	5e-06	Similar to Zinc finger protein GIS2 acc. no. P53849 OS=Pyronema omphalodes (strain CBS 100304) GN=PCON_03295 PE=4 SV=1
c20032_g1_i1	c20032_g1_i1|m.6422
c20032_g1_i6	c20032_g1_i6|m.6424
c20032_g1_i7	c20032_g1_i7|m.6426
c20044_g2_i1	c20044_g2_i1|m.6440
c20054_g1_i1	c20054_g1_i1|m.6455
c20054_g1_i2	c20054_g1_i2|m.6457
c20084_g2_i1	c20084_g2_i1|m.6505
c20084_g2_i2	c20084_g2_i2|m.6506
c20084_g2_i3	c20084_g2_i3|m.6507
c20084_g2_i4	c20084_g2_i4|m.6508
c20086_g1_i2	c20086_g1_i2|m.6511
c20123_g1_i1	c20123_g1_i1|m.6558
c20144_g1_i1	c20144_g1_i1|m.6592
c20162_g1_i1	c20162_g1_i1|m.6619
c20162_g1_i2	c20162_g1_i2|m.6620
c20170_g1_i1	c20170_g1_i1|m.6632
c20170_g1_i2	c20170_g1_i2|m.6633
c20174_g1_i2	c20174_g1_i2|m.6635
c20181_g1_i1	c20181_g1_i1|m.6653
c20181_g1_i2	c20181_g1_i2|m.6654
c20225_g1_i2	c20225_g1_i2|m.6715
c20252_g1_i1	c20252_g1_i1|m.6746
c20326_g1_i1	c20326_g1_i1|m.6827
c20329_g1_i1	c20329_g1_i1|m.6836
c20329_g2_i1	c20329_g2_i1|m.6837
c20332_g1_i1	c20332_g1_i1|m.6841
c20335_g1_i1	c20335_g1_i1|m.6848	tr|J9EJM2|J9EJM2_WUCBA	4e-12	Uncharacterized protein (Fragment) OS=Wuchereria bancrofti GN=WUBG_06691 PE=4 SV=1
c20380_g1_i3	c20380_g1_i3|m.6907
c20380_g1_i4	c20380_g1_i4|m.6910
c20380_g1_i5	c20380_g1_i5|m.6912
c20410_g1_i1	c20410_g1_i1|m.6952
c20410_g1_i2	c20410_g1_i2|m.6953
c20424_g1_i1	c20424_g1_i1|m.6975
c20424_g1_i2	c20424_g1_i2|m.6976
c20424_g1_i3	c20424_g1_i3|m.6977
c20428_g2_i2	c20428_g2_i2|m.6997
c20430_g1_i1	c20430_g1_i1|m.7002	tr|M5ABU9|M5ABU9_9CAUD	4e-11	Uncharacterized protein OS=Bacillus phage PM1 PE=4 SV=1
c20440_g2_i1	c20440_g2_i1|m.7016
c20453_g1_i1	c20453_g1_i1|m.7025
c20527_g1_i1	c20527_g1_i1|m.7141
c20527_g1_i2	c20527_g1_i2|m.7142
c20527_g1_i3	c20527_g1_i3|m.7143
c20527_g1_i4	c20527_g1_i4|m.7144
c20534_g1_i1	c20534_g1_i1|m.7147
c20535_g1_i1	c20535_g1_i1|m.7150	tr|J2UYU6|J2UYU6_9RHIZ	7e-44	OHCU decarboxylase OS=Phyllobacterium sp. YR531 GN=PMI41_04741 PE=4 SV=1
c20535_g1_i2	c20535_g1_i2|m.7151	tr|J2UYU6|J2UYU6_9RHIZ	6e-29	OHCU decarboxylase OS=Phyllobacterium sp. YR531 GN=PMI41_04741 PE=4 SV=1
c20540_g2_i1	c20540_g2_i1|m.7156
c20550_g1_i2	c20550_g1_i2|m.7170
c20550_g1_i3	c20550_g1_i3|m.7171
c20552_g3_i3	c20552_g3_i3|m.7173
c20552_g3_i4	c20552_g3_i4|m.7175
c20556_g1_i3	c20556_g1_i3|m.7178
c20583_g1_i1	c20583_g1_i1|m.7205
c20583_g1_i2	c20583_g1_i2|m.7206
c20590_g1_i4	c20590_g1_i4|m.7218
c20605_g1_i1	c20605_g1_i1|m.7227	tr|Q5K4Q5|Q5K4Q5_GLORO	9e-08	E9 protein OS=Globodera rostochiensis GN=e9 PE=2 SV=1
c20605_g1_i2	c20605_g1_i2|m.7228
c2062_g1_i1	c2062_g1_i1|m.365
c20634_g1_i1	c20634_g1_i1|m.7281
c20634_g1_i2	c20634_g1_i2|m.7282
c20680_g1_i2	c20680_g1_i2|m.7361
c20693_g1_i1	c20693_g1_i1|m.7381	tr|A0A024TUJ3|A0A024TUJ3_9STRA	6e-13	Uncharacterized protein OS=Aphanomyces invadans GN=H310_09578 PE=4 SV=1
c20694_g1_i1	c20694_g1_i1|m.7384
c20694_g1_i2	c20694_g1_i2|m.7385
c20720_g1_i1	c20720_g1_i1|m.7411	tr|Q86RQ0|Q86RQ0_HETGL	5e-09	Gland-specific protein g5d08 OS=Heterodera glycines PE=2 SV=1
c20757_g2_i2	c20757_g2_i2|m.7446	gi|95102168|gb|ABF51008.1|	2e-06	IA7 [Globodera pallida]
c20768_g1_i1	c20768_g1_i1|m.7455
c20794_g1_i1	c20794_g1_i1|m.7494	tr|A0A095HAP3|A0A095HAP3_BURPE	1e-09	Uncharacterized protein OS=Burkholderia pseudomallei GN=DO73_4270 PE=4 SV=1
c20800_g1_i3	c20800_g1_i3|m.7503
c20800_g1_i4	c20800_g1_i4|m.7504
c20802_g1_i4	c20802_g1_i4|m.7507
c20814_g1_i1	c20814_g1_i1|m.7528
c20814_g1_i3	c20814_g1_i3|m.7529
c20817_g1_i1	c20817_g1_i1|m.7534
c20830_g1_i2	c20830_g1_i2|m.7553
c20830_g1_i3	c20830_g1_i3|m.7554
c20830_g1_i4	c20830_g1_i4|m.7555
c20830_g1_i5	c20830_g1_i5|m.7556
c20830_g1_i6	c20830_g1_i6|m.7557
c20830_g1_i7	c20830_g1_i7|m.7558
c20835_g1_i1	c20835_g1_i1|m.7565
c20835_g1_i2	c20835_g1_i2|m.7566
c20840_g1_i1	c20840_g1_i1|m.7574
c20843_g1_i1	c20843_g1_i1|m.7575
c20868_g1_i3	c20868_g1_i3|m.7602	gi|685836522|emb|CEF71442.1|	1e-38	Domain of unknown function DB domain-containing protein [Strongyloides ratti]
c20880_g1_i1	c20880_g1_i1|m.7618	tr|F8QV54|F8QV54_HETAV	3e-12	Dorsal gland cell-specific expression protein OS=Heterodera avenae GN=dsl-2 PE=2 SV=1
c20880_g1_i2	c20880_g1_i2|m.7619	tr|F8QV54|F8QV54_HETAV	3e-10	Dorsal gland cell-specific expression protein OS=Heterodera avenae GN=dsl-2 PE=2 SV=1
c20907_g1_i1	c20907_g1_i1|m.7655
c20935_g2_i1	c20935_g2_i1|m.7692
c20970_g1_i1	c20970_g1_i1|m.7722
c20978_g1_i1	c20978_g1_i1|m.7729	tr|M5ABU9|M5ABU9_9CAUD	1e-09	Uncharacterized protein OS=Bacillus phage PM1 PE=4 SV=1
c20978_g1_i2	c20978_g1_i2|m.7730	tr|M5ABU9|M5ABU9_9CAUD	1e-09	Uncharacterized protein OS=Bacillus phage PM1 PE=4 SV=1
c20978_g1_i3	c20978_g1_i3|m.7732
c20978_g1_i3	c20978_g1_i3|m.7731
c20978_g1_i5	c20978_g1_i5|m.7733	tr|M5ABU9|M5ABU9_9CAUD	1e-09	Uncharacterized protein OS=Bacillus phage PM1 PE=4 SV=1
c21005_g1_i2	c21005_g1_i2|m.7760
c21035_g1_i2	c21035_g1_i2|m.7788
c21051_g1_i2	c21051_g1_i2|m.7812
c21054_g1_i1	c21054_g1_i1|m.7815
c21054_g1_i2	c21054_g1_i2|m.7816
c21102_g2_i1	c21102_g2_i1|m.7899
c21102_g5_i1	c21102_g5_i1|m.7903	tr|D8LXL3|D8LXL3_BLAHO	4e-06	Singapore isolate B (sub-type 7) whole genome shotgun sequence assembly, scaffold_1 OS=Blastocystis hominis GN=GSBLH_T00000671001 PE=4 SV=1
c21128_g1_i1	c21128_g1_i1|m.7944
c21130_g1_i1	c21130_g1_i1|m.7947	tr|U6PAW9|U6PAW9_HAECO	1e-23	LsmAD and Ataxin-2 domain containing protein OS=Haemonchus contortus GN=HCOI_00748800 PE=4 SV=1
c21173_g1_i4	c21173_g1_i4|m.8038	tr|W2SIK6|W2SIK6_NECAM	2e-39	Zinc finger, C2H2 type OS=Necator americanus GN=NECAME_05248 PE=4 SV=1
c21179_g1_i2	c21179_g1_i2|m.8047
c21179_g1_i3	c21179_g1_i3|m.8048
c21190_g1_i1	c21190_g1_i1|m.8069
c21190_g1_i2	c21190_g1_i2|m.8071
c21198_g1_i3	c21198_g1_i3|m.8082
c21217_g1_i3	c21217_g1_i3|m.8112
c21242_g1_i2	c21242_g1_i2|m.8190	tr|Q7YTD7|Q7YTD7_HETGL	6e-22	33A09 OS=Heterodera glycines PE=2 SV=2
c21244_g1_i1	c21244_g1_i1|m.8200
c21249_g1_i1	c21249_g1_i1|m.8222
c21249_g1_i3	c21249_g1_i3|m.8223
c21249_g1_i4	c21249_g1_i4|m.8224
c21249_g1_i5	c21249_g1_i5|m.8225
c21254_g1_i2	c21254_g1_i2|m.8230
c21277_g1_i2	c21277_g1_i2|m.8263
c21288_g1_i1	c21288_g1_i1|m.8283
c21295_g1_i2	c21295_g1_i2|m.8299
c21297_g1_i1	c21297_g1_i1|m.8301
c21297_g1_i2	c21297_g1_i2|m.8302
c21314_g1_i1	c21314_g1_i1|m.8330
c21314_g1_i2	c21314_g1_i2|m.8333
c21314_g1_i3	c21314_g1_i3|m.8335
c21372_g1_i2	c21372_g1_i2|m.8449
c21372_g1_i3	c21372_g1_i3|m.8450
c21372_g1_i4	c21372_g1_i4|m.8451
c21372_g1_i5	c21372_g1_i5|m.8452
c21383_g3_i1	c21383_g3_i1|m.8474
c21383_g3_i2	c21383_g3_i2|m.8475
c21383_g3_i3	c21383_g3_i3|m.8476
c21392_g1_i1	c21392_g1_i1|m.8495
c21396_g1_i1	c21396_g1_i1|m.8515
c21397_g1_i1	c21397_g1_i1|m.8518
c21397_g1_i2	c21397_g1_i2|m.8519
c21406_g1_i1	c21406_g1_i1|m.8545
c21406_g1_i3	c21406_g1_i3|m.8546
c21406_g1_i4	c21406_g1_i4|m.8547
c21422_g2_i1	c21422_g2_i1|m.8570
c21422_g2_i2	c21422_g2_i2|m.8571
c21438_g1_i1	c21438_g1_i1|m.8598	gi|324515525|gb|ADY46229.1|	1e-46	Cuticle collagen 12, partial [Ascaris suum]
c21443_g1_i1	c21443_g1_i1|m.8605
c21443_g1_i2	c21443_g1_i2|m.8607
c21443_g1_i2	c21443_g1_i2|m.8609
c21443_g1_i3	c21443_g1_i3|m.8610
c21476_g1_i3	c21476_g1_i3|m.8666	tr|A0A067QH19|A0A067QH19_ZOONE	4e-09	Uncharacterized protein (Fragment) OS=Zootermopsis nevadensis GN=L798_02919 PE=3 SV=1
c21480_g1_i2	c21480_g1_i2|m.8671
c21484_g1_i1	c21484_g1_i1|m.8680
c21484_g1_i2	c21484_g1_i2|m.8681
c21484_g1_i3	c21484_g1_i3|m.8682
c21484_g1_i4	c21484_g1_i4|m.8683
c21484_g1_i5	c21484_g1_i5|m.8684
c21496_g1_i1	c21496_g1_i1|m.8703	sp|P57782|ESR2_ONCMY	1e-05	Estrogen receptor beta OS=Oncorhynchus mykiss GN=esr2 PE=2 SV=1
c21496_g1_i3	c21496_g1_i3|m.8705
c21496_g1_i4	c21496_g1_i4|m.8706	sp|P57782|ESR2_ONCMY	9e-06	Estrogen receptor beta OS=Oncorhynchus mykiss GN=esr2 PE=2 SV=1
c21496_g1_i5	c21496_g1_i5|m.8708
c21496_g1_i6	c21496_g1_i6|m.8709	sp|P57782|ESR2_ONCMY	8e-06	Estrogen receptor beta OS=Oncorhynchus mykiss GN=esr2 PE=2 SV=1
c21511_g1_i2	c21511_g1_i2|m.8727
c21511_g1_i3	c21511_g1_i3|m.8728
c21516_g1_i1	c21516_g1_i1|m.8734
c21516_g1_i2	c21516_g1_i2|m.8735
c21516_g1_i4	c21516_g1_i4|m.8737
c21525_g1_i1	c21525_g1_i1|m.8760
c21541_g1_i1	c21541_g1_i1|m.8783
c21557_g1_i1	c21557_g1_i1|m.8804
c21557_g1_i2	c21557_g1_i2|m.8805
c21572_g1_i1	c21572_g1_i1|m.8834
c21577_g1_i1	c21577_g1_i1|m.8850
c21577_g3_i1	c21577_g3_i1|m.8853
c21577_g3_i2	c21577_g3_i2|m.8854
c21577_g3_i2	c21577_g3_i2|m.8855
c21577_g3_i3	c21577_g3_i3|m.8857
c21577_g3_i3	c21577_g3_i3|m.8856
c21583_g1_i2	c21583_g1_i2|m.8868
c21584_g1_i1	c21584_g1_i1|m.8872
c21584_g1_i2	c21584_g1_i2|m.8875
c21584_g1_i3	c21584_g1_i3|m.8879
c21590_g1_i1	c21590_g1_i1|m.8896	tr|U6P5Y4|U6P5Y4_HAECO	3e-61	Paired box protein domain containing protein OS=Haemonchus contortus GN=HCOI_01205400 PE=4 SV=1
c21590_g1_i2	c21590_g1_i2|m.8899	tr|E5S3V2|E5S3V2_TRISP	2e-46	Putative paired box protein Pax-2 OS=Trichinella spiralis GN=Tsp_03504 PE=4 SV=1
c21590_g1_i4	c21590_g1_i4|m.8903	tr|U6P5Y4|U6P5Y4_HAECO	3e-61	Paired box protein domain containing protein OS=Haemonchus contortus GN=HCOI_01205400 PE=4 SV=1
c21591_g1_i1	c21591_g1_i1|m.8905	tr|Q5K4Q5|Q5K4Q5_GLORO	1e-05	E9 protein OS=Globodera rostochiensis GN=e9 PE=2 SV=1
c21591_g1_i2	c21591_g1_i2|m.8907	tr|Q5K4Q5|Q5K4Q5_GLORO	2e-15	E9 protein OS=Globodera rostochiensis GN=e9 PE=2 SV=1
c21593_g1_i1	c21593_g1_i1|m.8908
c21597_g3_i1	c21597_g3_i1|m.8917
c21597_g4_i1	c21597_g4_i1|m.8918
c2159_g1_i1	c2159_g1_i1|m.382
c21614_g1_i1	c21614_g1_i1|m.8962	gi|269308639|gb|ACZ34282.1|	0	thiazole synthase [Heterodera glycines]
c21618_g1_i1	c21618_g1_i1|m.8966
c21618_g1_i2	c21618_g1_i2|m.8967
c21618_g1_i3	c21618_g1_i3|m.8969
c21624_g1_i1	c21624_g1_i1|m.8981
c21624_g1_i2	c21624_g1_i2|m.8982	tr|F1A6F8|F1A6F8_HETAV	2e-09	Cellulose binding protein OS=Heterodera avenae GN=CBP1 PE=2 SV=1
c21656_g1_i2	c21656_g1_i2|m.9029
c21659_g1_i2	c21659_g1_i2|m.9035	tr|M0T0G2|M0T0G2_MUSAM	5e-07	Uncharacterized protein OS=Musa acuminata subsp. malaccensis PE=4 SV=1
c21659_g1_i3	c21659_g1_i3|m.9036	tr|M0T0G2|M0T0G2_MUSAM	4e-07	Uncharacterized protein OS=Musa acuminata subsp. malaccensis PE=4 SV=1
c21665_g1_i1	c21665_g1_i1|m.9043
c21669_g1_i1	c21669_g1_i1|m.9049	tr|A0A088RMQ6|A0A088RMQ6_9TRYP	2e-09	Uncharacterized protein OS=Leishmania panamensis GN=LPMP_181520 PE=4 SV=1
c21669_g1_i1	c21669_g1_i1|m.9048	tr|A0A088RMQ6|A0A088RMQ6_9TRYP	2e-09	Uncharacterized protein OS=Leishmania panamensis GN=LPMP_181520 PE=4 SV=1
c21669_g1_i2	c21669_g1_i2|m.9050	tr|A0A088RMQ6|A0A088RMQ6_9TRYP	3e-09	Uncharacterized protein OS=Leishmania panamensis GN=LPMP_181520 PE=4 SV=1
c21669_g1_i3	c21669_g1_i3|m.9053	tr|A0A088RMQ6|A0A088RMQ6_9TRYP	3e-09	Uncharacterized protein OS=Leishmania panamensis GN=LPMP_181520 PE=4 SV=1
c21669_g1_i4	c21669_g1_i4|m.9054
c21669_g1_i5	c21669_g1_i5|m.9055
c21669_g1_i6	c21669_g1_i6|m.9056	tr|A0A088RMQ6|A0A088RMQ6_9TRYP	3e-09	Uncharacterized protein OS=Leishmania panamensis GN=LPMP_181520 PE=4 SV=1
c21671_g1_i1	c21671_g1_i1|m.9058
c21672_g1_i1	c21672_g1_i1|m.9059
c21672_g1_i4	c21672_g1_i4|m.9067
c21672_g1_i7	c21672_g1_i7|m.9073	tr|J0DZS9|J0DZS9_LOALO	3e-10	Zinc finger protein OS=Loa loa GN=LOAG_17207 PE=4 SV=1
c21694_g2_i1	c21694_g2_i1|m.9104
c21695_g2_i2	c21695_g2_i2|m.9106
c21707_g1_i1	c21707_g1_i1|m.9125
c21707_g1_i2	c21707_g1_i2|m.9128
c21707_g1_i3	c21707_g1_i3|m.9130
c21711_g1_i2	c21711_g1_i2|m.9135	tr|Q8ITJ1|Q8ITJ1_HETGL	6e-93	Cellulase binding protein OS=Heterodera glycines PE=2 SV=1
c21719_g2_i1	c21719_g2_i1|m.9149
c21720_g1_i2	c21720_g1_i2|m.9152
c21742_g1_i2	c21742_g1_i2|m.9186	tr|U1M520|U1M520_ASCSU	3e-23	Immunoglobulin i-set domain containing protein OS=Ascaris suum GN=ASU_05679 PE=4 SV=1
c21743_g1_i1	c21743_g1_i1|m.9197
c21743_g1_i1	c21743_g1_i1|m.9196
c21743_g1_i2	c21743_g1_i2|m.9198
c21757_g2_i2	c21757_g2_i2|m.9223	tr|A0A016TKY1|A0A016TKY1_9BILA	2e-96	Uncharacterized protein OS=Ancylostoma ceylanicum GN=Acey_s0094.g2715 PE=4 SV=1
c21761_g1_i1	c21761_g1_i1|m.9234
c21763_g1_i1	c21763_g1_i1|m.9235
c21763_g1_i2	c21763_g1_i2|m.9236
c21765_g1_i1	c21765_g1_i1|m.9238
c21765_g1_i2	c21765_g1_i2|m.9239
c21791_g1_i1	c21791_g1_i1|m.9281	tr|T1EJU3|T1EJU3_HELRO	2e-15	Uncharacterized protein (Fragment) OS=Helobdella robusta GN=HELRODRAFT_146775 PE=4 SV=1
c21794_g1_i2	c21794_g1_i2|m.9288	gi|34979807|gb|AAQ83892.1|	5e-09	interferon gamma-inducible protein 30 [Branchiostoma belcheri tsingtauense]
c21794_g2_i1	c21794_g2_i1|m.9293
c21795_g1_i1	c21795_g1_i1|m.9294
c21795_g1_i2	c21795_g1_i2|m.9295
c21799_g2_i1	c21799_g2_i1|m.9302
c21799_g2_i3	c21799_g2_i3|m.9303
c21799_g2_i4	c21799_g2_i4|m.9304
c21799_g2_i5	c21799_g2_i5|m.9305
c21803_g1_i1	c21803_g1_i1|m.9314
c21828_g2_i1	c21828_g2_i1|m.9362	gi|685825363|emb|CEF60415.1|	1e-15	G protein-coupled receptor, rhodopsin-like family and GPCR, rhodopsin-like, 7TM domain-containing protein [Strongyloides ratti]
c21828_g2_i2	c21828_g2_i2|m.9365	gi|685825363|emb|CEF60415.1|	1e-30	G protein-coupled receptor, rhodopsin-like family and GPCR, rhodopsin-like, 7TM domain-containing protein [Strongyloides ratti]
c21828_g2_i3	c21828_g2_i3|m.9367	gi|685825363|emb|CEF60415.1|	5e-41	G protein-coupled receptor, rhodopsin-like family and GPCR, rhodopsin-like, 7TM domain-containing protein [Strongyloides ratti]
c21828_g2_i4	c21828_g2_i4|m.9369	gi|685825363|emb|CEF60415.1|	4e-41	G protein-coupled receptor, rhodopsin-like family and GPCR, rhodopsin-like, 7TM domain-containing protein [Strongyloides ratti]
c21840_g1_i1	c21840_g1_i1|m.9391
c21842_g1_i1	c21842_g1_i1|m.9400
c21891_g1_i2	c21891_g1_i2|m.9528
c21897_g1_i1	c21897_g1_i1|m.9540
c21897_g1_i1	c21897_g1_i1|m.9541
c21907_g1_i1	c21907_g1_i1|m.9562
c21907_g1_i2	c21907_g1_i2|m.9564
c21919_g1_i1	c21919_g1_i1|m.9589
c21919_g1_i2	c21919_g1_i2|m.9590
c21949_g1_i2	c21949_g1_i2|m.9668
c21971_g2_i1	c21971_g2_i1|m.9729
c22007_g1_i1	c22007_g1_i1|m.9802
c22007_g1_i2	c22007_g1_i2|m.9803
c22007_g1_i3	c22007_g1_i3|m.9804
c22012_g1_i1	c22012_g1_i1|m.9813	tr|Q8TA28|Q8TA28_HETGL	9e-57	Putative uncharacterized protein (Fragment) OS=Heterodera glycines PE=2 SV=1
c22012_g1_i2	c22012_g1_i2|m.9815	tr|Q8TA28|Q8TA28_HETGL	7e-57	Putative uncharacterized protein (Fragment) OS=Heterodera glycines PE=2 SV=1
c22012_g1_i3	c22012_g1_i3|m.9816	tr|Q8TA28|Q8TA28_HETGL	6e-57	Putative uncharacterized protein (Fragment) OS=Heterodera glycines PE=2 SV=1
c22012_g1_i5	c22012_g1_i5|m.9819	tr|Q8TA28|Q8TA28_HETGL	4e-57	Putative uncharacterized protein (Fragment) OS=Heterodera glycines PE=2 SV=1
c22036_g2_i1	c22036_g2_i1|m.9886	tr|M4GQA0|M4GQA0_HETGL	5e-13	Ran-binding protein 4 OS=Heterodera glycines GN=rbp-4 PE=2 SV=1
c22060_g1_i2	c22060_g1_i2|m.9950
c22062_g1_i1	c22062_g1_i1|m.9953
c22072_g1_i1	c22072_g1_i1|m.9994
c22072_g3_i1	c22072_g3_i1|m.9995
c22104_g1_i3	c22104_g1_i3|m.10052
c22115_g2_i1	c22115_g2_i1|m.10073
c22115_g2_i2	c22115_g2_i2|m.10074
c22127_g2_i1	c22127_g2_i1|m.10108
c22142_g1_i1	c22142_g1_i1|m.10144	sp|Q5KWZ8|DNAJ_GEOKA	8e-07	Chaperone protein DnaJ OS=Geobacillus kaustophilus (strain HTA426) GN=dnaJ PE=3 SV=1
c22159_g1_i1	c22159_g1_i1|m.10197
c22181_g2_i1	c22181_g2_i1|m.10234
c22185_g1_i2	c22185_g1_i2|m.10248
c22185_g1_i3	c22185_g1_i3|m.10249
c22185_g2_i1	c22185_g2_i1|m.10250
c22192_g1_i1	c22192_g1_i1|m.10264
c22192_g1_i2	c22192_g1_i2|m.10265
c22192_g1_i3	c22192_g1_i3|m.10266
c22194_g1_i1	c22194_g1_i1|m.10268
c22194_g1_i2	c22194_g1_i2|m.10271
c22197_g1_i2	c22197_g1_i2|m.10279
c22197_g1_i3	c22197_g1_i3|m.10280
c22197_g1_i4	c22197_g1_i4|m.10281
c22197_g1_i7	c22197_g1_i7|m.10286
c22200_g1_i5	c22200_g1_i5|m.10297
c22204_g1_i2	c22204_g1_i2|m.10310	sp|Q7L0R7|RNF44_HUMAN	6e-09	RING finger protein 44 OS=Homo sapiens GN=RNF44 PE=2 SV=1
c22206_g1_i1	c22206_g1_i1|m.10314
c22211_g1_i2	c22211_g1_i2|m.10334	tr|Q86M74|Q86M74_HETGL	2e-19	Putative gland protein G19B10 OS=Heterodera glycines PE=2 SV=1
c22212_g1_i2	c22212_g1_i2|m.10338
c22212_g1_i2	c22212_g1_i2|m.10339
c22212_g2_i1	c22212_g2_i1|m.10336
c22212_g2_i2	c22212_g2_i2|m.10337
c22216_g1_i1	c22216_g1_i1|m.10345
c22219_g1_i1	c22219_g1_i1|m.10353	tr|G0PFS3|G0PFS3_CAEBE	1e-10	Putative uncharacterized protein OS=Caenorhabditis brenneri GN=CAEBREN_29257 PE=4 SV=1
c22219_g1_i4	c22219_g1_i4|m.10361	tr|G0PFS3|G0PFS3_CAEBE	7e-11	Putative uncharacterized protein OS=Caenorhabditis brenneri GN=CAEBREN_29257 PE=4 SV=1
c22227_g1_i1	c22227_g1_i1|m.10384	gi|685835786|emb|CEF70706.1|	2e-47	Nematode cuticle collagen, N-terminal domain and Collagen triple helix repeat-containing protein [Strongyloides ratti]
c22234_g2_i1	c22234_g2_i1|m.10394
c22234_g2_i3	c22234_g2_i3|m.10395
c22237_g1_i2	c22237_g1_i2|m.10399	tr|U6P9X9|U6P9X9_HAECO	2e-14	CBN-RSBP-1 protein OS=Haemonchus contortus GN=HCOI_01323100 PE=4 SV=1
c22249_g1_i2	c22249_g1_i2|m.10459
c22263_g1_i3	c22263_g1_i3|m.10501
c22264_g5_i2	c22264_g5_i2|m.10506
c22266_g1_i1	c22266_g1_i1|m.10508
c22266_g1_i2	c22266_g1_i2|m.10509
c22271_g2_i3	c22271_g2_i3|m.10519
c22272_g1_i2	c22272_g1_i2|m.10520
c22272_g1_i3	c22272_g1_i3|m.10521
c22272_g1_i4	c22272_g1_i4|m.10522
c22277_g1_i1	c22277_g1_i1|m.10533
c22304_g1_i1	c22304_g1_i1|m.10589
c22304_g1_i2	c22304_g1_i2|m.10590
c22304_g1_i3	c22304_g1_i3|m.10591
c22307_g1_i3	c22307_g1_i3|m.10597	tr|J9M532|J9M532_ACYPI	1e-33	Uncharacterized protein OS=Acyrthosiphon pisum GN=LOC100165517 PE=4 SV=2
c22307_g1_i4	c22307_g1_i4|m.10598	tr|J9M532|J9M532_ACYPI	2e-21	Uncharacterized protein OS=Acyrthosiphon pisum GN=LOC100165517 PE=4 SV=2
c22307_g1_i5	c22307_g1_i5|m.10599
c22307_g1_i6	c22307_g1_i6|m.10600	tr|J9M532|J9M532_ACYPI	1e-33	Uncharacterized protein OS=Acyrthosiphon pisum GN=LOC100165517 PE=4 SV=2
c22307_g1_i8	c22307_g1_i8|m.10602	tr|J9M532|J9M532_ACYPI	3e-30	Uncharacterized protein OS=Acyrthosiphon pisum GN=LOC100165517 PE=4 SV=2
c22331_g2_i1	c22331_g2_i1|m.10677	tr|Q7YTD7|Q7YTD7_HETGL	1e-10	33A09 OS=Heterodera glycines PE=2 SV=2
c22331_g2_i2	c22331_g2_i2|m.10679
c22335_g1_i2	c22335_g1_i2|m.10714
c22335_g1_i3	c22335_g1_i3|m.10715
c22343_g2_i1	c22343_g2_i1|m.10748
c22343_g2_i2	c22343_g2_i2|m.10749
c22343_g2_i3	c22343_g2_i3|m.10750
c22345_g1_i1	c22345_g1_i1|m.10756
c22345_g1_i2	c22345_g1_i2|m.10761
c22345_g1_i3	c22345_g1_i3|m.10764
c22345_g1_i4	c22345_g1_i4|m.10765
c22349_g1_i1	c22349_g1_i1|m.10772	tr|A2DMT3|A2DMT3_TRIVA	2e-12	Dentin sialophosphoprotein, putative OS=Trichomonas vaginalis GN=TVAG_254160 PE=4 SV=1
c22370_g2_i1	c22370_g2_i1|m.10839
c22373_g1_i1	c22373_g1_i1|m.10858
c22373_g1_i3	c22373_g1_i3|m.10859
c22379_g1_i1	c22379_g1_i1|m.10867
c22379_g1_i2	c22379_g1_i2|m.10868
c22385_g2_i1	c22385_g2_i1|m.10884
c22385_g2_i2	c22385_g2_i2|m.10885
c22386_g1_i2	c22386_g1_i2|m.10888
c22386_g1_i3	c22386_g1_i3|m.10891
c22393_g1_i1	c22393_g1_i1|m.10916	tr|Q5K4Q5|Q5K4Q5_GLORO	2e-08	E9 protein OS=Globodera rostochiensis GN=e9 PE=2 SV=1
c22393_g1_i2	c22393_g1_i2|m.10917
c22395_g1_i7	c22395_g1_i7|m.10923
c22396_g2_i1	c22396_g2_i1|m.10926	gi|380447937|gb|AFD54151.1|	2e-42	ran-binding protein 4 [Heterodera glycines]
c22396_g3_i2	c22396_g3_i2|m.10927
c22406_g1_i5	c22406_g1_i5|m.10945
c22419_g1_i6	c22419_g1_i6|m.10977	tr|A0A090L226|A0A090L226_STRRB	6e-38	Deoxynucleoside triphosphate triphosphohydrolase SAMHD1 OS=Strongyloides ratti GN=SRAE_1000212300 PE=4 SV=1
c22427_g1_i2	c22427_g1_i2|m.11002	tr|A0A016ULQ0|A0A016ULQ0_9BILA	8e-31	Uncharacterized protein OS=Ancylostoma ceylanicum GN=Acey_s0035.g2992 PE=4 SV=1
c22427_g1_i3	c22427_g1_i3|m.11006	tr|A0A016ULQ0|A0A016ULQ0_9BILA	4e-31	Uncharacterized protein OS=Ancylostoma ceylanicum GN=Acey_s0035.g2992 PE=4 SV=1
c22434_g1_i1	c22434_g1_i1|m.11017
c22434_g1_i2	c22434_g1_i2|m.11018
c22438_g1_i1	c22438_g1_i1|m.11027
c22438_g1_i3	c22438_g1_i3|m.11028
c22456_g1_i1	c22456_g1_i1|m.11071
c22479_g1_i1	c22479_g1_i1|m.11122	tr|F4FV42|F4FV42_LACBN	1e-11	Signal peptide, KxYKxGKxW domain-containing protein OS=Lactobacillus buchneri (strain NRRL B-30929) GN=Lbuc_2161 PE=4 SV=1
c22479_g2_i3	c22479_g2_i3|m.11125
c22479_g2_i3	c22479_g2_i3|m.11126
c22485_g1_i3	c22485_g1_i3|m.11131
c22485_g1_i4	c22485_g1_i4|m.11132
c22514_g1_i1	c22514_g1_i1|m.11196	tr|Q9BN20|Q9BN20_HETGL	1e-56	Hypothetical esophageal gland cell secretory protein 4 OS=Heterodera glycines GN=hsp4 PE=2 SV=1
c22514_g1_i2	c22514_g1_i2|m.11197	tr|Q9BN20|Q9BN20_HETGL	0	Hypothetical esophageal gland cell secretory protein 4 OS=Heterodera glycines GN=hsp4 PE=2 SV=1
c22514_g1_i4	c22514_g1_i4|m.11198	tr|Q9BN20|Q9BN20_HETGL	2e-129	Hypothetical esophageal gland cell secretory protein 4 OS=Heterodera glycines GN=hsp4 PE=2 SV=1
c22514_g1_i5	c22514_g1_i5|m.11199	tr|Q9BN20|Q9BN20_HETGL	7e-115	Hypothetical esophageal gland cell secretory protein 4 OS=Heterodera glycines GN=hsp4 PE=2 SV=1
c22514_g1_i6	c22514_g1_i6|m.11201	tr|Q9BN20|Q9BN20_HETGL	1e-137	Hypothetical esophageal gland cell secretory protein 4 OS=Heterodera glycines GN=hsp4 PE=2 SV=1
c22515_g1_i1	c22515_g1_i1|m.11202
c22516_g2_i3	c22516_g2_i3|m.11208
c22519_g3_i2	c22519_g3_i2|m.11221
c22541_g1_i1	c22541_g1_i1|m.11277
c22541_g1_i3	c22541_g1_i3|m.11278
c22551_g1_i7	c22551_g1_i7|m.11315
c22576_g1_i1	c22576_g1_i1|m.11416
c22576_g1_i2	c22576_g1_i2|m.11417
c22587_g1_i1	c22587_g1_i1|m.11449
c22587_g1_i2	c22587_g1_i2|m.11450
c22596_g3_i5	c22596_g3_i5|m.11484	tr|F8QV54|F8QV54_HETAV	5e-15	Dorsal gland cell-specific expression protein OS=Heterodera avenae GN=dsl-2 PE=2 SV=1
c22598_g1_i2	c22598_g1_i2|m.11491
c22598_g1_i3	c22598_g1_i3|m.11494
c22598_g1_i4	c22598_g1_i4|m.11497
c22598_g1_i5	c22598_g1_i5|m.11500
c22605_g1_i1	c22605_g1_i1|m.11517
c22605_g1_i2	c22605_g1_i2|m.11519
c22605_g1_i3	c22605_g1_i3|m.11521
c22605_g1_i4	c22605_g1_i4|m.11522
c22608_g1_i1	c22608_g1_i1|m.11526
c22608_g1_i2	c22608_g1_i2|m.11527
c22608_g1_i3	c22608_g1_i3|m.11528
c22615_g1_i1	c22615_g1_i1|m.11537
c22615_g1_i2	c22615_g1_i2|m.11538
c22615_g1_i5	c22615_g1_i5|m.11541
c22616_g1_i1	c22616_g1_i1|m.11543
c22616_g1_i5	c22616_g1_i5|m.11544
c22619_g2_i2	c22619_g2_i2|m.11556	tr|E1FHV2|E1FHV2_LOALO	4e-22	Uncharacterized protein OS=Loa loa GN=LOAG_00476 PE=4 SV=1
c22619_g2_i4	c22619_g2_i4|m.11558	tr|A8ND19|A8ND19_BRUMA	2e-21	Protein Bm7178, isoform a OS=Brugia malayi GN=Bm7178 PE=4 SV=1
c22619_g2_i5	c22619_g2_i5|m.11559
c22632_g1_i2	c22632_g1_i2|m.11597
c22641_g1_i2	c22641_g1_i2|m.11620
c22642_g1_i1	c22642_g1_i1|m.11621
c22642_g1_i2	c22642_g1_i2|m.11623
c22642_g1_i3	c22642_g1_i3|m.11625
c22650_g1_i1	c22650_g1_i1|m.11654
c22650_g1_i2	c22650_g1_i2|m.11656
c22650_g1_i3	c22650_g1_i3|m.11658
c22650_g1_i4	c22650_g1_i4|m.11660
c22650_g1_i5	c22650_g1_i5|m.11662
c22665_g1_i1	c22665_g1_i1|m.11724	gi|685828102|emb|CEF63024.1|	5e-12	Hypothetical protein SRAE_1000129000 [Strongyloides ratti]
c22665_g1_i2	c22665_g1_i2|m.11725	gi|685828102|emb|CEF63024.1|	1e-10	Hypothetical protein SRAE_1000129000 [Strongyloides ratti]
c22665_g1_i3	c22665_g1_i3|m.11726	gi|685828102|emb|CEF63024.1|	2e-11	Hypothetical protein SRAE_1000129000 [Strongyloides ratti]
c22668_g1_i1	c22668_g1_i1|m.11732	tr|H6BHK2|H6BHK2_GLOPA	5e-06	RBP-1 protein OS=Globodera pallida GN=Rbp-1-Al90 PE=2 SV=1
c22668_g1_i2	c22668_g1_i2|m.11733
c22677_g1_i1	c22677_g1_i1|m.11757	tr|F8QV54|F8QV54_HETAV	4e-22	Dorsal gland cell-specific expression protein OS=Heterodera avenae GN=dsl-2 PE=2 SV=1
c22677_g1_i3	c22677_g1_i3|m.11758	tr|F8QV54|F8QV54_HETAV	5e-07	Dorsal gland cell-specific expression protein OS=Heterodera avenae GN=dsl-2 PE=2 SV=1
c22677_g1_i6	c22677_g1_i6|m.11760	tr|F8QV54|F8QV54_HETAV	2e-06	Dorsal gland cell-specific expression protein OS=Heterodera avenae GN=dsl-2 PE=2 SV=1
c22677_g1_i6	c22677_g1_i6|m.11759	tr|F8QV54|F8QV54_HETAV	2e-06	Dorsal gland cell-specific expression protein OS=Heterodera avenae GN=dsl-2 PE=2 SV=1
c22677_g1_i7	c22677_g1_i7|m.11761	tr|F8QV54|F8QV54_HETAV	2e-14	Dorsal gland cell-specific expression protein OS=Heterodera avenae GN=dsl-2 PE=2 SV=1
c22677_g1_i7	c22677_g1_i7|m.11762	tr|F8QV54|F8QV54_HETAV	2e-14	Dorsal gland cell-specific expression protein OS=Heterodera avenae GN=dsl-2 PE=2 SV=1
c22680_g2_i1	c22680_g2_i1|m.11768	tr|A0A016X2I5|A0A016X2I5_9BILA	6e-11	Uncharacterized protein OS=Ancylostoma ceylanicum GN=Acey_s0402.g811 PE=4 SV=1
c22686_g1_i5	c22686_g1_i5|m.11782
c22689_g1_i2	c22689_g1_i2|m.11787
c22701_g1_i1	c22701_g1_i1|m.11833
c22703_g3_i1	c22703_g3_i1|m.11847	gi|324500730|gb|ADY40334.1|	4e-69	Forkhead box protein O [Ascaris suum]
c22709_g1_i1	c22709_g1_i1|m.11876
c22709_g1_i2	c22709_g1_i2|m.11877
c22709_g1_i3	c22709_g1_i3|m.11878
c22709_g1_i4	c22709_g1_i4|m.11879
c22709_g1_i5	c22709_g1_i5|m.11880
c22720_g1_i1	c22720_g1_i1|m.11908	tr|K1PFK7|K1PFK7_CRAGI	7e-14	Uncharacterized protein OS=Crassostrea gigas GN=CGI_10001847 PE=4 SV=1
c22720_g1_i3	c22720_g1_i3|m.11910	tr|K1PFK7|K1PFK7_CRAGI	7e-13	Uncharacterized protein OS=Crassostrea gigas GN=CGI_10001847 PE=4 SV=1
c22721_g1_i2	c22721_g1_i2|m.11913
c22738_g1_i10	c22738_g1_i10|m.11974	tr|H2W8L0|H2W8L0_CAEJA	3e-08	Uncharacterized protein OS=Caenorhabditis japonica GN=WBGene00131006 PE=4 SV=1
c22738_g1_i11	c22738_g1_i11|m.11976	tr|H2W8L0|H2W8L0_CAEJA	3e-08	Uncharacterized protein OS=Caenorhabditis japonica GN=WBGene00131006 PE=4 SV=1
c22738_g1_i12	c22738_g1_i12|m.11978	tr|B3RUB8|B3RUB8_TRIAD	2e-06	Arx1 (Fragment) OS=Trichoplax adhaerens GN=TRIADDRAFT_9432 PE=2 SV=1
c22738_g1_i3	c22738_g1_i3|m.11960
c22738_g1_i5	c22738_g1_i5|m.11964
c22738_g1_i6	c22738_g1_i6|m.11965	tr|A7SWY2|A7SWY2_NEMVE	7e-17	Predicted protein (Fragment) OS=Nematostella vectensis GN=v1g135948 PE=4 SV=1
c22738_g1_i7	c22738_g1_i7|m.11968	tr|B3RUB8|B3RUB8_TRIAD	3e-06	Arx1 (Fragment) OS=Trichoplax adhaerens GN=TRIADDRAFT_9432 PE=2 SV=1
c22738_g1_i9	c22738_g1_i9|m.11972
c22740_g1_i2	c22740_g1_i2|m.11993
c22740_g1_i3	c22740_g1_i3|m.11994
c22740_g1_i4	c22740_g1_i4|m.11995
c22744_g1_i1	c22744_g1_i1|m.12015
c22744_g2_i2	c22744_g2_i2|m.12017
c22748_g1_i9	c22748_g1_i9|m.12046	tr|U1M4F2|U1M4F2_ASCSU	7e-45	Uncharacterized protein OS=Ascaris suum GN=ASU_14106 PE=4 SV=1
c22756_g3_i1	c22756_g3_i1|m.12080
c22757_g1_i6	c22757_g1_i6|m.12086
c22762_g1_i1	c22762_g1_i1|m.12113	tr|Q7RA84|Q7RA84_PLAYO	7e-07	Uncharacterized protein OS=Plasmodium yoelii yoelii GN=PY06618 PE=4 SV=1
c22769_g1_i3	c22769_g1_i3|m.12130	tr|E1FHD3|E1FHD3_LOALO	5e-23	Uncharacterized protein OS=Loa loa GN=LOAG_00307 PE=4 SV=2
c22769_g1_i5	c22769_g1_i5|m.12135	tr|E1FHD3|E1FHD3_LOALO	2e-21	Uncharacterized protein OS=Loa loa GN=LOAG_00307 PE=4 SV=2
c22782_g1_i1	c22782_g1_i1|m.12176
c22782_g1_i2	c22782_g1_i2|m.12177
c22787_g1_i1	c22787_g1_i1|m.12185
c22797_g1_i1	c22797_g1_i1|m.12199
c22797_g1_i2	c22797_g1_i2|m.12201
c22797_g1_i3	c22797_g1_i3|m.12203
c22798_g1_i1	c22798_g1_i1|m.12205
c22798_g1_i2	c22798_g1_i2|m.12206
c22800_g1_i2	c22800_g1_i2|m.12212
c22800_g1_i4	c22800_g1_i4|m.12214
c22807_g1_i2	c22807_g1_i2|m.12229	tr|U1MPQ3|U1MPQ3_ASCSU	5e-08	Autophagy-related protein 9a OS=Ascaris suum GN=ASU_02629 PE=4 SV=1
c22818_g2_i1	c22818_g2_i1|m.12249
c22818_g2_i2	c22818_g2_i2|m.12250
c22818_g2_i3	c22818_g2_i3|m.12251
c22831_g4_i3	c22831_g4_i3|m.12301
c22844_g1_i1	c22844_g1_i1|m.12329
c2284_g2_i1	c2284_g2_i1|m.398	tr|F8QV54|F8QV54_HETAV	5e-17	Dorsal gland cell-specific expression protein OS=Heterodera avenae GN=dsl-2 PE=2 SV=1
c2284_g2_i1	c2284_g2_i1|m.397	tr|F8QV54|F8QV54_HETAV	5e-17	Dorsal gland cell-specific expression protein OS=Heterodera avenae GN=dsl-2 PE=2 SV=1
c22853_g2_i1	c22853_g2_i1|m.12350	tr|Q8TA40|Q8TA40_HETGL	2e-07	Putative esophageal gland cell protein Hgg-20 (Fragment) OS=Heterodera glycines PE=2 SV=1
c22856_g1_i1	c22856_g1_i1|m.12362
c22856_g1_i2	c22856_g1_i2|m.12364
c22856_g1_i3	c22856_g1_i3|m.12366
c22856_g2_i1	c22856_g2_i1|m.12370
c22856_g2_i2	c22856_g2_i2|m.12371
c22856_g2_i3	c22856_g2_i3|m.12372
c22879_g1_i2	c22879_g1_i2|m.12436
c22882_g1_i1	c22882_g1_i1|m.12441
c22882_g1_i2	c22882_g1_i2|m.12442
c22882_g1_i3	c22882_g1_i3|m.12443
c22931_g1_i1	c22931_g1_i1|m.12632
c22931_g1_i2	c22931_g1_i2|m.12633
c22932_g2_i4	c22932_g2_i4|m.12637
c22932_g2_i7	c22932_g2_i7|m.12641
c22945_g1_i1	c22945_g1_i1|m.12674
c22945_g1_i2	c22945_g1_i2|m.12676
c22946_g1_i1	c22946_g1_i1|m.12678
c22946_g1_i2	c22946_g1_i2|m.12680
c22946_g1_i4	c22946_g1_i4|m.12681
c22951_g2_i1	c22951_g2_i1|m.12695
c22961_g1_i1	c22961_g1_i1|m.12729
c22961_g1_i2	c22961_g1_i2|m.12730
c22965_g1_i1	c22965_g1_i1|m.12740	tr|H2WAI5|H2WAI5_CAEJA	9e-14	Uncharacterized protein OS=Caenorhabditis japonica GN=WBGene00131848 PE=4 SV=1
c22993_g1_i3	c22993_g1_i3|m.12877	tr|A0A016UAZ7|A0A016UAZ7_9BILA	1e-10	Uncharacterized protein OS=Ancylostoma ceylanicum GN=Acey_s0048.g1607 PE=4 SV=1
c22997_g1_i1	c22997_g1_i1|m.12883	tr|Q86DG7|Q86DG7_HETGL	2e-27	Putative gland protein 29D09 OS=Heterodera glycines PE=2 SV=1
c22997_g1_i2	c22997_g1_i2|m.12884	tr|A0A023ND02|A0A023ND02_GLORO	2e-09	D406 protein OS=Globodera rostochiensis GN=D406 PE=2 SV=1
c22997_g1_i4	c22997_g1_i4|m.12886	tr|Q86DG7|Q86DG7_HETGL	8e-28	Putative gland protein 29D09 OS=Heterodera glycines PE=2 SV=1
c22999_g1_i1	c22999_g1_i1|m.12893
c23003_g1_i1	c23003_g1_i1|m.12898
c23003_g1_i3	c23003_g1_i3|m.12901
c23012_g1_i1	c23012_g1_i1|m.12926
c23012_g1_i5	c23012_g1_i5|m.12927
c23012_g1_i7	c23012_g1_i7|m.12929
c23025_g1_i1	c23025_g1_i1|m.12990	tr|X5WWA0|X5WWA0_9RHIZ	1e-156	ABC transporter substrate-binding protein OS=Mesorhizobium sp. LNJC405B00 GN=X755_31705 PE=4 SV=1
c23025_g1_i2	c23025_g1_i2|m.12991	tr|X5WWA0|X5WWA0_9RHIZ	4e-157	ABC transporter substrate-binding protein OS=Mesorhizobium sp. LNJC405B00 GN=X755_31705 PE=4 SV=1
c23025_g1_i3	c23025_g1_i3|m.12992	tr|X5WWA0|X5WWA0_9RHIZ	2e-80	ABC transporter substrate-binding protein OS=Mesorhizobium sp. LNJC405B00 GN=X755_31705 PE=4 SV=1
c23033_g2_i7	c23033_g2_i7|m.13024
c23043_g2_i1	c23043_g2_i1|m.13057	tr|U1LXL6|U1LXL6_ASCSU	8e-81	Ah receptor-interacting protein OS=Ascaris suum GN=ASU_09740 PE=4 SV=1
c23046_g1_i2	c23046_g1_i2|m.13074
c23048_g1_i2	c23048_g1_i2|m.13078	tr|U1M6T4|U1M6T4_ASCSU	2e-14	Cbn-ins-17 protein OS=Ascaris suum GN=ASU_12611 PE=4 SV=1
c23052_g1_i3	c23052_g1_i3|m.13087
c23053_g1_i4	c23053_g1_i4|m.13097
c23054_g1_i1	c23054_g1_i1|m.13108
c23055_g1_i2	c23055_g1_i2|m.13113
c23055_g1_i3	c23055_g1_i3|m.13114
c23055_g2_i2	c23055_g2_i2|m.13112
c23055_g2_i3	c23055_g2_i3|m.13115
c23065_g1_i1	c23065_g1_i1|m.13142
c23072_g1_i1	c23072_g1_i1|m.13174
c23072_g1_i2	c23072_g1_i2|m.13175
c23081_g1_i2	c23081_g1_i2|m.13203
c23084_g1_i3	c23084_g1_i3|m.13225	tr|A8Y4C9|A8Y4C9_CAEBR	7e-08	Protein CBG23251 OS=Caenorhabditis briggsae GN=CBG23251 PE=4 SV=2
c23098_g1_i1	c23098_g1_i1|m.13315	tr|A0A044S289|A0A044S289_ONCVO	9e-24	Uncharacterized protein OS=Onchocerca volvulus GN=WBGene00238369 PE=4 SV=1
c23098_g1_i5	c23098_g1_i5|m.13321	tr|A0A044S289|A0A044S289_ONCVO	3e-43	Uncharacterized protein OS=Onchocerca volvulus GN=WBGene00238369 PE=4 SV=1
c23098_g1_i6	c23098_g1_i6|m.13323	tr|A0A016UKY4|A0A016UKY4_9BILA	2e-34	Uncharacterized protein OS=Ancylostoma ceylanicum GN=Acey_s0036.g3192 PE=4 SV=1
c23131_g1_i1	c23131_g1_i1|m.13408
c23131_g1_i2	c23131_g1_i2|m.13409
c23131_g1_i3	c23131_g1_i3|m.13410
c23131_g1_i4	c23131_g1_i4|m.13411
c23131_g1_i5	c23131_g1_i5|m.13412
c23135_g2_i3	c23135_g2_i3|m.13419	tr|U1MCA5|U1MCA5_ASCSU	1e-42	Cre-grd-7 protein OS=Ascaris suum GN=ASU_09345 PE=4 SV=1
c23158_g1_i1	c23158_g1_i1|m.13510
c23158_g1_i3	c23158_g1_i3|m.13512
c23164_g1_i1	c23164_g1_i1|m.13538
c23172_g1_i1	c23172_g1_i1|m.13551
c23172_g1_i2	c23172_g1_i2|m.13553
c23172_g1_i3	c23172_g1_i3|m.13554
c23181_g1_i1	c23181_g1_i1|m.13575
c23182_g1_i3	c23182_g1_i3|m.13576
c23183_g1_i1	c23183_g1_i1|m.13577	tr|A0A016WK80|A0A016WK80_9BILA	3e-23	Uncharacterized protein OS=Ancylostoma ceylanicum GN=Acey_s0623.g771 PE=4 SV=1
c23187_g2_i3	c23187_g2_i3|m.13600
c23187_g2_i4	c23187_g2_i4|m.13601
c23202_g1_i1	c23202_g1_i1|m.13659	tr|Q86M74|Q86M74_HETGL	1e-15	Putative gland protein G19B10 OS=Heterodera glycines PE=2 SV=1
c23203_g2_i2	c23203_g2_i2|m.13666
c23203_g2_i3	c23203_g2_i3|m.13668
c23203_g2_i4	c23203_g2_i4|m.13671
c23205_g1_i1	c23205_g1_i1|m.13682	tr|A0A023ND02|A0A023ND02_GLORO	1e-09	D406 protein OS=Globodera rostochiensis GN=D406 PE=2 SV=1
c23205_g1_i2	c23205_g1_i2|m.13683	tr|A0A023ND02|A0A023ND02_GLORO	1e-09	D406 protein OS=Globodera rostochiensis GN=D406 PE=2 SV=1
c23222_g1_i5	c23222_g1_i5|m.13763
c23226_g1_i1	c23226_g1_i1|m.13795	tr|F1L794|F1L794_ASCSU	2e-24	Activating signal cointegrator 1 complex subunit 1 OS=Ascaris suum PE=2 SV=1
c23226_g1_i7	c23226_g1_i7|m.13805	tr|F1L794|F1L794_ASCSU	6e-27	Activating signal cointegrator 1 complex subunit 1 OS=Ascaris suum PE=2 SV=1
c23245_g1_i3	c23245_g1_i3|m.13847
c23245_g1_i4	c23245_g1_i4|m.13848
c23259_g1_i1	c23259_g1_i1|m.13895
c23261_g1_i1	c23261_g1_i1|m.13899
c23261_g1_i2	c23261_g1_i2|m.13900
c23269_g2_i1	c23269_g2_i1|m.13912
c23270_g1_i1	c23270_g1_i1|m.13913
c23280_g1_i4	c23280_g1_i4|m.13966
c23281_g1_i1	c23281_g1_i1|m.13971
c23281_g1_i2	c23281_g1_i2|m.13972
c23281_g1_i3	c23281_g1_i3|m.13973
c23294_g2_i3	c23294_g2_i3|m.14023
c23299_g1_i2	c23299_g1_i2|m.14064
c23299_g2_i4	c23299_g2_i4|m.14065
c23301_g1_i2	c23301_g1_i2|m.14067
c23308_g1_i1	c23308_g1_i1|m.14089
c23313_g2_i1	c23313_g2_i1|m.14106
c23313_g2_i2	c23313_g2_i2|m.14108
c23315_g2_i1	c23315_g2_i1|m.14113
c23332_g1_i1	c23332_g1_i1|m.14186
c23332_g1_i2	c23332_g1_i2|m.14187
c23332_g1_i4	c23332_g1_i4|m.14188
c23334_g1_i1	c23334_g1_i1|m.14195	tr|F8QV54|F8QV54_HETAV	6e-26	Dorsal gland cell-specific expression protein OS=Heterodera avenae GN=dsl-2 PE=2 SV=1
c23334_g1_i3	c23334_g1_i3|m.14196	tr|F8QV54|F8QV54_HETAV	4e-14	Dorsal gland cell-specific expression protein OS=Heterodera avenae GN=dsl-2 PE=2 SV=1
c23334_g1_i4	c23334_g1_i4|m.14197	tr|F8QV54|F8QV54_HETAV	2e-25	Dorsal gland cell-specific expression protein OS=Heterodera avenae GN=dsl-2 PE=2 SV=1
c23334_g1_i5	c23334_g1_i5|m.14198	tr|F8QV54|F8QV54_HETAV	6e-26	Dorsal gland cell-specific expression protein OS=Heterodera avenae GN=dsl-2 PE=2 SV=1
c23334_g1_i6	c23334_g1_i6|m.14199	tr|F8QV54|F8QV54_HETAV	2e-25	Dorsal gland cell-specific expression protein OS=Heterodera avenae GN=dsl-2 PE=2 SV=1
c23334_g1_i7	c23334_g1_i7|m.14200	tr|F8QV54|F8QV54_HETAV	1e-18	Dorsal gland cell-specific expression protein OS=Heterodera avenae GN=dsl-2 PE=2 SV=1
c23334_g1_i8	c23334_g1_i8|m.14201	tr|F8QV54|F8QV54_HETAV	1e-25	Dorsal gland cell-specific expression protein OS=Heterodera avenae GN=dsl-2 PE=2 SV=1
c23338_g2_i1	c23338_g2_i1|m.14217
c23340_g1_i1	c23340_g1_i1|m.14219	tr|Q86M72|Q86M72_HETGL	5e-23	Putative gland protein G20E03 OS=Heterodera glycines PE=2 SV=1
c23340_g1_i3	c23340_g1_i3|m.14220	tr|Q86M72|Q86M72_HETGL	4e-30	Putative gland protein G20E03 OS=Heterodera glycines PE=2 SV=1
c23341_g2_i1	c23341_g2_i1|m.14222
c23341_g2_i1	c23341_g2_i1|m.14221
c23341_g2_i3	c23341_g2_i3|m.14225
c23358_g1_i1	c23358_g1_i1|m.14281
c23360_g1_i5	c23360_g1_i5|m.14285
c23368_g1_i3	c23368_g1_i3|m.14309
c23372_g1_i1	c23372_g1_i1|m.14320
c23372_g1_i3	c23372_g1_i3|m.14321
c23372_g1_i4	c23372_g1_i4|m.14322
c23372_g1_i6	c23372_g1_i6|m.14323
c23382_g1_i3	c23382_g1_i3|m.14362
c23397_g1_i2	c23397_g1_i2|m.14439	gi|685828832|emb|CEF63754.1|	0	Fanconi anemia group J protein [Strongyloides ratti]
c23400_g1_i1	c23400_g1_i1|m.14454	tr|O46125|O46125_HETGL	7e-150	Hgm1 protein OS=Heterodera glycines GN=Hgm1 PE=2 SV=1
c23400_g1_i2	c23400_g1_i2|m.14455	tr|O46125|O46125_HETGL	5e-137	Hgm1 protein OS=Heterodera glycines GN=Hgm1 PE=2 SV=1
c23404_g2_i1	c23404_g2_i1|m.14472
c23404_g2_i4	c23404_g2_i4|m.14474
c23404_g2_i5	c23404_g2_i5|m.14475
c23404_g2_i6	c23404_g2_i6|m.14477
c23404_g2_i7	c23404_g2_i7|m.14479
c23404_g2_i8	c23404_g2_i8|m.14480
c23404_g2_i9	c23404_g2_i9|m.14483
c23423_g1_i1	c23423_g1_i1|m.14542
c23423_g1_i2	c23423_g1_i2|m.14543
c23424_g1_i1	c23424_g1_i1|m.14544
c23424_g1_i2	c23424_g1_i2|m.14546
c23424_g1_i3	c23424_g1_i3|m.14550
c23424_g1_i3	c23424_g1_i3|m.14548
c23424_g1_i4	c23424_g1_i4|m.14553
c23424_g1_i4	c23424_g1_i4|m.14551
c23426_g2_i1	c23426_g2_i1|m.14556	tr|I5C7K5|I5C7K5_9RHIZ	9e-72	Uncharacterized protein OS=Nitratireductor aquibiodomus RA22 GN=A33O_01887 PE=4 SV=1
c23426_g2_i2	c23426_g2_i2|m.14557	tr|I5C7K5|I5C7K5_9RHIZ	8e-29	Uncharacterized protein OS=Nitratireductor aquibiodomus RA22 GN=A33O_01887 PE=4 SV=1
c23426_g2_i4	c23426_g2_i4|m.14558	tr|K2PSJ8|K2PSJ8_9RHIZ	4e-51	Uncharacterized protein OS=Nitratireductor indicus C115 GN=NA8A_04525 PE=4 SV=1
c23426_g2_i5	c23426_g2_i5|m.14559	tr|I5C7K5|I5C7K5_9RHIZ	7e-45	Uncharacterized protein OS=Nitratireductor aquibiodomus RA22 GN=A33O_01887 PE=4 SV=1
c23427_g1_i2	c23427_g1_i2|m.14560
c23427_g1_i3	c23427_g1_i3|m.14561
c23451_g1_i1	c23451_g1_i1|m.14676	tr|U1MRB5|U1MRB5_ASCSU	1e-16	Sperm flagellar protein 1 OS=Ascaris suum GN=ASU_01880 PE=4 SV=1
c23470_g2_i1	c23470_g2_i1|m.14813	tr|F1LEF2|F1LEF2_ASCSU	2e-48	Cyclin-T1.1 OS=Ascaris suum PE=2 SV=1
c23470_g2_i2	c23470_g2_i2|m.14815	gi|324525085|gb|ADY48506.1|	2e-66	Cyclin-T1.1 [Ascaris suum]
c23470_g2_i3	c23470_g2_i3|m.14817	tr|F1LEF2|F1LEF2_ASCSU	2e-56	Cyclin-T1.1 OS=Ascaris suum PE=2 SV=1
c23470_g2_i5	c23470_g2_i5|m.14820	tr|F1LEF2|F1LEF2_ASCSU	3e-48	Cyclin-T1.1 OS=Ascaris suum PE=2 SV=1
c23470_g2_i6	c23470_g2_i6|m.14822	tr|F1LEF2|F1LEF2_ASCSU	2e-48	Cyclin-T1.1 OS=Ascaris suum PE=2 SV=1
c23470_g2_i8	c23470_g2_i8|m.14826	tr|E1GCM5|E1GCM5_LOALO	5e-58	Uncharacterized protein OS=Loa loa GN=LOAG_10916 PE=3 SV=2
c23470_g2_i9	c23470_g2_i9|m.14828	gi|324525085|gb|ADY48506.1|	7e-67	Cyclin-T1.1 [Ascaris suum]
c23481_g1_i3	c23481_g1_i3|m.14868
c23484_g3_i1	c23484_g3_i1|m.14874
c23484_g4_i1	c23484_g4_i1|m.14875
c23494_g1_i5	c23494_g1_i5|m.14933	tr|J9FII0|J9FII0_WUCBA	1e-103	Uncharacterized protein OS=Wuchereria bancrofti GN=WUBG_01955 PE=4 SV=1
c23501_g1_i2	c23501_g1_i2|m.14973	tr|M4GQA8|M4GQA8_HETGL	6e-16	Ran-binding protein 6 OS=Heterodera glycines GN=rbp-6 PE=2 SV=1
c23505_g1_i2	c23505_g1_i2|m.14988	tr|Q8TA37|Q8TA37_HETGL	4e-86	Probable protein kinase C subtrate Hgg-23 (Fragment) OS=Heterodera glycines PE=2 SV=1
c23515_g2_i2	c23515_g2_i2|m.15046
c23515_g3_i3	c23515_g3_i3|m.15049	gi|324527423|gb|ADY48783.1|	5e-13	Visual system homeobox 1 [Ascaris suum]
c23517_g1_i2	c23517_g1_i2|m.15068	tr|U1MP48|U1MP48_ASCSU	8e-09	Cub domain containing protein OS=Ascaris suum GN=ASU_02960 PE=4 SV=1
c23520_g1_i2	c23520_g1_i2|m.15076	tr|F8QV54|F8QV54_HETAV	6e-16	Dorsal gland cell-specific expression protein OS=Heterodera avenae GN=dsl-2 PE=2 SV=1
c23520_g1_i2	c23520_g1_i2|m.15075	tr|F8QV54|F8QV54_HETAV	6e-16	Dorsal gland cell-specific expression protein OS=Heterodera avenae GN=dsl-2 PE=2 SV=1
c23520_g1_i4	c23520_g1_i4|m.15077	gi|298493434|gb|ADI82807.1|	1e-32	dorsal gland cell-specific expression protein [Heterodera avenae]
c23520_g1_i5	c23520_g1_i5|m.15079	tr|F8QV54|F8QV54_HETAV	4e-09	Dorsal gland cell-specific expression protein OS=Heterodera avenae GN=dsl-2 PE=2 SV=1
c23520_g1_i5	c23520_g1_i5|m.15078	tr|F8QV54|F8QV54_HETAV	4e-09	Dorsal gland cell-specific expression protein OS=Heterodera avenae GN=dsl-2 PE=2 SV=1
c23541_g1_i2	c23541_g1_i2|m.15156	tr|F1LBH6|F1LBH6_ASCSU	4e-46	Thiosulfate sulfurtransferase OS=Ascaris suum PE=2 SV=1
c23545_g1_i1	c23545_g1_i1|m.15176
c23545_g1_i2	c23545_g1_i2|m.15178
c23545_g1_i3	c23545_g1_i3|m.15180
c23545_g1_i4	c23545_g1_i4|m.15182
c23547_g1_i1	c23547_g1_i1|m.15186
c23547_g1_i2	c23547_g1_i2|m.15187
c23547_g1_i3	c23547_g1_i3|m.15188
c23547_g1_i4	c23547_g1_i4|m.15189
c23547_g1_i5	c23547_g1_i5|m.15190
c23563_g1_i2	c23563_g1_i2|m.15267
c23563_g1_i3	c23563_g1_i3|m.15268
c23571_g1_i2	c23571_g1_i2|m.15289
c23571_g1_i3	c23571_g1_i3|m.15290
c23571_g1_i6	c23571_g1_i6|m.15292
c23571_g1_i8	c23571_g1_i8|m.15293
c23572_g1_i1	c23572_g1_i1|m.15296	gi|269308633|gb|ACZ34279.1|	8e-83	HMP-P kinase/HMP-PP kinase [Heterodera glycines]
c23572_g1_i2	c23572_g1_i2|m.15297	gi|269308633|gb|ACZ34279.1|	5e-180	HMP-P kinase/HMP-PP kinase [Heterodera glycines]
c23580_g1_i1	c23580_g1_i1|m.15344
c23580_g1_i2	c23580_g1_i2|m.15346
c23580_g1_i3	c23580_g1_i3|m.15348
c23580_g1_i5	c23580_g1_i5|m.15350
c23596_g2_i1	c23596_g2_i1|m.15400
c23596_g2_i2	c23596_g2_i2|m.15402
c23596_g2_i3	c23596_g2_i3|m.15404
c23596_g2_i4	c23596_g2_i4|m.15406
c23596_g2_i5	c23596_g2_i5|m.15407
c23601_g1_i3	c23601_g1_i3|m.15424
c23607_g3_i1	c23607_g3_i1|m.15435	tr|A0A023ND02|A0A023ND02_GLORO	2e-35	D406 protein OS=Globodera rostochiensis GN=D406 PE=2 SV=1
c23619_g1_i1	c23619_g1_i1|m.15482
c23623_g1_i1	c23623_g1_i1|m.15494
c23623_g1_i2	c23623_g1_i2|m.15495
c23623_g1_i3	c23623_g1_i3|m.15496
c23623_g1_i4	c23623_g1_i4|m.15500
c23623_g2_i1	c23623_g2_i1|m.15497
c23623_g2_i2	c23623_g2_i2|m.15498
c23625_g1_i1	c23625_g1_i1|m.15501
c23641_g2_i1	c23641_g2_i1|m.15540
c23641_g2_i3	c23641_g2_i3|m.15544
c23641_g2_i4	c23641_g2_i4|m.15547
c23641_g2_i4	c23641_g2_i4|m.15548
c23641_g3_i1	c23641_g3_i1|m.15541
c23646_g1_i1	c23646_g1_i1|m.15559
c23646_g1_i2	c23646_g1_i2|m.15561
c23646_g1_i4	c23646_g1_i4|m.15563
c23646_g1_i5	c23646_g1_i5|m.15566
c23647_g1_i1	c23647_g1_i1|m.15567
c23647_g1_i2	c23647_g1_i2|m.15568
c23647_g2_i1	c23647_g2_i1|m.15569
c23647_g2_i2	c23647_g2_i2|m.15570
c23647_g2_i3	c23647_g2_i3|m.15572
c23647_g2_i5	c23647_g2_i5|m.15574
c23647_g2_i6	c23647_g2_i6|m.15576
c23663_g1_i1	c23663_g1_i1|m.15687	gi|269308643|gb|ACZ34284.1|	6e-148	hydroxyethylthiazole kinase [Heterodera glycines]
c23663_g1_i2	c23663_g1_i2|m.15688	gi|269308643|gb|ACZ34284.1|	0	hydroxyethylthiazole kinase [Heterodera glycines]
c23663_g1_i3	c23663_g1_i3|m.15689	gi|269308643|gb|ACZ34284.1|	1e-108	hydroxyethylthiazole kinase [Heterodera glycines]
c23663_g1_i4	c23663_g1_i4|m.15690	gi|269308643|gb|ACZ34284.1|	5e-179	hydroxyethylthiazole kinase [Heterodera glycines]
c23678_g2_i5	c23678_g2_i5|m.15732
c23684_g2_i1	c23684_g2_i1|m.15746
c23684_g2_i2	c23684_g2_i2|m.15747
c23684_g2_i3	c23684_g2_i3|m.15748
c23686_g2_i2	c23686_g2_i2|m.15756	tr|A0A090KXW0|A0A090KXW0_STRRB	1e-11	Uncharacterized protein OS=Strongyloides ratti GN=SRAE_X000241500 PE=4 SV=1
c23691_g1_i1	c23691_g1_i1|m.15784
c23691_g1_i4	c23691_g1_i4|m.15786
c23695_g1_i6	c23695_g1_i6|m.15795	tr|V6JHT1|V6JHT1_STRNV	9e-21	Uncharacterized protein OS=Streptomyces niveus NCIMB 11891 GN=M877_37065 PE=4 SV=1
c23695_g1_i7	c23695_g1_i7|m.15796	tr|V6JHT1|V6JHT1_STRNV	2e-20	Uncharacterized protein OS=Streptomyces niveus NCIMB 11891 GN=M877_37065 PE=4 SV=1
c23704_g1_i1	c23704_g1_i1|m.15837	tr|A0A068TL94|A0A068TL94_COFCA	5e-11	Coffea canephora DH200=94 genomic scaffold, scaffold_1 OS=Coffea canephora GN=GSCOC_T00014344001 PE=4 SV=1
c23704_g1_i2	c23704_g1_i2|m.15839
c23704_g1_i3	c23704_g1_i3|m.15840
c23704_g1_i4	c23704_g1_i4|m.15841	tr|A0A068TL94|A0A068TL94_COFCA	3e-11	Coffea canephora DH200=94 genomic scaffold, scaffold_1 OS=Coffea canephora GN=GSCOC_T00014344001 PE=4 SV=1
c23705_g1_i2	c23705_g1_i2|m.15843
c23710_g1_i2	c23710_g1_i2|m.15878
c23716_g1_i1	c23716_g1_i1|m.15910
c23716_g1_i3	c23716_g1_i3|m.15914
c23716_g1_i9	c23716_g1_i9|m.15926	tr|K7HMZ1|K7HMZ1_CAEJA	1e-37	Uncharacterized protein OS=Caenorhabditis japonica GN=WBGene00209108 PE=4 SV=1
c23730_g1_i2	c23730_g1_i2|m.15995
c23733_g1_i4	c23733_g1_i4|m.16008	tr|H9TTX7|H9TTX7_MELIC	4e-14	Col-180-1 OS=Meloidogyne incognita PE=2 SV=1
c23733_g1_i5	c23733_g1_i5|m.16011	tr|W6NLN0|W6NLN0_HAECO	3e-17	Nematode cuticle collagen domain containing protein (Fragment) OS=Haemonchus contortus GN=HCOI_01883800 PE=4 SV=1
c23733_g1_i6	c23733_g1_i6|m.16014	tr|H9TTX7|H9TTX7_MELIC	3e-27	Col-180-1 OS=Meloidogyne incognita PE=2 SV=1
c23745_g2_i1	c23745_g2_i1|m.16069
c23745_g2_i2	c23745_g2_i2|m.16071
c23745_g2_i3	c23745_g2_i3|m.16072
c23752_g1_i11	c23752_g1_i11|m.16103
c23752_g1_i5	c23752_g1_i5|m.16096
c23752_g1_i7	c23752_g1_i7|m.16097
c23752_g1_i8	c23752_g1_i8|m.16098
c23752_g1_i9	c23752_g1_i9|m.16100
c23756_g1_i3	c23756_g1_i3|m.16135	tr|U1MT93|U1MT93_ASCSU	3e-11	Uncharacterized protein OS=Ascaris suum GN=ASU_00892 PE=4 SV=1
c23759_g1_i1	c23759_g1_i1|m.16146
c23759_g1_i2	c23759_g1_i2|m.16147
c23768_g1_i2	c23768_g1_i2|m.16166
c23776_g1_i1	c23776_g1_i1|m.16198
c23777_g1_i1	c23777_g1_i1|m.16200	tr|Q86DF1|Q86DF1_HETGL	6e-07	Putative gland protein G23G11 OS=Heterodera glycines PE=2 SV=1
c23777_g1_i4	c23777_g1_i4|m.16202	tr|Q86DF1|Q86DF1_HETGL	5e-07	Putative gland protein G23G11 OS=Heterodera glycines PE=2 SV=1
c23778_g1_i10	c23778_g1_i10|m.16217	tr|E4X365|E4X365_OIKDI	2e-09	Whole genome shotgun assembly, reference scaffold set, scaffold scaffold_9 OS=Oikopleura dioica GN=GSOID_T00017704001 PE=4 SV=1
c23778_g1_i2	c23778_g1_i2|m.16205	tr|E4X365|E4X365_OIKDI	3e-09	Whole genome shotgun assembly, reference scaffold set, scaffold scaffold_9 OS=Oikopleura dioica GN=GSOID_T00017704001 PE=4 SV=1
c23778_g1_i4	c23778_g1_i4|m.16209	tr|E4X365|E4X365_OIKDI	3e-09	Whole genome shotgun assembly, reference scaffold set, scaffold scaffold_9 OS=Oikopleura dioica GN=GSOID_T00017704001 PE=4 SV=1
c23779_g1_i3	c23779_g1_i3|m.16224
c23783_g1_i2	c23783_g1_i2|m.16248
c23786_g1_i1	c23786_g1_i1|m.16260	tr|Q86DG5|Q86DG5_HETGL	2e-15	Putative gland protein 30G12 OS=Heterodera glycines PE=2 SV=1
c23786_g1_i5	c23786_g1_i5|m.16261	tr|Q86DG5|Q86DG5_HETGL	3e-15	Putative gland protein 30G12 OS=Heterodera glycines PE=2 SV=1
c23786_g1_i7	c23786_g1_i7|m.16262	tr|Q86DG5|Q86DG5_HETGL	2e-15	Putative gland protein 30G12 OS=Heterodera glycines PE=2 SV=1
c23786_g1_i8	c23786_g1_i8|m.16263	tr|Q86DG5|Q86DG5_HETGL	1e-14	Putative gland protein 30G12 OS=Heterodera glycines PE=2 SV=1
c23787_g3_i4	c23787_g3_i4|m.16271	tr|Q25466|Q25466_MELIC	1e-39	COL-1 OS=Meloidogyne incognita GN=col-1 PE=2 SV=1
c23787_g4_i1	c23787_g4_i1|m.16274	tr|T5AGT3|T5AGT3_OPHSC	4e-10	Uncharacterized protein OS=Ophiocordyceps sinensis (strain Co18 / CGMCC 3.14243) GN=OCS_03246 PE=4 SV=1
c23788_g1_i1	c23788_g1_i1|m.16277	tr|A8NJW4|A8NJW4_BRUMA	1e-06	Protein Bm6821, isoform b (Fragment) OS=Brugia malayi GN=Bm6821 PE=4 SV=2
c23790_g2_i1	c23790_g2_i1|m.16290	tr|U1MG96|U1MG96_ASCSU	5e-24	Yy1-associated factor 2 OS=Ascaris suum GN=ASU_07072 PE=4 SV=1
c23790_g2_i2	c23790_g2_i2|m.16292	tr|U1MG96|U1MG96_ASCSU	7e-27	Yy1-associated factor 2 OS=Ascaris suum GN=ASU_07072 PE=4 SV=1
c23791_g2_i1	c23791_g2_i1|m.16296
c23793_g1_i1	c23793_g1_i1|m.16311	tr|M4GQA0|M4GQA0_HETGL	9e-25	Ran-binding protein 4 OS=Heterodera glycines GN=rbp-4 PE=2 SV=1
c23793_g1_i1	c23793_g1_i1|m.16310	tr|M4GQA0|M4GQA0_HETGL	9e-25	Ran-binding protein 4 OS=Heterodera glycines GN=rbp-4 PE=2 SV=1
c23797_g1_i3	c23797_g1_i3|m.16340
c23797_g1_i4	c23797_g1_i4|m.16341
c23800_g1_i1	c23800_g1_i1|m.16350
c23800_g1_i2	c23800_g1_i2|m.16351
c23800_g1_i3	c23800_g1_i3|m.16352
c23800_g1_i3	c23800_g1_i3|m.16353
c23800_g1_i5	c23800_g1_i5|m.16354
c23801_g1_i1	c23801_g1_i1|m.16355
c23801_g1_i2	c23801_g1_i2|m.16357
c23801_g1_i5	c23801_g1_i5|m.16361	tr|A8XD28|A8XD28_CAEBR	3e-08	Protein CBG11416 OS=Caenorhabditis briggsae GN=sao-1 PE=4 SV=2
c23809_g1_i5	c23809_g1_i5|m.16416	tr|A0A016VU64|A0A016VU64_9BILA	2e-138	Uncharacterized protein OS=Ancylostoma ceylanicum GN=Acey_s0004.g1827 PE=3 SV=1
c23824_g1_i4	c23824_g1_i4|m.16506
c23824_g1_i7	c23824_g1_i7|m.16511
c23825_g1_i5	c23825_g1_i5|m.16521
c23825_g1_i6	c23825_g1_i6|m.16522
c23838_g1_i4	c23838_g1_i4|m.16597	tr|Q675X5|Q675X5_OIKDI	5e-10	Putative uncharacterized protein OS=Oikopleura dioica GN=003-32 PE=4 SV=1
c23852_g1_i5	c23852_g1_i5|m.16665
c23852_g2_i1	c23852_g2_i1|m.16667
c23855_g3_i1	c23855_g3_i1|m.16677
c23856_g2_i1	c23856_g2_i1|m.16684
c23856_g2_i4	c23856_g2_i4|m.16691
c23856_g2_i5	c23856_g2_i5|m.16693
c23872_g1_i4	c23872_g1_i4|m.16759
c23879_g1_i3	c23879_g1_i3|m.16797
c23884_g1_i1	c23884_g1_i1|m.16831
c23884_g1_i2	c23884_g1_i2|m.16832
c23887_g1_i5	c23887_g1_i5|m.16840	gi|74422699|gb|ABA06538.1|	1e-58	chorismate mutase 1 [Heterodera schachtii]
c23889_g1_i1	c23889_g1_i1|m.16842
c23889_g1_i1	c23889_g1_i1|m.16841
c23889_g1_i3	c23889_g1_i3|m.16844
c23890_g1_i1	c23890_g1_i1|m.16845
c23890_g1_i2	c23890_g1_i2|m.16847
c23890_g1_i4	c23890_g1_i4|m.16850
c23890_g1_i7	c23890_g1_i7|m.16853
c23893_g1_i2	c23893_g1_i2|m.16861
c23893_g1_i4	c23893_g1_i4|m.16862
c23895_g2_i1	c23895_g2_i1|m.16869	tr|A7SKW6|A7SKW6_NEMVE	2e-10	Predicted protein OS=Nematostella vectensis GN=v1g245940 PE=4 SV=1
c23898_g1_i3	c23898_g1_i3|m.16891	tr|I3K326|I3K326_ORENI	1e-28	Uncharacterized protein (Fragment) OS=Oreochromis niloticus GN=LOC100712201 PE=4 SV=1
c23905_g4_i1	c23905_g4_i1|m.16919
c23905_g4_i1	c23905_g4_i1|m.16918
c23905_g4_i2	c23905_g4_i2|m.16921
c23905_g4_i2	c23905_g4_i2|m.16920
c23915_g1_i1	c23915_g1_i1|m.16957
c23920_g1_i1	c23920_g1_i1|m.16993
c23927_g2_i7	c23927_g2_i7|m.17033
c23931_g1_i1	c23931_g1_i1|m.17047
c23940_g1_i2	c23940_g1_i2|m.17087	tr|U1NV33|U1NV33_ASCSU	3e-39	Transmembrane protein 65 OS=Ascaris suum GN=ASU_05208 PE=4 SV=1
c23940_g1_i4	c23940_g1_i4|m.17090	tr|U1NV33|U1NV33_ASCSU	1e-51	Transmembrane protein 65 OS=Ascaris suum GN=ASU_05208 PE=4 SV=1
c23951_g1_i10	c23951_g1_i10|m.17141	tr|J9B7P4|J9B7P4_WUCBA	6e-36	Uncharacterized protein OS=Wuchereria bancrofti GN=WUBG_06048 PE=4 SV=1
c23951_g1_i3	c23951_g1_i3|m.17130	tr|A8XSF3|A8XSF3_CAEBR	5e-23	Protein CBG18321 OS=Caenorhabditis briggsae GN=CBG18321 PE=4 SV=1
c23951_g1_i5	c23951_g1_i5|m.17133	gi|324508443|gb|ADY43563.1|	7e-55	Stromal membrane-associated protein 2 [Ascaris suum]
c23951_g1_i6	c23951_g1_i6|m.17135	gi|324508443|gb|ADY43563.1|	1e-24	Stromal membrane-associated protein 2 [Ascaris suum]
c23953_g1_i2	c23953_g1_i2|m.17164
c23962_g1_i3	c23962_g1_i3|m.17204	tr|F4RYE6|F4RYE6_MELLP	1e-11	Putative uncharacterized protein OS=Melampsora larici-populina (strain 98AG31 / pathotype 3-4-7) GN=MELLADRAFT_91262 PE=4 SV=1
c23962_g1_i4	c23962_g1_i4|m.17206
c23963_g3_i7	c23963_g3_i7|m.17218
c23963_g3_i8	c23963_g3_i8|m.17219
c23976_g3_i5	c23976_g3_i5|m.17294
c23985_g1_i1	c23985_g1_i1|m.17333
c23987_g2_i1	c23987_g2_i1|m.17344
c23987_g2_i2	c23987_g2_i2|m.17345
c23993_g1_i2	c23993_g1_i2|m.17353
c24003_g1_i1	c24003_g1_i1|m.17409
c24003_g1_i2	c24003_g1_i2|m.17410
c24013_g3_i3	c24013_g3_i3|m.17455
c24013_g3_i4	c24013_g3_i4|m.17457
c24016_g1_i1	c24016_g1_i1|m.17464
c24018_g1_i1	c24018_g1_i1|m.17471
c24023_g1_i2	c24023_g1_i2|m.17529
c24024_g1_i1	c24024_g1_i1|m.17531
c24024_g1_i2	c24024_g1_i2|m.17532
c24024_g1_i8	c24024_g1_i8|m.17537
c24032_g1_i1	c24032_g1_i1|m.17564	tr|Q8ITI6|Q8ITI6_HETGL	3e-08	Secretory protein 4D06 OS=Heterodera glycines PE=2 SV=1
c24032_g1_i2	c24032_g1_i2|m.17565	tr|Q8ITI6|Q8ITI6_HETGL	4e-16	Secretory protein 4D06 OS=Heterodera glycines PE=2 SV=1
c24032_g1_i4	c24032_g1_i4|m.17566	tr|Q8ITI6|Q8ITI6_HETGL	3e-16	Secretory protein 4D06 OS=Heterodera glycines PE=2 SV=1
c24032_g1_i6	c24032_g1_i6|m.17567	tr|Q8ITI6|Q8ITI6_HETGL	4e-08	Secretory protein 4D06 OS=Heterodera glycines PE=2 SV=1
c24035_g1_i1	c24035_g1_i1|m.17573	tr|A0A060VX80|A0A060VX80_ONCMY	7e-12	Oncorhynchus mykiss genomic scaffold, scaffold_79929 OS=Oncorhynchus mykiss GN=GSONMT00067088001 PE=4 SV=1
c24035_g1_i2	c24035_g1_i2|m.17574	sp|Q86YT6|MIB1_HUMAN	1e-10	E3 ubiquitin-protein ligase MIB1 OS=Homo sapiens GN=MIB1 PE=1 SV=1
c24035_g1_i2	c24035_g1_i2|m.17575	sp|Q86YT6|MIB1_HUMAN	1e-10	E3 ubiquitin-protein ligase MIB1 OS=Homo sapiens GN=MIB1 PE=1 SV=1
c24035_g1_i3	c24035_g1_i3|m.17576	tr|A0A060VX80|A0A060VX80_ONCMY	8e-12	Oncorhynchus mykiss genomic scaffold, scaffold_79929 OS=Oncorhynchus mykiss GN=GSONMT00067088001 PE=4 SV=1
c24035_g1_i4	c24035_g1_i4|m.17577	tr|A0A060VX80|A0A060VX80_ONCMY	9e-12	Oncorhynchus mykiss genomic scaffold, scaffold_79929 OS=Oncorhynchus mykiss GN=GSONMT00067088001 PE=4 SV=1
c24035_g1_i5	c24035_g1_i5|m.17579	tr|A0A060VX80|A0A060VX80_ONCMY	8e-12	Oncorhynchus mykiss genomic scaffold, scaffold_79929 OS=Oncorhynchus mykiss GN=GSONMT00067088001 PE=4 SV=1
c24035_g1_i5	c24035_g1_i5|m.17578	tr|A0A060VX80|A0A060VX80_ONCMY	8e-12	Oncorhynchus mykiss genomic scaffold, scaffold_79929 OS=Oncorhynchus mykiss GN=GSONMT00067088001 PE=4 SV=1
c24035_g1_i6	c24035_g1_i6|m.17580
c24035_g1_i7	c24035_g1_i7|m.17581	tr|A0A060VX80|A0A060VX80_ONCMY	9e-12	Oncorhynchus mykiss genomic scaffold, scaffold_79929 OS=Oncorhynchus mykiss GN=GSONMT00067088001 PE=4 SV=1
c24043_g1_i1	c24043_g1_i1|m.17594	gi|324527725|gb|ADY48835.1|	2e-17	Class E basic helix-loop-helix protein 23, partial [Ascaris suum]
c24043_g1_i3	c24043_g1_i3|m.17596
c24043_g1_i4	c24043_g1_i4|m.17597
c24043_g1_i5	c24043_g1_i5|m.17598	tr|A0A044UB67|A0A044UB67_ONCVO	2e-16	Uncharacterized protein (Fragment) OS=Onchocerca volvulus GN=WBGene00237471 PE=4 SV=1
c24043_g1_i6	c24043_g1_i6|m.17601	tr|A0A044UB67|A0A044UB67_ONCVO	2e-16	Uncharacterized protein (Fragment) OS=Onchocerca volvulus GN=WBGene00237471 PE=4 SV=1
c24043_g1_i8	c24043_g1_i8|m.17603	tr|A0A044UB67|A0A044UB67_ONCVO	2e-16	Uncharacterized protein (Fragment) OS=Onchocerca volvulus GN=WBGene00237471 PE=4 SV=1
c24050_g4_i1	c24050_g4_i1|m.17632
c24051_g1_i1	c24051_g1_i1|m.17633	tr|Q7YTD7|Q7YTD7_HETGL	1e-09	33A09 OS=Heterodera glycines PE=2 SV=2
c24058_g1_i1	c24058_g1_i1|m.17656
c24072_g1_i2	c24072_g1_i2|m.17724
c24075_g1_i4	c24075_g1_i4|m.17743	tr|F1L3A5|F1L3A5_ASCSU	5e-15	ATP-dependent Clp protease ATP-binding subunit clpX-like protein OS=Ascaris suum PE=2 SV=1
c24079_g1_i1	c24079_g1_i1|m.17749	sp|Q8W571|ATL32_ARATH	3e-07	RING-H2 finger protein ATL32 OS=Arabidopsis thaliana GN=ATL32 PE=2 SV=3
c24093_g1_i1	c24093_g1_i1|m.17822
c24093_g1_i4	c24093_g1_i4|m.17824
c24093_g1_i6	c24093_g1_i6|m.17825
c24093_g1_i7	c24093_g1_i7|m.17826
c24093_g1_i8	c24093_g1_i8|m.17827
c24093_g1_i9	c24093_g1_i9|m.17828
c24100_g4_i1	c24100_g4_i1|m.17867
c24100_g4_i1	c24100_g4_i1|m.17868
c24100_g4_i3	c24100_g4_i3|m.17870
c24100_g5_i1	c24100_g5_i1|m.17869
c24104_g1_i1	c24104_g1_i1|m.17887	tr|A2EDE6|A2EDE6_TRIVA	2e-06	Putative uncharacterized protein OS=Trichomonas vaginalis GN=TVAG_394820 PE=4 SV=1
c24104_g1_i2	c24104_g1_i2|m.17888
c24104_g1_i2	c24104_g1_i2|m.17889
c24113_g1_i5	c24113_g1_i5|m.17942
c24118_g2_i1	c24118_g2_i1|m.17972	tr|E1FJE0|E1FJE0_LOALO	4e-61	Delta-like protein OS=Loa loa GN=LOAG_01014 PE=4 SV=1
c24139_g1_i2	c24139_g1_i2|m.18064
c24139_g1_i3	c24139_g1_i3|m.18065
c24145_g1_i3	c24145_g1_i3|m.18103
c24145_g1_i4	c24145_g1_i4|m.18104
c24145_g1_i5	c24145_g1_i5|m.18105
c24147_g1_i3	c24147_g1_i3|m.18112	tr|A0A090KY62|A0A090KY62_STRRB	1e-07	FI21212p1 OS=Strongyloides ratti GN=SRAE_1000063900 PE=4 SV=1
c24147_g1_i9	c24147_g1_i9|m.18120
c24149_g2_i3	c24149_g2_i3|m.18127
c24152_g1_i10	c24152_g1_i10|m.18141	tr|F8QV54|F8QV54_HETAV	2e-08	Dorsal gland cell-specific expression protein OS=Heterodera avenae GN=dsl-2 PE=2 SV=1
c24152_g1_i13	c24152_g1_i13|m.18142	tr|F8QV54|F8QV54_HETAV	9e-07	Dorsal gland cell-specific expression protein OS=Heterodera avenae GN=dsl-2 PE=2 SV=1
c24152_g1_i2	c24152_g1_i2|m.18135	tr|F8QV54|F8QV54_HETAV	2e-15	Dorsal gland cell-specific expression protein OS=Heterodera avenae GN=dsl-2 PE=2 SV=1
c24152_g1_i4	c24152_g1_i4|m.18136	tr|F8QV54|F8QV54_HETAV	1e-06	Dorsal gland cell-specific expression protein OS=Heterodera avenae GN=dsl-2 PE=2 SV=1
c24152_g1_i5	c24152_g1_i5|m.18137	tr|F8QV54|F8QV54_HETAV	5e-09	Dorsal gland cell-specific expression protein OS=Heterodera avenae GN=dsl-2 PE=2 SV=1
c24152_g1_i6	c24152_g1_i6|m.18138
c24152_g1_i7	c24152_g1_i7|m.18139
c24152_g1_i8	c24152_g1_i8|m.18140	tr|F8QV54|F8QV54_HETAV	9e-07	Dorsal gland cell-specific expression protein OS=Heterodera avenae GN=dsl-2 PE=2 SV=1
c24163_g1_i3	c24163_g1_i3|m.18212	tr|Q6NYH6|Q6NYH6_DANRE	2e-32	Pla2g15 protein (Fragment) OS=Danio rerio GN=pla2g15 PE=2 SV=1
c24164_g1_i3	c24164_g1_i3|m.18216
c24166_g1_i5	c24166_g1_i5|m.18233	tr|J0M6V3|J0M6V3_LOALO	4e-32	Uncharacterized protein OS=Loa loa GN=LOAG_17245 PE=3 SV=1
c24169_g1_i1	c24169_g1_i1|m.18252
c24169_g1_i2	c24169_g1_i2|m.18253
c24170_g1_i5	c24170_g1_i5|m.18264
c24175_g1_i1	c24175_g1_i1|m.18313
c24175_g1_i2	c24175_g1_i2|m.18314
c24175_g1_i3	c24175_g1_i3|m.18317
c24175_g1_i3	c24175_g1_i3|m.18316
c24175_g1_i4	c24175_g1_i4|m.18318
c24179_g2_i8	c24179_g2_i8|m.18339
c24221_g1_i2	c24221_g1_i2|m.18550
c24230_g1_i2	c24230_g1_i2|m.18605
c24231_g1_i1	c24231_g1_i1|m.18610
c24231_g1_i2	c24231_g1_i2|m.18611
c24234_g1_i1	c24234_g1_i1|m.18626
c24240_g1_i3	c24240_g1_i3|m.18649
c24240_g1_i4	c24240_g1_i4|m.18651
c24240_g1_i6	c24240_g1_i6|m.18655
c24246_g1_i1	c24246_g1_i1|m.18679
c24257_g1_i4	c24257_g1_i4|m.18749	tr|A0A044S6C6|A0A044S6C6_ONCVO	2e-19	Uncharacterized protein OS=Onchocerca volvulus GN=WBGene00238632 PE=4 SV=1
c24257_g1_i5	c24257_g1_i5|m.18752	tr|A0A044S6C6|A0A044S6C6_ONCVO	2e-19	Uncharacterized protein OS=Onchocerca volvulus GN=WBGene00238632 PE=4 SV=1
c24264_g1_i1	c24264_g1_i1|m.18777
c24264_g1_i5	c24264_g1_i5|m.18785
c24273_g1_i1	c24273_g1_i1|m.18841
c24273_g1_i1	c24273_g1_i1|m.18840
c24290_g1_i1	c24290_g1_i1|m.18913
c24290_g1_i2	c24290_g1_i2|m.18914
c24290_g1_i3	c24290_g1_i3|m.18915
c24290_g1_i4	c24290_g1_i4|m.18916
c24290_g1_i5	c24290_g1_i5|m.18917
c24293_g1_i1	c24293_g1_i1|m.18934
c24298_g1_i1	c24298_g1_i1|m.18953
c24298_g1_i2	c24298_g1_i2|m.18954
c24298_g1_i3	c24298_g1_i3|m.18955
c24301_g1_i1	c24301_g1_i1|m.18969	gi|685825105|emb|CEF60158.1|	1e-23	Beta-lactamase-like domain-containing protein [Strongyloides ratti]
c24301_g1_i2	c24301_g1_i2|m.18973	gi|685825105|emb|CEF60158.1|	1e-23	Beta-lactamase-like domain-containing protein [Strongyloides ratti]
c24301_g1_i3	c24301_g1_i3|m.18976	gi|685825105|emb|CEF60158.1|	2e-27	Beta-lactamase-like domain-containing protein [Strongyloides ratti]
c24301_g1_i6	c24301_g1_i6|m.18982
c24306_g1_i2	c24306_g1_i2|m.19015
c24307_g1_i1	c24307_g1_i1|m.19016
c24313_g3_i3	c24313_g3_i3|m.19049
c24318_g1_i1	c24318_g1_i1|m.19074	tr|O18454|O18454_HETGL	3e-55	Beta-1,4-endoglucanase-2 OS=Heterodera glycines GN=HG-eng-2 PE=2 SV=1
c24318_g1_i3	c24318_g1_i3|m.19077	tr|B2XBK8|B2XBK8_RADSI	2e-43	GHF5 endo-1,4-beta-glucanase OS=Radopholus similis GN=eng2 PE=3 SV=1
c24322_g1_i3	c24322_g1_i3|m.19094
c24331_g1_i2	c24331_g1_i2|m.19151	tr|F1L4R1|F1L4R1_ASCSU	7e-94	Endoplasmic reticulum lectin 1 OS=Ascaris suum PE=2 SV=1
c24331_g1_i4	c24331_g1_i4|m.19156	tr|F1L4R1|F1L4R1_ASCSU	1e-88	Endoplasmic reticulum lectin 1 OS=Ascaris suum PE=2 SV=1
c24334_g3_i2	c24334_g3_i2|m.19176
c24336_g2_i1	c24336_g2_i1|m.19178
c24354_g1_i1	c24354_g1_i1|m.19287
c24355_g2_i10	c24355_g2_i10|m.19302	tr|A0A016W4M3|A0A016W4M3_9BILA	9e-07	Uncharacterized protein OS=Ancylostoma ceylanicum GN=Acey_s0001.g327 PE=4 SV=1
c24356_g1_i2	c24356_g1_i2|m.19313
c24356_g1_i3	c24356_g1_i3|m.19314
c24356_g1_i4	c24356_g1_i4|m.19315
c24356_g1_i6	c24356_g1_i6|m.19316
c24356_g1_i6	c24356_g1_i6|m.19317
c24356_g1_i7	c24356_g1_i7|m.19318
c24376_g1_i5	c24376_g1_i5|m.19482
c24377_g1_i5	c24377_g1_i5|m.19494	tr|A0A044VGT6|A0A044VGT6_ONCVO	1e-42	Uncharacterized protein OS=Onchocerca volvulus GN=WBGene00237790 PE=4 SV=1
c24381_g1_i1	c24381_g1_i1|m.19525
c24381_g1_i3	c24381_g1_i3|m.19526	tr|A0A024GRX5|A0A024GRX5_9STRA	3e-06	Albugo candida WGS project CAIX00000000 data, strain Ac Nc2, contig AcNc2_CONTIG_298_length_30955 OS=Albugo candida GN=BN9_107620 PE=4 SV=1
c24388_g3_i1	c24388_g3_i1|m.19596
c24388_g3_i2	c24388_g3_i2|m.19598
c24389_g1_i1	c24389_g1_i1|m.19600
c24389_g2_i1	c24389_g2_i1|m.19601
c24397_g1_i4	c24397_g1_i4|m.19621	tr|I1FSK1|I1FSK1_AMPQE	8e-11	Uncharacterized protein OS=Amphimedon queenslandica GN=LOC100638390 PE=4 SV=1
c24408_g1_i1	c24408_g1_i1|m.19688
c24410_g1_i8	c24410_g1_i8|m.19709
c24413_g1_i1	c24413_g1_i1|m.19724
c24413_g1_i2	c24413_g1_i2|m.19726
c24413_g1_i5	c24413_g1_i5|m.19730
c24413_g1_i6	c24413_g1_i6|m.19731
c24420_g1_i4	c24420_g1_i4|m.19759
c24426_g1_i3	c24426_g1_i3|m.19791
c24438_g1_i1	c24438_g1_i1|m.19921	tr|A8PJX6|A8PJX6_BRUMA	4e-49	Protein Bm6475 OS=Brugia malayi GN=Bm6475 PE=4 SV=2
c24440_g1_i2	c24440_g1_i2|m.19930
c24443_g1_i2	c24443_g1_i2|m.19951
c24443_g1_i3	c24443_g1_i3|m.19952
c24443_g1_i4	c24443_g1_i4|m.19953
c24443_g1_i6	c24443_g1_i6|m.19954
c24449_g2_i1	c24449_g2_i1|m.19984
c24449_g2_i2	c24449_g2_i2|m.19985
c24458_g1_i2	c24458_g1_i2|m.20038
c24462_g2_i1	c24462_g2_i1|m.20058
c24466_g1_i2	c24466_g1_i2|m.20084
c24466_g1_i3	c24466_g1_i3|m.20085
c24466_g1_i5	c24466_g1_i5|m.20087
c24470_g1_i1	c24470_g1_i1|m.20104	tr|F1LH55|F1LH55_ASCSU	2e-15	Mitogen-activated protein kinase scaffold protein 1 OS=Ascaris suum GN=ASU_12327 PE=2 SV=1
c24470_g1_i2	c24470_g1_i2|m.20108	tr|F1KXT0|F1KXT0_ASCSU	1e-83	Corepressor interacting with RBPJ 1 OS=Ascaris suum PE=2 SV=1
c24470_g1_i3	c24470_g1_i3|m.20113	tr|F1KXT0|F1KXT0_ASCSU	9e-84	Corepressor interacting with RBPJ 1 OS=Ascaris suum PE=2 SV=1
c24470_g1_i5	c24470_g1_i5|m.20120	tr|F1KXT0|F1KXT0_ASCSU	4e-78	Corepressor interacting with RBPJ 1 OS=Ascaris suum PE=2 SV=1
c24476_g3_i1	c24476_g3_i1|m.20168
c24476_g3_i2	c24476_g3_i2|m.20169
c24476_g3_i3	c24476_g3_i3|m.20170
c24479_g1_i1	c24479_g1_i1|m.20200
c24479_g1_i6	c24479_g1_i6|m.20205
c24484_g1_i4	c24484_g1_i4|m.20230
c24489_g1_i2	c24489_g1_i2|m.20265
c24493_g2_i1	c24493_g2_i1|m.20295
c24494_g1_i1	c24494_g1_i1|m.20304
c24494_g1_i2	c24494_g1_i2|m.20305
c24498_g1_i4	c24498_g1_i4|m.20328	gi|324509907|gb|ADY44150.1|	1e-43	Alpha-1,3-mannosyl-glycoprotein 4-beta-N-acetylglucosaminyltransferase A [Ascaris suum]
c24509_g1_i3	c24509_g1_i3|m.20383	tr|E2C1Q0|E2C1Q0_HARSA	8e-20	Putative uncharacterized protein (Fragment) OS=Harpegnathos saltator GN=EAI_15642 PE=4 SV=1
c24509_g1_i4	c24509_g1_i4|m.20385	tr|A7SKW6|A7SKW6_NEMVE	7e-26	Predicted protein OS=Nematostella vectensis GN=v1g245940 PE=4 SV=1
c24509_g1_i5	c24509_g1_i5|m.20387	tr|E2C1Q0|E2C1Q0_HARSA	2e-25	Putative uncharacterized protein (Fragment) OS=Harpegnathos saltator GN=EAI_15642 PE=4 SV=1
c24509_g1_i6	c24509_g1_i6|m.20389	tr|E2C1Q0|E2C1Q0_HARSA	5e-25	Putative uncharacterized protein (Fragment) OS=Harpegnathos saltator GN=EAI_15642 PE=4 SV=1
c24510_g2_i2	c24510_g2_i2|m.20391	tr|Q9NFM0|Q9NFM0_GLOPA	1e-11	Putative cuticular collagen OS=Globodera pallida GN=col-1 PE=4 SV=1
c24533_g1_i1	c24533_g1_i1|m.20479
c24533_g1_i2	c24533_g1_i2|m.20480
c24533_g1_i3	c24533_g1_i3|m.20482
c24533_g1_i4	c24533_g1_i4|m.20483
c24533_g1_i4	c24533_g1_i4|m.20484
c24533_g1_i5	c24533_g1_i5|m.20486
c24542_g1_i1	c24542_g1_i1|m.20510
c24542_g1_i1	c24542_g1_i1|m.20512
c24542_g1_i3	c24542_g1_i3|m.20514
c24542_g1_i4	c24542_g1_i4|m.20517
c24552_g1_i1	c24552_g1_i1|m.20582
c24552_g1_i3	c24552_g1_i3|m.20585	tr|U1M680|U1M680_ASCSU	5e-24	Retinoic acid receptor beta OS=Ascaris suum GN=ASU_12959 PE=3 SV=1
c24552_g2_i1	c24552_g2_i1|m.20586
c24552_g2_i2	c24552_g2_i2|m.20587	sp|Q9N4B8|NHR41_CAEEL	1e-07	Nuclear hormone receptor family member nhr-41 OS=Caenorhabditis elegans GN=nhr-41 PE=2 SV=4
c24553_g1_i1	c24553_g1_i1|m.20590	tr|L9JZH1|L9JZH1_TUPCH	1e-08	Uncharacterized protein OS=Tupaia chinensis GN=TREES_T100015151 PE=4 SV=1
c24553_g1_i2	c24553_g1_i2|m.20591	tr|L9JZH1|L9JZH1_TUPCH	1e-08	Uncharacterized protein OS=Tupaia chinensis GN=TREES_T100015151 PE=4 SV=1
c24556_g1_i1	c24556_g1_i1|m.20604
c24556_g1_i2	c24556_g1_i2|m.20605
c24568_g1_i1	c24568_g1_i1|m.20650
c24568_g1_i2	c24568_g1_i2|m.20653
c24569_g1_i1	c24569_g1_i1|m.20660
c24569_g1_i2	c24569_g1_i2|m.20662
c24569_g1_i4	c24569_g1_i4|m.20665
c24577_g1_i1	c24577_g1_i1|m.20713
c24577_g1_i2	c24577_g1_i2|m.20715
c24577_g1_i2	c24577_g1_i2|m.20714
c24577_g1_i3	c24577_g1_i3|m.20716
c24577_g1_i4	c24577_g1_i4|m.20717
c24582_g1_i1	c24582_g1_i1|m.20740	tr|A0A016V279|A0A016V279_9BILA	2e-25	Uncharacterized protein OS=Ancylostoma ceylanicum GN=Acey_s0020.g103 PE=4 SV=1
c24582_g1_i3	c24582_g1_i3|m.20743	tr|A0A016V279|A0A016V279_9BILA	2e-25	Uncharacterized protein OS=Ancylostoma ceylanicum GN=Acey_s0020.g103 PE=4 SV=1
c24582_g1_i4	c24582_g1_i4|m.20744	tr|A0A016V279|A0A016V279_9BILA	6e-26	Uncharacterized protein OS=Ancylostoma ceylanicum GN=Acey_s0020.g103 PE=4 SV=1
c24582_g1_i5	c24582_g1_i5|m.20746	tr|G5EEJ3|G5EEJ3_CAEEL	1e-05	Glycoprotein hormone beta 5 OS=Caenorhabditis elegans GN=CELE_T23B12.8 PE=2 SV=1
c24582_g1_i6	c24582_g1_i6|m.20748	tr|A0A016V279|A0A016V279_9BILA	7e-26	Uncharacterized protein OS=Ancylostoma ceylanicum GN=Acey_s0020.g103 PE=4 SV=1
c24583_g1_i1	c24583_g1_i1|m.20750
c24598_g1_i1	c24598_g1_i1|m.20799
c24605_g1_i9	c24605_g1_i9|m.20861	tr|U1MDM3|U1MDM3_ASCSU	1e-24	Golgin subfamily a member 4 OS=Ascaris suum GN=ASU_08521 PE=4 SV=1
c24606_g1_i4	c24606_g1_i4|m.20869
c24606_g1_i5	c24606_g1_i5|m.20871	tr|A0A077S7C8|A0A077S7C8_WHEAT	2e-06	Chromosome 3B, genomic scaffold, cultivar Chinese Spring OS=Triticum aestivum GN=TRAES_3BF072300130CFD_c1 PE=4 SV=1
c24616_g1_i2	c24616_g1_i2|m.20935
c24616_g1_i3	c24616_g1_i3|m.20936
c24616_g1_i4	c24616_g1_i4|m.20938
c24619_g1_i1	c24619_g1_i1|m.20945
c24619_g1_i2	c24619_g1_i2|m.20946
c24624_g1_i6	c24624_g1_i6|m.20972
c24627_g1_i1	c24627_g1_i1|m.20986
c24627_g1_i1	c24627_g1_i1|m.20987
c24627_g1_i2	c24627_g1_i2|m.20989
c24627_g1_i3	c24627_g1_i3|m.20990
c24627_g1_i4	c24627_g1_i4|m.20991
c24627_g1_i5	c24627_g1_i5|m.20992
c24627_g1_i7	c24627_g1_i7|m.20993
c24627_g1_i8	c24627_g1_i8|m.20994
c24627_g1_i9	c24627_g1_i9|m.20997
c24627_g2_i1	c24627_g2_i1|m.20988
c24627_g2_i2	c24627_g2_i2|m.20995
c24627_g2_i3	c24627_g2_i3|m.20996
c24629_g1_i3	c24629_g1_i3|m.21008	tr|U1M2V2|U1M2V2_ASCSU	8e-79	Vacuolar protein sorting-associated protein 28-like protein OS=Ascaris suum GN=ASU_06925 PE=4 SV=1
c24629_g2_i1	c24629_g2_i1|m.21013
c24629_g2_i2	c24629_g2_i2|m.21015
c24629_g2_i6	c24629_g2_i6|m.21017
c24629_g2_i8	c24629_g2_i8|m.21019
c24631_g2_i1	c24631_g2_i1|m.21038	tr|A0A016T2J1|A0A016T2J1_9BILA	1e-41	Uncharacterized protein OS=Ancylostoma ceylanicum GN=Acey_s0145.g2477 PE=4 SV=1
c24639_g1_i1	c24639_g1_i1|m.21100
c24645_g1_i1	c24645_g1_i1|m.21116	tr|E1A4A3|E1A4A3_MELJA	1e-22	Transposase OS=Meloidogyne javanica PE=4 SV=1
c24645_g1_i11	c24645_g1_i11|m.21132	tr|E1A4A3|E1A4A3_MELJA	5e-19	Transposase OS=Meloidogyne javanica PE=4 SV=1
c24645_g1_i7	c24645_g1_i7|m.21126	tr|E1A4A3|E1A4A3_MELJA	5e-19	Transposase OS=Meloidogyne javanica PE=4 SV=1
c24648_g1_i1	c24648_g1_i1|m.21160
c24648_g1_i1	c24648_g1_i1|m.21161
c24648_g1_i3	c24648_g1_i3|m.21164
c24670_g1_i1	c24670_g1_i1|m.21284
c24670_g1_i2	c24670_g1_i2|m.21285
c24670_g1_i3	c24670_g1_i3|m.21287
c24672_g1_i4	c24672_g1_i4|m.21298
c24679_g2_i1	c24679_g2_i1|m.21351
c24679_g2_i2	c24679_g2_i2|m.21352
c24683_g1_i1	c24683_g1_i1|m.21386	gi|685833626|emb|CEF68547.1|	5e-17	Nematode cuticle collagen, N-terminal domain and Collagen triple helix repeat-containing protein [Strongyloides ratti]
c24684_g1_i2	c24684_g1_i2|m.21389	sp|Q9ZSA4|CDPKR_ARATH	6e-06	Calcium-dependent protein kinase 27 OS=Arabidopsis thaliana GN=CPK27 PE=1 SV=3
c24684_g1_i3	c24684_g1_i3|m.21391	sp|Q9ZSA4|CDPKR_ARATH	6e-06	Calcium-dependent protein kinase 27 OS=Arabidopsis thaliana GN=CPK27 PE=1 SV=3
c24684_g1_i4	c24684_g1_i4|m.21393	sp|Q9ZSA4|CDPKR_ARATH	6e-06	Calcium-dependent protein kinase 27 OS=Arabidopsis thaliana GN=CPK27 PE=1 SV=3
c24684_g1_i5	c24684_g1_i5|m.21394
c24684_g1_i5	c24684_g1_i5|m.21395
c24684_g1_i7	c24684_g1_i7|m.21398
c24695_g1_i1	c24695_g1_i1|m.21529
c24695_g1_i2	c24695_g1_i2|m.21531
c24695_g1_i4	c24695_g1_i4|m.21533
c24695_g1_i4	c24695_g1_i4|m.21534
c24695_g1_i5	c24695_g1_i5|m.21535
c24719_g1_i2	c24719_g1_i2|m.21698
c24722_g1_i1	c24722_g1_i1|m.21710
c24722_g1_i2	c24722_g1_i2|m.21711
c24722_g1_i3	c24722_g1_i3|m.21713
c24722_g1_i4	c24722_g1_i4|m.21716
c24722_g1_i4	c24722_g1_i4|m.21715
c24722_g1_i5	c24722_g1_i5|m.21718
c24722_g1_i5	c24722_g1_i5|m.21717
c24723_g2_i1	c24723_g2_i1|m.21721
c24723_g2_i2	c24723_g2_i2|m.21722
c24723_g4_i1	c24723_g4_i1|m.21723
c24723_g4_i2	c24723_g4_i2|m.21724
c24723_g4_i4	c24723_g4_i4|m.21727
c24724_g1_i3	c24724_g1_i3|m.21745	tr|A0A090LLY4|A0A090LLY4_STRRB	8e-14	Nematode cuticle collagen, N-terminal domain and Collagen triple helix repeat-containing protein OS=Strongyloides ratti GN=SRAE_X000003700 PE=4 SV=1
c24724_g1_i4	c24724_g1_i4|m.21749	tr|A0A090LLY4|A0A090LLY4_STRRB	1e-31	Nematode cuticle collagen, N-terminal domain and Collagen triple helix repeat-containing protein OS=Strongyloides ratti GN=SRAE_X000003700 PE=4 SV=1
c24724_g1_i5	c24724_g1_i5|m.21752	tr|A0A090LLY4|A0A090LLY4_STRRB	1e-32	Nematode cuticle collagen, N-terminal domain and Collagen triple helix repeat-containing protein OS=Strongyloides ratti GN=SRAE_X000003700 PE=4 SV=1
c24724_g1_i7	c24724_g1_i7|m.21762	tr|A0A090LLY4|A0A090LLY4_STRRB	9e-32	Nematode cuticle collagen, N-terminal domain and Collagen triple helix repeat-containing protein OS=Strongyloides ratti GN=SRAE_X000003700 PE=4 SV=1
c24724_g1_i8	c24724_g1_i8|m.21764	tr|A0A090LLY4|A0A090LLY4_STRRB	7e-32	Nematode cuticle collagen, N-terminal domain and Collagen triple helix repeat-containing protein OS=Strongyloides ratti GN=SRAE_X000003700 PE=4 SV=1
c24746_g1_i2	c24746_g1_i2|m.21909	gi|413002799|emb|CAH04706.4|	7e-61	Protein K04H4.2, isoform c [Caenorhabditis elegans]
c24762_g2_i2	c24762_g2_i2|m.22038
c24770_g1_i1	c24770_g1_i1|m.22077
c24770_g1_i10	c24770_g1_i10|m.22085	tr|A0A016SX61|A0A016SX61_9BILA	2e-26	Uncharacterized protein OS=Ancylostoma ceylanicum GN=Acey_s0161.g3376 PE=4 SV=1
c24783_g1_i11	c24783_g1_i11|m.22165	tr|G0P8R4|G0P8R4_CAEBE	7e-91	Putative uncharacterized protein OS=Caenorhabditis brenneri GN=CAEBREN_01622 PE=4 SV=1
c24787_g1_i1	c24787_g1_i1|m.22177
c24794_g1_i3	c24794_g1_i3|m.22234	tr|W9S7Q4|W9S7Q4_9ROSA	8e-06	RING-H2 finger protein ATL72 OS=Morus notabilis GN=L484_010664 PE=4 SV=1
c24797_g2_i2	c24797_g2_i2|m.22255	tr|U6LJI8|U6LJI8_9EIME	8e-08	Uncharacterized protein OS=Eimeria brunetti GN=EBH_0034400 PE=4 SV=1
c24797_g2_i5	c24797_g2_i5|m.22260	tr|U6LJI8|U6LJI8_9EIME	8e-08	Uncharacterized protein OS=Eimeria brunetti GN=EBH_0034400 PE=4 SV=1
c24797_g2_i7	c24797_g2_i7|m.22267	tr|U6LJI8|U6LJI8_9EIME	8e-08	Uncharacterized protein OS=Eimeria brunetti GN=EBH_0034400 PE=4 SV=1
c24798_g1_i5	c24798_g1_i5|m.22289	tr|J0XG85|J0XG85_LOALO	3e-58	DNA-binding protein SATB OS=Loa loa GN=LOAG_18692 PE=3 SV=1
c24798_g1_i6	c24798_g1_i6|m.22293	gi|324507255|gb|ADY43079.1|	3e-38	Hepatocyte nuclear factor 6 [Ascaris suum]
c24798_g1_i7	c24798_g1_i7|m.22296	tr|J0XG85|J0XG85_LOALO	2e-70	DNA-binding protein SATB OS=Loa loa GN=LOAG_18692 PE=3 SV=1
c24801_g1_i1	c24801_g1_i1|m.22314	tr|Q86M74|Q86M74_HETGL	8e-10	Putative gland protein G19B10 OS=Heterodera glycines PE=2 SV=1
c24801_g1_i2	c24801_g1_i2|m.22315	tr|Q86M74|Q86M74_HETGL	3e-11	Putative gland protein G19B10 OS=Heterodera glycines PE=2 SV=1
c24801_g1_i3	c24801_g1_i3|m.22316	tr|Q86M74|Q86M74_HETGL	5e-11	Putative gland protein G19B10 OS=Heterodera glycines PE=2 SV=1
c24801_g1_i4	c24801_g1_i4|m.22317	tr|Q86M74|Q86M74_HETGL	6e-11	Putative gland protein G19B10 OS=Heterodera glycines PE=2 SV=1
c24801_g1_i5	c24801_g1_i5|m.22318	tr|Q86M74|Q86M74_HETGL	4e-11	Putative gland protein G19B10 OS=Heterodera glycines PE=2 SV=1
c24813_g2_i1	c24813_g2_i1|m.22349
c24813_g2_i3	c24813_g2_i3|m.22351
c24813_g2_i5	c24813_g2_i5|m.22353
c24813_g2_i6	c24813_g2_i6|m.22354
c24822_g1_i4	c24822_g1_i4|m.22424	tr|A0A044RDA4|A0A044RDA4_ONCVO	6e-49	Uncharacterized protein OS=Onchocerca volvulus GN=WBGene00248526 PE=4 SV=1
c24830_g1_i3	c24830_g1_i3|m.22465
c24835_g1_i6	c24835_g1_i6|m.22495
c24838_g1_i1	c24838_g1_i1|m.22518
c24838_g1_i2	c24838_g1_i2|m.22519
c24839_g1_i1	c24839_g1_i1|m.22520	tr|F8QV54|F8QV54_HETAV	5e-20	Dorsal gland cell-specific expression protein OS=Heterodera avenae GN=dsl-2 PE=2 SV=1
c24839_g1_i2	c24839_g1_i2|m.22525	tr|F8QV54|F8QV54_HETAV	5e-14	Dorsal gland cell-specific expression protein OS=Heterodera avenae GN=dsl-2 PE=2 SV=1
c24839_g2_i1	c24839_g2_i1|m.22521
c24839_g3_i1	c24839_g3_i1|m.22522	tr|F8QV54|F8QV54_HETAV	4e-13	Dorsal gland cell-specific expression protein OS=Heterodera avenae GN=dsl-2 PE=2 SV=1
c24839_g3_i2	c24839_g3_i2|m.22524
c24842_g1_i1	c24842_g1_i1|m.22540
c24842_g2_i1	c24842_g2_i1|m.22541
c24848_g1_i7	c24848_g1_i7|m.22591
c24848_g1_i8	c24848_g1_i8|m.22593	tr|W2SNA8|W2SNA8_NECAM	2e-13	Homeobox domain protein OS=Necator americanus GN=NECAME_14856 PE=4 SV=1
c24859_g1_i5	c24859_g1_i5|m.22641	tr|A0A090LJT8|A0A090LJT8_STRRB	1e-09	Uncharacterized protein OS=Strongyloides ratti GN=SRAE_2000244700 PE=4 SV=1
c24859_g1_i8	c24859_g1_i8|m.22648	tr|A0A090LJT8|A0A090LJT8_STRRB	6e-08	Uncharacterized protein OS=Strongyloides ratti GN=SRAE_2000244700 PE=4 SV=1
c24862_g1_i1	c24862_g1_i1|m.22671
c24862_g1_i2	c24862_g1_i2|m.22672
c24867_g1_i1	c24867_g1_i1|m.22686
c24867_g1_i2	c24867_g1_i2|m.22687
c24867_g1_i3	c24867_g1_i3|m.22689
c24867_g1_i4	c24867_g1_i4|m.22690
c24867_g1_i6	c24867_g1_i6|m.22691
c24867_g1_i7	c24867_g1_i7|m.22692
c24867_g1_i8	c24867_g1_i8|m.22693
c24868_g1_i1	c24868_g1_i1|m.22694
c24868_g1_i2	c24868_g1_i2|m.22695
c24868_g1_i3	c24868_g1_i3|m.22696
c24868_g1_i4	c24868_g1_i4|m.22697
c24868_g1_i5	c24868_g1_i5|m.22698
c24868_g1_i5	c24868_g1_i5|m.22699
c24883_g2_i1	c24883_g2_i1|m.22801	tr|A8PXV2|A8PXV2_BRUMA	6e-06	PHD-finger family protein OS=Brugia malayi GN=Bm1_37450 PE=4 SV=1
c24883_g2_i3	c24883_g2_i3|m.22804	tr|J9F2C7|J9F2C7_WUCBA	1e-05	Uncharacterized protein OS=Wuchereria bancrofti GN=WUBG_05491 PE=4 SV=1
c24883_g2_i4	c24883_g2_i4|m.22805
c24883_g2_i6	c24883_g2_i6|m.22807
c24889_g1_i1	c24889_g1_i1|m.22833
c24893_g1_i1	c24893_g1_i1|m.22848
c24893_g1_i2	c24893_g1_i2|m.22849
c24893_g1_i4	c24893_g1_i4|m.22850
c24894_g1_i2	c24894_g1_i2|m.22859	tr|A0A090MYD7|A0A090MYD7_STRRB	5e-63	Uncharacterized protein OS=Strongyloides ratti GN=SRAE_2000166900 PE=4 SV=1
c24909_g1_i1	c24909_g1_i1|m.22944	tr|A0A016RY41|A0A016RY41_9BILA	1e-30	Uncharacterized protein OS=Ancylostoma ceylanicum GN=Acey_s0348.g3185 PE=4 SV=1
c24915_g1_i1	c24915_g1_i1|m.22984	tr|A2ZGS0|A2ZGS0_ORYSI	3e-75	Putative uncharacterized protein OS=Oryza sativa subsp. indica GN=OsI_36975 PE=4 SV=1
c24917_g10_i1	c24917_g10_i1|m.23004
c24917_g2_i1	c24917_g2_i1|m.22996	tr|F8QV54|F8QV54_HETAV	1e-06	Dorsal gland cell-specific expression protein OS=Heterodera avenae GN=dsl-2 PE=2 SV=1
c24917_g2_i2	c24917_g2_i2|m.22997
c24917_g3_i1	c24917_g3_i1|m.22998	tr|F8QV54|F8QV54_HETAV	7e-08	Dorsal gland cell-specific expression protein OS=Heterodera avenae GN=dsl-2 PE=2 SV=1
c24917_g5_i1	c24917_g5_i1|m.22999
c24917_g6_i1	c24917_g6_i1|m.23000
c24917_g6_i2	c24917_g6_i2|m.23001
c24917_g9_i3	c24917_g9_i3|m.23002
c24918_g1_i2	c24918_g1_i2|m.23005
c24918_g1_i6	c24918_g1_i6|m.23007
c24920_g1_i1	c24920_g1_i1|m.23012
c24920_g1_i2	c24920_g1_i2|m.23013
c24920_g1_i4	c24920_g1_i4|m.23014
c24922_g4_i1	c24922_g4_i1|m.23024
c24922_g6_i1	c24922_g6_i1|m.23027	tr|M1CAQ2|M1CAQ2_SOLTU	2e-06	Uncharacterized protein OS=Solanum tuberosum GN=PGSC0003DMG400024695 PE=4 SV=1
c24922_g6_i2	c24922_g6_i2|m.23028
c24922_g6_i3	c24922_g6_i3|m.23029	tr|M1CAQ2|M1CAQ2_SOLTU	3e-06	Uncharacterized protein OS=Solanum tuberosum GN=PGSC0003DMG400024695 PE=4 SV=1
c24923_g2_i1	c24923_g2_i1|m.23030
c24923_g2_i2	c24923_g2_i2|m.23031
c24934_g1_i1	c24934_g1_i1|m.23088
c24934_g1_i3	c24934_g1_i3|m.23092
c24940_g3_i1	c24940_g3_i1|m.23163
c24940_g3_i2	c24940_g3_i2|m.23164
c24940_g3_i7	c24940_g3_i7|m.23165
c24941_g3_i1	c24941_g3_i1|m.23171	tr|G0P8E9|G0P8E9_CAEBE	1e-141	Putative uncharacterized protein OS=Caenorhabditis brenneri GN=CAEBREN_29963 PE=4 SV=1
c24941_g3_i2	c24941_g3_i2|m.23174	tr|G0P8E9|G0P8E9_CAEBE	1e-141	Putative uncharacterized protein OS=Caenorhabditis brenneri GN=CAEBREN_29963 PE=4 SV=1
c24945_g2_i1	c24945_g2_i1|m.23201	tr|Q5I2A5|Q5I2A5_MELIC	7e-101	Troponin C-like protein OS=Meloidogyne incognita PE=2 SV=1
c24957_g2_i1	c24957_g2_i1|m.23309
c24957_g2_i2	c24957_g2_i2|m.23310
c24957_g2_i3	c24957_g2_i3|m.23311
c24958_g2_i1	c24958_g2_i1|m.23315
c24961_g2_i1	c24961_g2_i1|m.23333
c24962_g1_i3	c24962_g1_i3|m.23339
c24962_g1_i4	c24962_g1_i4|m.23341	tr|A0A016T6H8|A0A016T6H8_9BILA	2e-49	Uncharacterized protein OS=Ancylostoma ceylanicum GN=Acey_s0132.g1692 PE=4 SV=1
c24962_g1_i6	c24962_g1_i6|m.23346	tr|A0A016T6H8|A0A016T6H8_9BILA	2e-50	Uncharacterized protein OS=Ancylostoma ceylanicum GN=Acey_s0132.g1692 PE=4 SV=1
c24966_g3_i2	c24966_g3_i2|m.23365	tr|E1FMT6|E1FMT6_LOALO	3e-25	Uncharacterized protein OS=Loa loa GN=LOAG_02212 PE=4 SV=1
c24966_g3_i5	c24966_g3_i5|m.23369	tr|E1FMT6|E1FMT6_LOALO	3e-23	Uncharacterized protein OS=Loa loa GN=LOAG_02212 PE=4 SV=1
c24969_g2_i1	c24969_g2_i1|m.23376
c24969_g2_i2	c24969_g2_i2|m.23377
c24971_g1_i10	c24971_g1_i10|m.23404	tr|J9F017|J9F017_WUCBA	2e-09	Uncharacterized protein OS=Wuchereria bancrofti GN=WUBG_00890 PE=4 SV=1
c24971_g1_i8	c24971_g1_i8|m.23398	tr|J9F017|J9F017_WUCBA	9e-10	Uncharacterized protein OS=Wuchereria bancrofti GN=WUBG_00890 PE=4 SV=1
c24971_g1_i9	c24971_g1_i9|m.23401
c24973_g2_i1	c24973_g2_i1|m.23408
c24973_g2_i4	c24973_g2_i4|m.23411
c24976_g1_i1	c24976_g1_i1|m.23430	tr|F8QV54|F8QV54_HETAV	6e-35	Dorsal gland cell-specific expression protein OS=Heterodera avenae GN=dsl-2 PE=2 SV=1
c24976_g1_i1	c24976_g1_i1|m.23429	tr|F8QV54|F8QV54_HETAV	6e-35	Dorsal gland cell-specific expression protein OS=Heterodera avenae GN=dsl-2 PE=2 SV=1
c24976_g1_i2	c24976_g1_i2|m.23432	tr|F8QV54|F8QV54_HETAV	1e-19	Dorsal gland cell-specific expression protein OS=Heterodera avenae GN=dsl-2 PE=2 SV=1
c24976_g1_i2	c24976_g1_i2|m.23431	tr|F8QV54|F8QV54_HETAV	1e-19	Dorsal gland cell-specific expression protein OS=Heterodera avenae GN=dsl-2 PE=2 SV=1
c24976_g1_i3	c24976_g1_i3|m.23433	tr|F8QV54|F8QV54_HETAV	3e-46	Dorsal gland cell-specific expression protein OS=Heterodera avenae GN=dsl-2 PE=2 SV=1
c24976_g1_i4	c24976_g1_i4|m.23434	tr|F8QV54|F8QV54_HETAV	7e-52	Dorsal gland cell-specific expression protein OS=Heterodera avenae GN=dsl-2 PE=2 SV=1
c24976_g1_i5	c24976_g1_i5|m.23435	tr|F8QV54|F8QV54_HETAV	2e-50	Dorsal gland cell-specific expression protein OS=Heterodera avenae GN=dsl-2 PE=2 SV=1
c24976_g1_i6	c24976_g1_i6|m.23436	tr|F8QV54|F8QV54_HETAV	8e-41	Dorsal gland cell-specific expression protein OS=Heterodera avenae GN=dsl-2 PE=2 SV=1
c24976_g1_i7	c24976_g1_i7|m.23437	tr|F8QV54|F8QV54_HETAV	6e-30	Dorsal gland cell-specific expression protein OS=Heterodera avenae GN=dsl-2 PE=2 SV=1
c24999_g2_i1	c24999_g2_i1|m.23690
c24999_g2_i10	c24999_g2_i10|m.23702
c24999_g2_i11	c24999_g2_i11|m.23705
c24999_g2_i11	c24999_g2_i11|m.23704
c24999_g2_i12	c24999_g2_i12|m.23707
c24999_g2_i2	c24999_g2_i2|m.23692
c24999_g2_i3	c24999_g2_i3|m.23693
c24999_g2_i5	c24999_g2_i5|m.23694
c24999_g2_i6	c24999_g2_i6|m.23696
c24999_g2_i7	c24999_g2_i7|m.23697
c24999_g2_i8	c24999_g2_i8|m.23699
c24999_g2_i9	c24999_g2_i9|m.23700
c25005_g1_i3	c25005_g1_i3|m.23741
c25005_g1_i5	c25005_g1_i5|m.23743
c25005_g1_i6	c25005_g1_i6|m.23744
c25006_g1_i2	c25006_g1_i2|m.23745
c25006_g1_i5	c25006_g1_i5|m.23747
c25006_g1_i6	c25006_g1_i6|m.23749
c25012_g1_i1	c25012_g1_i1|m.23780
c25014_g1_i4	c25014_g1_i4|m.23792	sp|Q9DC33|HM20A_MOUSE	3e-10	High mobility group protein 20A OS=Mus musculus GN=Hmg20a PE=2 SV=1
c25014_g1_i5	c25014_g1_i5|m.23794	sp|Q9DC33|HM20A_MOUSE	2e-10	High mobility group protein 20A OS=Mus musculus GN=Hmg20a PE=2 SV=1
c25021_g2_i4	c25021_g2_i4|m.23901	gi|3875590|emb|CAA94581.1|	9e-13	Protein COL-130 [Caenorhabditis elegans]
c25026_g1_i1	c25026_g1_i1|m.23918	tr|Q86M72|Q86M72_HETGL	5e-31	Putative gland protein G20E03 OS=Heterodera glycines PE=2 SV=1
c25026_g1_i3	c25026_g1_i3|m.23921	tr|Q86M72|Q86M72_HETGL	1e-30	Putative gland protein G20E03 OS=Heterodera glycines PE=2 SV=1
c25026_g1_i4	c25026_g1_i4|m.23923	tr|Q86M72|Q86M72_HETGL	3e-62	Putative gland protein G20E03 OS=Heterodera glycines PE=2 SV=1
c25026_g1_i5	c25026_g1_i5|m.23925	tr|Q86M72|Q86M72_HETGL	4e-31	Putative gland protein G20E03 OS=Heterodera glycines PE=2 SV=1
c25026_g1_i6	c25026_g1_i6|m.23927	tr|Q86M72|Q86M72_HETGL	9e-31	Putative gland protein G20E03 OS=Heterodera glycines PE=2 SV=1
c25026_g1_i9	c25026_g1_i9|m.23928	tr|Q86M72|Q86M72_HETGL	8e-32	Putative gland protein G20E03 OS=Heterodera glycines PE=2 SV=1
c25034_g1_i2	c25034_g1_i2|m.23969
c25038_g1_i3	c25038_g1_i3|m.24000	tr|F1L1E0|F1L1E0_ASCSU	2e-45	Pseudouridine synthase OS=Ascaris suum PE=2 SV=1
c25040_g2_i1	c25040_g2_i1|m.24017
c25040_g2_i3	c25040_g2_i3|m.24018
c25040_g2_i4	c25040_g2_i4|m.24020
c25040_g2_i9	c25040_g2_i9|m.24024
c25042_g1_i1	c25042_g1_i1|m.24035
c25042_g1_i4	c25042_g1_i4|m.24038
c25045_g2_i1	c25045_g2_i1|m.24054
c25046_g1_i1	c25046_g1_i1|m.24058
c25046_g1_i2	c25046_g1_i2|m.24060
c25046_g1_i3	c25046_g1_i3|m.24062
c25049_g2_i3	c25049_g2_i3|m.24067	gi|324510865|gb|ADY44539.1|	8e-41	VPS33B-interacting protein [Ascaris suum]
c25055_g1_i4	c25055_g1_i4|m.24107
c25065_g2_i1	c25065_g2_i1|m.24190	tr|A0D8D3|A0D8D3_PARTE	9e-07	Chromosome undetermined scaffold_405, whole genome shotgun sequence (Fragment) OS=Paramecium tetraurelia GN=GSPATT00039318001 PE=4 SV=1
c25065_g2_i2	c25065_g2_i2|m.24191	tr|A0D8D3|A0D8D3_PARTE	1e-06	Chromosome undetermined scaffold_405, whole genome shotgun sequence (Fragment) OS=Paramecium tetraurelia GN=GSPATT00039318001 PE=4 SV=1
c25073_g1_i1	c25073_g1_i1|m.24225	gi|685835970|emb|CEF70890.1|	8e-19	Neurotransmitter-gated ion-channel ligand-binding domain-containing protein [Strongyloides ratti]
c25073_g1_i12	c25073_g1_i12|m.24245	tr|U1M823|U1M823_ASCSU	9e-88	Cre-lgc-20 protein OS=Ascaris suum GN=ASU_11403 PE=4 SV=1
c25073_g1_i14	c25073_g1_i14|m.24249	gi|685835970|emb|CEF70890.1|	1e-88	Neurotransmitter-gated ion-channel ligand-binding domain-containing protein [Strongyloides ratti]
c25073_g1_i16	c25073_g1_i16|m.24253	gi|685835970|emb|CEF70890.1|	2e-88	Neurotransmitter-gated ion-channel ligand-binding domain-containing protein [Strongyloides ratti]
c25073_g1_i6	c25073_g1_i6|m.24233	gi|685835970|emb|CEF70890.1|	8e-92	Neurotransmitter-gated ion-channel ligand-binding domain-containing protein [Strongyloides ratti]
c25075_g1_i3	c25075_g1_i3|m.24260
c25076_g1_i7	c25076_g1_i7|m.24276
c25084_g1_i2	c25084_g1_i2|m.24323
c25091_g1_i9	c25091_g1_i9|m.24394	tr|A0A090KZ99|A0A090KZ99_STRRB	8e-37	Calycin-like domain and Calycin domain-containing protein OS=Strongyloides ratti GN=SRAE_X000229500 PE=4 SV=1
c25108_g1_i8	c25108_g1_i8|m.24535	tr|E3NAZ0|E3NAZ0_CAERE	3e-31	Putative uncharacterized protein OS=Caenorhabditis remanei GN=CRE_06091 PE=4 SV=1
c25120_g1_i2	c25120_g1_i2|m.24610
c25120_g1_i4	c25120_g1_i4|m.24612
c25123_g1_i2	c25123_g1_i2|m.24638	tr|A0A060IF48|A0A060IF48_RHIET	3e-09	Glycoside hydrolase family 32 protein OS=Rhizobium etli bv. mimosae str. IE4771 GN=IE4771_PD00040 PE=4 SV=1
c25125_g1_i1	c25125_g1_i1|m.24643
c25125_g1_i2	c25125_g1_i2|m.24644
c25130_g1_i1	c25130_g1_i1|m.24671	tr|A7UTZ3|A7UTZ3_ANOGA	1e-58	AGAP005964-PA OS=Anopheles gambiae GN=AgaP_AGAP005964 PE=4 SV=1
c25130_g1_i2	c25130_g1_i2|m.24673	tr|A7UTZ3|A7UTZ3_ANOGA	6e-55	AGAP005964-PA OS=Anopheles gambiae GN=AgaP_AGAP005964 PE=4 SV=1
c25130_g1_i5	c25130_g1_i5|m.24677	tr|A7UTZ3|A7UTZ3_ANOGA	7e-55	AGAP005964-PA OS=Anopheles gambiae GN=AgaP_AGAP005964 PE=4 SV=1
c25130_g1_i7	c25130_g1_i7|m.24679
c25130_g1_i9	c25130_g1_i9|m.24682	tr|A7UTZ3|A7UTZ3_ANOGA	1e-58	AGAP005964-PA OS=Anopheles gambiae GN=AgaP_AGAP005964 PE=4 SV=1
c25133_g2_i2	c25133_g2_i2|m.24703
c25141_g1_i10	c25141_g1_i10|m.24755
c25148_g1_i1	c25148_g1_i1|m.24818
c25148_g1_i3	c25148_g1_i3|m.24821
c25148_g1_i5	c25148_g1_i5|m.24822
c25148_g1_i6	c25148_g1_i6|m.24823
c25150_g1_i1	c25150_g1_i1|m.24826
c25150_g1_i2	c25150_g1_i2|m.24827
c25150_g1_i3	c25150_g1_i3|m.24828
c25150_g1_i4	c25150_g1_i4|m.24829
c25152_g2_i1	c25152_g2_i1|m.24838
c25152_g2_i2	c25152_g2_i2|m.24839
c25152_g2_i4	c25152_g2_i4|m.24841
c25152_g2_i4	c25152_g2_i4|m.24840
c25152_g2_i5	c25152_g2_i5|m.24842
c25155_g1_i1	c25155_g1_i1|m.24847	tr|F1KQU2|F1KQU2_ASCSU	8e-12	E3 ubiquitin-protein ligase Topor OS=Ascaris suum PE=2 SV=1
c25157_g1_i1	c25157_g1_i1|m.24864	tr|F8QV54|F8QV54_HETAV	1e-29	Dorsal gland cell-specific expression protein OS=Heterodera avenae GN=dsl-2 PE=2 SV=1
c25157_g1_i2	c25157_g1_i2|m.24865	tr|F8QV54|F8QV54_HETAV	8e-14	Dorsal gland cell-specific expression protein OS=Heterodera avenae GN=dsl-2 PE=2 SV=1
c25157_g1_i3	c25157_g1_i3|m.24867	tr|F8QV54|F8QV54_HETAV	4e-13	Dorsal gland cell-specific expression protein OS=Heterodera avenae GN=dsl-2 PE=2 SV=1
c25157_g1_i3	c25157_g1_i3|m.24866	tr|F8QV54|F8QV54_HETAV	4e-13	Dorsal gland cell-specific expression protein OS=Heterodera avenae GN=dsl-2 PE=2 SV=1
c25157_g1_i4	c25157_g1_i4|m.24868	tr|Q8TA40|Q8TA40_HETGL	4e-20	Putative esophageal gland cell protein Hgg-20 (Fragment) OS=Heterodera glycines PE=2 SV=1
c25157_g1_i6	c25157_g1_i6|m.24869	tr|F8QV54|F8QV54_HETAV	2e-29	Dorsal gland cell-specific expression protein OS=Heterodera avenae GN=dsl-2 PE=2 SV=1
c25167_g1_i2	c25167_g1_i2|m.24924
c25168_g2_i1	c25168_g2_i1|m.24929
c25168_g2_i2	c25168_g2_i2|m.24934
c25173_g1_i2	c25173_g1_i2|m.24980
c25175_g1_i3	c25175_g1_i3|m.24984	tr|J9EUJ1|J9EUJ1_WUCBA	4e-30	Lecithin:cholesterol acyltransferase OS=Wuchereria bancrofti GN=WUBG_02834 PE=4 SV=1
c25179_g1_i1	c25179_g1_i1|m.25000	tr|F1L1L1|F1L1L1_ASCSU	6e-10	Nuclear hormone receptor family member nhr-136 OS=Ascaris suum PE=2 SV=1
c25179_g1_i3	c25179_g1_i3|m.25007	tr|F1L1L1|F1L1L1_ASCSU	6e-10	Nuclear hormone receptor family member nhr-136 OS=Ascaris suum PE=2 SV=1
c25179_g1_i4	c25179_g1_i4|m.25011
c25179_g1_i6	c25179_g1_i6|m.25014	tr|Q19155|Q19155_CAEEL	2e-08	Protein NHR-36 OS=Caenorhabditis elegans GN=nhr-36 PE=3 SV=1
c25179_g1_i7	c25179_g1_i7|m.25016	tr|Q19155|Q19155_CAEEL	3e-08	Protein NHR-36 OS=Caenorhabditis elegans GN=nhr-36 PE=3 SV=1
c25181_g2_i3	c25181_g2_i3|m.25034
c25182_g2_i1	c25182_g2_i1|m.25040	tr|Q8TA40|Q8TA40_HETGL	3e-16	Putative esophageal gland cell protein Hgg-20 (Fragment) OS=Heterodera glycines PE=2 SV=1
c25182_g2_i1	c25182_g2_i1|m.25039	tr|Q8TA40|Q8TA40_HETGL	3e-16	Putative esophageal gland cell protein Hgg-20 (Fragment) OS=Heterodera glycines PE=2 SV=1
c25182_g2_i2	c25182_g2_i2|m.25041	tr|Q8TA40|Q8TA40_HETGL	1e-06	Putative esophageal gland cell protein Hgg-20 (Fragment) OS=Heterodera glycines PE=2 SV=1
c25182_g2_i2	c25182_g2_i2|m.25042	tr|Q8TA40|Q8TA40_HETGL	1e-06	Putative esophageal gland cell protein Hgg-20 (Fragment) OS=Heterodera glycines PE=2 SV=1
c25182_g2_i3	c25182_g2_i3|m.25043	tr|F8QV54|F8QV54_HETAV	3e-18	Dorsal gland cell-specific expression protein OS=Heterodera avenae GN=dsl-2 PE=2 SV=1
c25182_g2_i4	c25182_g2_i4|m.25044	tr|F8QV54|F8QV54_HETAV	2e-18	Dorsal gland cell-specific expression protein OS=Heterodera avenae GN=dsl-2 PE=2 SV=1
c25191_g3_i1	c25191_g3_i1|m.25089	tr|I7M0R3|I7M0R3_TETTS	2e-08	Uncharacterized protein OS=Tetrahymena thermophila (strain SB210) GN=TTHERM_00140960 PE=4 SV=2
c25191_g3_i3	c25191_g3_i3|m.25091	tr|W5LCW2|W5LCW2_ASTMX	2e-06	Uncharacterized protein OS=Astyanax mexicanus PE=4 SV=1
c25191_g3_i5	c25191_g3_i5|m.25093
c25191_g3_i6	c25191_g3_i6|m.25094	tr|A0A074ZXL1|A0A074ZXL1_9TREM	4e-08	Uncharacterized protein (Fragment) OS=Opisthorchis viverrini GN=T265_15423 PE=4 SV=1
c25191_g3_i8	c25191_g3_i8|m.25095
c25193_g1_i1	c25193_g1_i1|m.25099
c25193_g1_i2	c25193_g1_i2|m.25100
c25193_g1_i3	c25193_g1_i3|m.25101
c25197_g1_i1	c25197_g1_i1|m.25116
c25199_g2_i1	c25199_g2_i1|m.25119
c25199_g2_i2	c25199_g2_i2|m.25120
c25199_g2_i3	c25199_g2_i3|m.25121
c25199_g2_i4	c25199_g2_i4|m.25122
c25199_g2_i6	c25199_g2_i6|m.25124	tr|A0A060S5C5|A0A060S5C5_PLARE	4e-08	Uncharacterized protein OS=Plasmodium reichenowi GN=PRCDC_1442000 PE=4 SV=1
c25199_g2_i7	c25199_g2_i7|m.25125
c25206_g1_i1	c25206_g1_i1|m.25184
c25206_g1_i2	c25206_g1_i2|m.25185
c25214_g1_i1	c25214_g1_i1|m.25216	tr|Q8TA40|Q8TA40_HETGL	2e-20	Putative esophageal gland cell protein Hgg-20 (Fragment) OS=Heterodera glycines PE=2 SV=1
c25214_g1_i4	c25214_g1_i4|m.25217	tr|Q8TA40|Q8TA40_HETGL	3e-20	Putative esophageal gland cell protein Hgg-20 (Fragment) OS=Heterodera glycines PE=2 SV=1
c25216_g1_i5	c25216_g1_i5|m.25232	tr|F1KUB9|F1KUB9_ASCSU	2e-81	Glycerophosphocholine phosphodiesterase GPCPD1 OS=Ascaris suum PE=2 SV=1
c25216_g1_i6	c25216_g1_i6|m.25233
c25219_g3_i2	c25219_g3_i2|m.25237	tr|E1GKD0|E1GKD0_LOALO	1e-18	Uncharacterized protein OS=Loa loa GN=LOAG_13637 PE=4 SV=2
c25219_g3_i3	c25219_g3_i3|m.25240	tr|E1GKD0|E1GKD0_LOALO	2e-18	Uncharacterized protein OS=Loa loa GN=LOAG_13637 PE=4 SV=2
c25219_g3_i6	c25219_g3_i6|m.25247	tr|E1GKD0|E1GKD0_LOALO	3e-14	Uncharacterized protein OS=Loa loa GN=LOAG_13637 PE=4 SV=2
c25219_g3_i8	c25219_g3_i8|m.25249	tr|E1GKD0|E1GKD0_LOALO	3e-14	Uncharacterized protein OS=Loa loa GN=LOAG_13637 PE=4 SV=2
c25235_g1_i2	c25235_g1_i2|m.25357
c25235_g1_i3	c25235_g1_i3|m.25358
c25240_g1_i3	c25240_g1_i3|m.25393	tr|K1QA54|K1QA54_CRAGI	4e-62	Putative helicase MOV-10 OS=Crassostrea gigas GN=CGI_10009722 PE=4 SV=1
c25241_g1_i1	c25241_g1_i1|m.25400
c25242_g1_i3	c25242_g1_i3|m.25414	tr|H2W063|H2W063_CAEJA	2e-100	Uncharacterized protein OS=Caenorhabditis japonica GN=WBGene00127395 PE=4 SV=2
c25243_g1_i1	c25243_g1_i1|m.25418
c25243_g4_i1	c25243_g4_i1|m.25419
c25253_g1_i2	c25253_g1_i2|m.25482
c25253_g1_i3	c25253_g1_i3|m.25484
c25254_g1_i1	c25254_g1_i1|m.25486	tr|G0R287|G0R287_ICHMG	7e-10	Putative uncharacterized protein OS=Ichthyophthirius multifiliis (strain G5) GN=IMG5_175980 PE=4 SV=1
c25258_g1_i1	c25258_g1_i1|m.25501	tr|U6PYF4|U6PYF4_HAECO	2e-29	Protein C39E9.8, isoform d OS=Haemonchus contortus GN=HCOI_02034700 PE=4 SV=1
c25260_g1_i3	c25260_g1_i3|m.25526
c25265_g1_i5	c25265_g1_i5|m.25556
c25277_g1_i1	c25277_g1_i1|m.25629
c25277_g1_i2	c25277_g1_i2|m.25630
c25279_g2_i1	c25279_g2_i1|m.25652	gi|324516482|gb|ADY46544.1|	7e-28	Unknown [Ascaris suum]
c25279_g2_i10	c25279_g2_i10|m.25665
c25279_g2_i2	c25279_g2_i2|m.25653
c25279_g2_i5	c25279_g2_i5|m.25658	gi|324516482|gb|ADY46544.1|	3e-22	Unknown [Ascaris suum]
c25296_g1_i1	c25296_g1_i1|m.25780
c25296_g1_i1	c25296_g1_i1|m.25779
c25296_g1_i10	c25296_g1_i10|m.25788
c25296_g1_i2	c25296_g1_i2|m.25781
c25296_g1_i3	c25296_g1_i3|m.25782
c25296_g1_i5	c25296_g1_i5|m.25784
c25296_g1_i7	c25296_g1_i7|m.25785
c25296_g1_i8	c25296_g1_i8|m.25786
c25296_g1_i9	c25296_g1_i9|m.25787
c25298_g2_i2	c25298_g2_i2|m.25829
c25298_g2_i3	c25298_g2_i3|m.25832	gi|351063593|emb|CCD71803.1|	6e-14	Protein F54E2.2 [Caenorhabditis elegans]
c25298_g2_i4	c25298_g2_i4|m.25835	tr|A8X1Y3|A8X1Y3_CAEBR	8e-13	Protein CBG06319 OS=Caenorhabditis briggsae GN=CBG06319 PE=4 SV=1
c25299_g1_i5	c25299_g1_i5|m.25842	tr|A0A016UE55|A0A016UE55_9BILA	3e-39	Uncharacterized protein OS=Ancylostoma ceylanicum GN=Acey_s0043.g793 PE=4 SV=1
c25301_g1_i1	c25301_g1_i1|m.25870
c25301_g1_i2	c25301_g1_i2|m.25871	tr|I1G132|I1G132_AMPQE	2e-08	Uncharacterized protein OS=Amphimedon queenslandica PE=4 SV=1
c25301_g1_i3	c25301_g1_i3|m.25873	tr|I1G132|I1G132_AMPQE	5e-06	Uncharacterized protein OS=Amphimedon queenslandica PE=4 SV=1
c25302_g1_i1	c25302_g1_i1|m.25874	tr|Q86DF1|Q86DF1_HETGL	4e-61	Putative gland protein G23G11 OS=Heterodera glycines PE=2 SV=1
c25302_g1_i3	c25302_g1_i3|m.25875	tr|Q86DF1|Q86DF1_HETGL	0	Putative gland protein G23G11 OS=Heterodera glycines PE=2 SV=1
c25302_g1_i4	c25302_g1_i4|m.25876	tr|Q86DF1|Q86DF1_HETGL	0	Putative gland protein G23G11 OS=Heterodera glycines PE=2 SV=1
c25306_g2_i3	c25306_g2_i3|m.25913
c25306_g2_i6	c25306_g2_i6|m.25914
c25316_g1_i1	c25316_g1_i1|m.26027
c25320_g1_i2	c25320_g1_i2|m.26053	tr|G0MZQ1|G0MZQ1_CAEBE	5e-45	Putative uncharacterized protein OS=Caenorhabditis brenneri GN=CAEBREN_07082 PE=3 SV=1
c25320_g1_i4	c25320_g1_i4|m.26057	tr|G0MZQ1|G0MZQ1_CAEBE	6e-45	Putative uncharacterized protein OS=Caenorhabditis brenneri GN=CAEBREN_07082 PE=3 SV=1
c25321_g2_i7	c25321_g2_i7|m.26059
c25321_g2_i8	c25321_g2_i8|m.26060
c25321_g2_i9	c25321_g2_i9|m.26063
c25321_g4_i1	c25321_g4_i1|m.26058	tr|F8QV54|F8QV54_HETAV	3e-09	Dorsal gland cell-specific expression protein OS=Heterodera avenae GN=dsl-2 PE=2 SV=1
c25321_g5_i1	c25321_g5_i1|m.26061
c25321_g7_i2	c25321_g7_i2|m.26064
c25322_g2_i1	c25322_g2_i1|m.26074	tr|F1KR60|F1KR60_ASCSU	1e-37	Membrane-bound transcription factor site-2 protease OS=Ascaris suum PE=2 SV=1
c25322_g2_i3	c25322_g2_i3|m.26076	gi|324500795|gb|ADY40364.1|	2e-81	Membrane-bound transcription factor site-2 protease [Ascaris suum]
c25322_g2_i4	c25322_g2_i4|m.26079	tr|W6NBE7|W6NBE7_HAECO	3e-15	Peptidase M50 domain containing protein OS=Haemonchus contortus GN=HCOI_01903000 PE=4 SV=1
c25322_g2_i6	c25322_g2_i6|m.26085	tr|F1KR60|F1KR60_ASCSU	3e-56	Membrane-bound transcription factor site-2 protease OS=Ascaris suum PE=2 SV=1
c25322_g2_i8	c25322_g2_i8|m.26089	tr|F1KR60|F1KR60_ASCSU	1e-47	Membrane-bound transcription factor site-2 protease OS=Ascaris suum PE=2 SV=1
c25326_g3_i1	c25326_g3_i1|m.26114	tr|F8QV54|F8QV54_HETAV	4e-19	Dorsal gland cell-specific expression protein OS=Heterodera avenae GN=dsl-2 PE=2 SV=1
c25326_g3_i1	c25326_g3_i1|m.26113	tr|F8QV54|F8QV54_HETAV	4e-19	Dorsal gland cell-specific expression protein OS=Heterodera avenae GN=dsl-2 PE=2 SV=1
c25326_g3_i2	c25326_g3_i2|m.26115	tr|F8QV54|F8QV54_HETAV	3e-20	Dorsal gland cell-specific expression protein OS=Heterodera avenae GN=dsl-2 PE=2 SV=1
c25326_g3_i3	c25326_g3_i3|m.26116	tr|F8QV54|F8QV54_HETAV	2e-09	Dorsal gland cell-specific expression protein OS=Heterodera avenae GN=dsl-2 PE=2 SV=1
c25326_g3_i4	c25326_g3_i4|m.26117	tr|F8QV54|F8QV54_HETAV	1e-19	Dorsal gland cell-specific expression protein OS=Heterodera avenae GN=dsl-2 PE=2 SV=1
c25326_g6_i2	c25326_g6_i2|m.26118
c25326_g6_i6	c25326_g6_i6|m.26119	tr|F8QV54|F8QV54_HETAV	2e-10	Dorsal gland cell-specific expression protein OS=Heterodera avenae GN=dsl-2 PE=2 SV=1
c25326_g6_i7	c25326_g6_i7|m.26120
c25329_g1_i9	c25329_g1_i9|m.26157
c25341_g1_i1	c25341_g1_i1|m.26263
c25341_g1_i3	c25341_g1_i3|m.26264
c25345_g3_i5	c25345_g3_i5|m.26293
c25347_g4_i1	c25347_g4_i1|m.26299
c25352_g1_i4	c25352_g1_i4|m.26337
c25352_g1_i5	c25352_g1_i5|m.26339	tr|A0A044S787|A0A044S787_ONCVO	7e-53	Uncharacterized protein OS=Onchocerca volvulus GN=WBGene00238698 PE=4 SV=1
c25353_g1_i1	c25353_g1_i1|m.26344	gi|324515262|gb|ADY46144.1|	4e-16	Tetratricopeptide repeat protein 5 [Ascaris suum]
c25358_g3_i2	c25358_g3_i2|m.26384
c25358_g3_i3	c25358_g3_i3|m.26386
c25358_g3_i6	c25358_g3_i6|m.26390
c25362_g1_i1	c25362_g1_i1|m.26408
c25362_g1_i1	c25362_g1_i1|m.26407
c25362_g1_i2	c25362_g1_i2|m.26411
c25362_g1_i2	c25362_g1_i2|m.26410
c25362_g1_i4	c25362_g1_i4|m.26414
c25362_g1_i4	c25362_g1_i4|m.26413
c25362_g1_i6	c25362_g1_i6|m.26417
c25362_g1_i6	c25362_g1_i6|m.26416
c25362_g1_i7	c25362_g1_i7|m.26419
c25362_g1_i7	c25362_g1_i7|m.26420
c25362_g1_i9	c25362_g1_i9|m.26424
c25363_g2_i6	c25363_g2_i6|m.26433
c25365_g3_i5	c25365_g3_i5|m.26478	tr|J9EWK2|J9EWK2_WUCBA	3e-67	Uncharacterized protein OS=Wuchereria bancrofti GN=WUBG_02521 PE=4 SV=1
c25367_g3_i1	c25367_g3_i1|m.26500
c25368_g2_i12	c25368_g2_i12|m.26525	gi|324509710|gb|ADY44071.1|	3e-65	Globin-like protein 9 [Ascaris suum]
c25368_g2_i7	c25368_g2_i7|m.26519	gi|324509710|gb|ADY44071.1|	1e-20	Globin-like protein 9 [Ascaris suum]
c25368_g2_i8	c25368_g2_i8|m.26520
c25372_g3_i2	c25372_g3_i2|m.26552	tr|N6T6E4|N6T6E4_DENPD	1e-07	Uncharacterized protein (Fragment) OS=Dendroctonus ponderosae GN=YQE_10144 PE=4 SV=1
c25372_g3_i3	c25372_g3_i3|m.26554	tr|N6T6E4|N6T6E4_DENPD	3e-14	Uncharacterized protein (Fragment) OS=Dendroctonus ponderosae GN=YQE_10144 PE=4 SV=1
c25374_g2_i4	c25374_g2_i4|m.26574	tr|W2U1P8|W2U1P8_NECAM	1e-09	EGF-like domain protein OS=Necator americanus GN=NECAME_00145 PE=4 SV=1
c25384_g1_i1	c25384_g1_i1|m.26639
c25394_g2_i13	c25394_g2_i13|m.26750
c25396_g1_i3	c25396_g1_i3|m.26768
c25401_g2_i1	c25401_g2_i1|m.26808	tr|B9SGM1|B9SGM1_RICCO	2e-09	Ring finger protein, putative OS=Ricinus communis GN=RCOM_0554190 PE=4 SV=1
c25401_g2_i2	c25401_g2_i2|m.26810	tr|B9SGM1|B9SGM1_RICCO	2e-09	Ring finger protein, putative OS=Ricinus communis GN=RCOM_0554190 PE=4 SV=1
c25401_g2_i2	c25401_g2_i2|m.26809	tr|B9SGM1|B9SGM1_RICCO	2e-09	Ring finger protein, putative OS=Ricinus communis GN=RCOM_0554190 PE=4 SV=1
c25401_g2_i4	c25401_g2_i4|m.26811
c25407_g9_i1	c25407_g9_i1|m.26869
c25417_g1_i2	c25417_g1_i2|m.26934	tr|A0A068V312|A0A068V312_COFCA	1e-08	Coffea canephora DH200=94 genomic scaffold, scaffold_96 OS=Coffea canephora GN=GSCOC_T00042772001 PE=4 SV=1
c25417_g1_i3	c25417_g1_i3|m.26935	tr|A0A068V312|A0A068V312_COFCA	1e-08	Coffea canephora DH200=94 genomic scaffold, scaffold_96 OS=Coffea canephora GN=GSCOC_T00042772001 PE=4 SV=1
c25421_g1_i7	c25421_g1_i7|m.26972	tr|A0A016UJP7|A0A016UJP7_9BILA	2e-23	Uncharacterized protein OS=Ancylostoma ceylanicum GN=Acey_s0039.g154 PE=4 SV=1
c25422_g1_i1	c25422_g1_i1|m.26974
c25422_g1_i10	c25422_g1_i10|m.26980
c25422_g1_i12	c25422_g1_i12|m.26981
c25422_g1_i4	c25422_g1_i4|m.26975
c25422_g1_i5	c25422_g1_i5|m.26976
c25422_g1_i6	c25422_g1_i6|m.26977
c25422_g1_i7	c25422_g1_i7|m.26978
c25424_g4_i10	c25424_g4_i10|m.27004	tr|A8XGD4|A8XGD4_CAEBR	1e-16	Protein CBG12696 (Fragment) OS=Caenorhabditis briggsae GN=CBG12696 PE=4 SV=1
c25427_g1_i1	c25427_g1_i1|m.27019
c25427_g1_i2	c25427_g1_i2|m.27021
c25427_g1_i3	c25427_g1_i3|m.27023
c25427_g1_i4	c25427_g1_i4|m.27024
c25427_g1_i5	c25427_g1_i5|m.27026
c25427_g1_i7	c25427_g1_i7|m.27028
c25436_g1_i1	c25436_g1_i1|m.27076	tr|F8QV54|F8QV54_HETAV	3e-10	Dorsal gland cell-specific expression protein OS=Heterodera avenae GN=dsl-2 PE=2 SV=1
c25436_g1_i2	c25436_g1_i2|m.27077	tr|F8QV54|F8QV54_HETAV	5e-10	Dorsal gland cell-specific expression protein OS=Heterodera avenae GN=dsl-2 PE=2 SV=1
c25436_g1_i3	c25436_g1_i3|m.27078	tr|F8QV54|F8QV54_HETAV	3e-10	Dorsal gland cell-specific expression protein OS=Heterodera avenae GN=dsl-2 PE=2 SV=1
c25436_g1_i4	c25436_g1_i4|m.27079	tr|F8QV54|F8QV54_HETAV	5e-10	Dorsal gland cell-specific expression protein OS=Heterodera avenae GN=dsl-2 PE=2 SV=1
c25441_g1_i1	c25441_g1_i1|m.27099	tr|F1L4N7|F1L4N7_ASCSU	2e-112	FMRFamide receptor (Fragment) OS=Ascaris suum PE=2 SV=1
c25441_g1_i10	c25441_g1_i10|m.27122	gi|324512275|gb|ADY45091.1|	1e-144	FMRFamide receptor, partial [Ascaris suum]
c25441_g1_i3	c25441_g1_i3|m.27105	gi|324512275|gb|ADY45091.1|	2e-146	FMRFamide receptor, partial [Ascaris suum]
c25441_g1_i5	c25441_g1_i5|m.27110	tr|F1L4N7|F1L4N7_ASCSU	2e-97	FMRFamide receptor (Fragment) OS=Ascaris suum PE=2 SV=1
c25441_g1_i9	c25441_g1_i9|m.27119	tr|F1L4N7|F1L4N7_ASCSU	1e-86	FMRFamide receptor (Fragment) OS=Ascaris suum PE=2 SV=1
c25445_g3_i2	c25445_g3_i2|m.27176	tr|A0A016UZ72|A0A016UZ72_9BILA	4e-46	Uncharacterized protein OS=Ancylostoma ceylanicum GN=Acey_s0023.g715 PE=4 SV=1
c25445_g3_i3	c25445_g3_i3|m.27178	tr|A0A016UZ72|A0A016UZ72_9BILA	4e-46	Uncharacterized protein OS=Ancylostoma ceylanicum GN=Acey_s0023.g715 PE=4 SV=1
c25445_g3_i4	c25445_g3_i4|m.27180	tr|A0A016UZ72|A0A016UZ72_9BILA	1e-40	Uncharacterized protein OS=Ancylostoma ceylanicum GN=Acey_s0023.g715 PE=4 SV=1
c25445_g3_i4	c25445_g3_i4|m.27181	tr|A0A016UZ72|A0A016UZ72_9BILA	1e-40	Uncharacterized protein OS=Ancylostoma ceylanicum GN=Acey_s0023.g715 PE=4 SV=1
c25445_g3_i5	c25445_g3_i5|m.27183	tr|A0A016UZ72|A0A016UZ72_9BILA	2e-31	Uncharacterized protein OS=Ancylostoma ceylanicum GN=Acey_s0023.g715 PE=4 SV=1
c25449_g1_i1	c25449_g1_i1|m.27201	tr|W2SZ30|W2SZ30_NECAM	1e-10	Ground-like domain protein OS=Necator americanus GN=NECAME_12704 PE=4 SV=1
c25449_g1_i12	c25449_g1_i12|m.27212	tr|W2SZ30|W2SZ30_NECAM	9e-11	Ground-like domain protein OS=Necator americanus GN=NECAME_12704 PE=4 SV=1
c25449_g1_i4	c25449_g1_i4|m.27204	tr|W2SZ30|W2SZ30_NECAM	4e-19	Ground-like domain protein OS=Necator americanus GN=NECAME_12704 PE=4 SV=1
c25449_g1_i5	c25449_g1_i5|m.27207	tr|W2SZ30|W2SZ30_NECAM	8e-11	Ground-like domain protein OS=Necator americanus GN=NECAME_12704 PE=4 SV=1
c25449_g1_i7	c25449_g1_i7|m.27208	tr|W2SZ30|W2SZ30_NECAM	1e-10	Ground-like domain protein OS=Necator americanus GN=NECAME_12704 PE=4 SV=1
c25449_g1_i8	c25449_g1_i8|m.27209	tr|W2SZ30|W2SZ30_NECAM	2e-23	Ground-like domain protein OS=Necator americanus GN=NECAME_12704 PE=4 SV=1
c25449_g1_i9	c25449_g1_i9|m.27210	tr|W2SZ30|W2SZ30_NECAM	2e-14	Ground-like domain protein OS=Necator americanus GN=NECAME_12704 PE=4 SV=1
c25452_g1_i5	c25452_g1_i5|m.27235
c25454_g2_i1	c25454_g2_i1|m.27243	tr|A0A090MWX5|A0A090MWX5_STRRB	3e-40	Uncharacterized protein OS=Strongyloides ratti GN=SRAE_1000269800 PE=4 SV=1
c25456_g1_i1	c25456_g1_i1|m.27263
c25457_g2_i3	c25457_g2_i3|m.27264	sp|Q86RQ1|CLE2_HETGL	9e-40	CLAVATA3/ESR (CLE)-related protein 2 OS=Heterodera glycines GN=CLE2 PE=1 SV=1
c25457_g2_i4	c25457_g2_i4|m.27266	sp|Q86RQ1|CLE2_HETGL	3e-40	CLAVATA3/ESR (CLE)-related protein 2 OS=Heterodera glycines GN=CLE2 PE=1 SV=1
c25463_g1_i1	c25463_g1_i1|m.27294	tr|G1KVF0|G1KVF0_ANOCA	5e-07	Uncharacterized protein (Fragment) OS=Anolis carolinensis PE=4 SV=1
c25463_g1_i4	c25463_g1_i4|m.27297	tr|G1KVF0|G1KVF0_ANOCA	4e-07	Uncharacterized protein (Fragment) OS=Anolis carolinensis PE=4 SV=1
c25463_g1_i5	c25463_g1_i5|m.27298	tr|G1KVF0|G1KVF0_ANOCA	4e-07	Uncharacterized protein (Fragment) OS=Anolis carolinensis PE=4 SV=1
c25463_g1_i6	c25463_g1_i6|m.27299	tr|G1KVF0|G1KVF0_ANOCA	5e-07	Uncharacterized protein (Fragment) OS=Anolis carolinensis PE=4 SV=1
c25465_g1_i1	c25465_g1_i1|m.27302
c25465_g1_i2	c25465_g1_i2|m.27303
c25466_g1_i1	c25466_g1_i1|m.27305
c25466_g1_i2	c25466_g1_i2|m.27306
c25466_g1_i3	c25466_g1_i3|m.27307
c25466_g1_i4	c25466_g1_i4|m.27308
c25466_g1_i5	c25466_g1_i5|m.27309
c25467_g1_i2	c25467_g1_i2|m.27312
c25477_g1_i2	c25477_g1_i2|m.27365
c25477_g1_i3	c25477_g1_i3|m.27367
c25477_g1_i4	c25477_g1_i4|m.27369
c25490_g1_i10	c25490_g1_i10|m.27483
c25493_g1_i2	c25493_g1_i2|m.27536	gi|685835837|emb|CEF70757.1|	1e-44	Selenoprotein P, N-terminal domain-containing protein [Strongyloides ratti]
c25493_g1_i3	c25493_g1_i3|m.27540	gi|685835837|emb|CEF70757.1|	6e-25	Selenoprotein P, N-terminal domain-containing protein [Strongyloides ratti]
c25493_g1_i5	c25493_g1_i5|m.27545	gi|685835837|emb|CEF70757.1|	4e-37	Selenoprotein P, N-terminal domain-containing protein [Strongyloides ratti]
c25494_g1_i1	c25494_g1_i1|m.27556	tr|A0A016UZW8|A0A016UZW8_9BILA	4e-14	Uncharacterized protein OS=Ancylostoma ceylanicum GN=Acey_s0021.g393 PE=4 SV=1
c25508_g1_i2	c25508_g1_i2|m.27632
c25508_g1_i3	c25508_g1_i3|m.27636
c25508_g2_i1	c25508_g2_i1|m.27634
c25510_g1_i1	c25510_g1_i1|m.27642
c25510_g1_i2	c25510_g1_i2|m.27644
c25510_g1_i5	c25510_g1_i5|m.27648
c25512_g1_i1	c25512_g1_i1|m.27649
c25512_g1_i2	c25512_g1_i2|m.27650
c25512_g1_i4	c25512_g1_i4|m.27651
c25520_g1_i1	c25520_g1_i1|m.27703
c25524_g1_i2	c25524_g1_i2|m.27717
c25524_g1_i4	c25524_g1_i4|m.27720
c25525_g2_i1	c25525_g2_i1|m.27722	tr|U1MCP2|U1MCP2_ASCSU	3e-55	Cell death protein 3 OS=Ascaris suum GN=ASU_01501 PE=3 SV=1
c25525_g2_i2	c25525_g2_i2|m.27723
c25525_g2_i6	c25525_g2_i6|m.27727
c25529_g2_i1	c25529_g2_i1|m.27740	tr|U1M317|U1M317_ASCSU	3e-52	Uncharacterized protein OS=Ascaris suum GN=ASU_06816 PE=4 SV=1
c25529_g2_i5	c25529_g2_i5|m.27749
c25529_g2_i6	c25529_g2_i6|m.27750	tr|U1M317|U1M317_ASCSU	2e-74	Uncharacterized protein OS=Ascaris suum GN=ASU_06816 PE=4 SV=1
c25531_g1_i1	c25531_g1_i1|m.27758
c25531_g1_i2	c25531_g1_i2|m.27759
c25537_g3_i1	c25537_g3_i1|m.27798	tr|A0A016UE44|A0A016UE44_9BILA	4e-07	Uncharacterized protein OS=Ancylostoma ceylanicum GN=Acey_s0045.g1274 PE=4 SV=1
c25537_g3_i2	c25537_g3_i2|m.27802	tr|A0A016UE44|A0A016UE44_9BILA	6e-09	Uncharacterized protein OS=Ancylostoma ceylanicum GN=Acey_s0045.g1274 PE=4 SV=1
c25537_g3_i3	c25537_g3_i3|m.27805	tr|A0A016UE44|A0A016UE44_9BILA	7e-09	Uncharacterized protein OS=Ancylostoma ceylanicum GN=Acey_s0045.g1274 PE=4 SV=1
c25537_g3_i5	c25537_g3_i5|m.27808	tr|A0A016UE44|A0A016UE44_9BILA	3e-07	Uncharacterized protein OS=Ancylostoma ceylanicum GN=Acey_s0045.g1274 PE=4 SV=1
c25537_g3_i7	c25537_g3_i7|m.27814	tr|A0A016UE44|A0A016UE44_9BILA	3e-07	Uncharacterized protein OS=Ancylostoma ceylanicum GN=Acey_s0045.g1274 PE=4 SV=1
c25537_g3_i9	c25537_g3_i9|m.27819	tr|U6NL31|U6NL31_HAECO	1e-09	ISE/inbred ISE genomic scaffold, scaffold_pathogens_Hcontortus_scaffold_135 OS=Haemonchus contortus GN=HCOI_00393900 PE=4 SV=1
c25541_g1_i1	c25541_g1_i1|m.27833
c25541_g1_i2	c25541_g1_i2|m.27836
c25549_g4_i1	c25549_g4_i1|m.27931	tr|F8QV54|F8QV54_HETAV	6e-29	Dorsal gland cell-specific expression protein OS=Heterodera avenae GN=dsl-2 PE=2 SV=1
c25549_g4_i3	c25549_g4_i3|m.27933	tr|F8QV54|F8QV54_HETAV	5e-23	Dorsal gland cell-specific expression protein OS=Heterodera avenae GN=dsl-2 PE=2 SV=1
c25549_g4_i6	c25549_g4_i6|m.27939	tr|F8QV54|F8QV54_HETAV	3e-30	Dorsal gland cell-specific expression protein OS=Heterodera avenae GN=dsl-2 PE=2 SV=1
c25551_g1_i2	c25551_g1_i2|m.27955	tr|U6NI35|U6NI35_HAECO	6e-07	Translocase of inner mitochondrial membrane OS=Haemonchus contortus GN=HCOI_00142300 PE=4 SV=1
c25551_g1_i3	c25551_g1_i3|m.27958
c25551_g1_i3	c25551_g1_i3|m.27957
c25552_g1_i11	c25552_g1_i11|m.27977
c25552_g1_i12	c25552_g1_i12|m.27979	tr|U1ME80|U1ME80_ASCSU	3e-15	Homeobox protein ceh-37 OS=Ascaris suum GN=ASU_07925 PE=4 SV=1
c25552_g1_i13	c25552_g1_i13|m.27981	gi|258504558|gb|ACV72923.1|	1e-15	CEH-37b, partial [Caenorhabditis remanei]
c25552_g1_i4	c25552_g1_i4|m.27968	gi|324518727|gb|ADY47187.1|	2e-22	Homeobox protein ceh-37 [Ascaris suum]
c25552_g1_i4	c25552_g1_i4|m.27967	gi|324518727|gb|ADY47187.1|	2e-22	Homeobox protein ceh-37 [Ascaris suum]
c25552_g1_i6	c25552_g1_i6|m.27971	tr|H2WDF8|H2WDF8_CAEJA	1e-21	Uncharacterized protein OS=Caenorhabditis japonica GN=WBGene00133075 PE=4 SV=2
c25552_g1_i8	c25552_g1_i8|m.27974	tr|H2WDF8|H2WDF8_CAEJA	7e-07	Uncharacterized protein OS=Caenorhabditis japonica GN=WBGene00133075 PE=4 SV=2
c25556_g1_i1	c25556_g1_i1|m.27993
c25557_g1_i2	c25557_g1_i2|m.27995	tr|U6P9T6|U6P9T6_HAECO	1e-26	ISE/inbred ISE genomic scaffold, scaffold_pathogens_Hcontortus_scaffold_2693 (Fragment) OS=Haemonchus contortus GN=HCOI_00938300 PE=4 SV=1
c25557_g1_i4	c25557_g1_i4|m.27999
c25561_g1_i1	c25561_g1_i1|m.28032	tr|A0A016TBP6|A0A016TBP6_9BILA	3e-44	Uncharacterized protein OS=Ancylostoma ceylanicum GN=Acey_s0116.g616 PE=4 SV=1
c25561_g1_i2	c25561_g1_i2|m.28033
c25561_g1_i3	c25561_g1_i3|m.28034	tr|A0A016TBP6|A0A016TBP6_9BILA	6e-45	Uncharacterized protein OS=Ancylostoma ceylanicum GN=Acey_s0116.g616 PE=4 SV=1
c25561_g1_i4	c25561_g1_i4|m.28036	tr|A0A016TBP6|A0A016TBP6_9BILA	3e-39	Uncharacterized protein OS=Ancylostoma ceylanicum GN=Acey_s0116.g616 PE=4 SV=1
c25561_g1_i5	c25561_g1_i5|m.28038	tr|A0A016TBP6|A0A016TBP6_9BILA	2e-23	Uncharacterized protein OS=Ancylostoma ceylanicum GN=Acey_s0116.g616 PE=4 SV=1
c25561_g1_i7	c25561_g1_i7|m.28041	tr|A0A016TBP6|A0A016TBP6_9BILA	6e-45	Uncharacterized protein OS=Ancylostoma ceylanicum GN=Acey_s0116.g616 PE=4 SV=1
c25567_g1_i1	c25567_g1_i1|m.28081	tr|F8QV54|F8QV54_HETAV	9e-37	Dorsal gland cell-specific expression protein OS=Heterodera avenae GN=dsl-2 PE=2 SV=1
c25567_g1_i2	c25567_g1_i2|m.28082	tr|F8QV54|F8QV54_HETAV	7e-37	Dorsal gland cell-specific expression protein OS=Heterodera avenae GN=dsl-2 PE=2 SV=1
c25567_g1_i3	c25567_g1_i3|m.28083	tr|F8QV54|F8QV54_HETAV	9e-14	Dorsal gland cell-specific expression protein OS=Heterodera avenae GN=dsl-2 PE=2 SV=1
c25567_g1_i5	c25567_g1_i5|m.28084	tr|F8QV54|F8QV54_HETAV	2e-24	Dorsal gland cell-specific expression protein OS=Heterodera avenae GN=dsl-2 PE=2 SV=1
c25567_g1_i6	c25567_g1_i6|m.28085	tr|F8QV54|F8QV54_HETAV	2e-13	Dorsal gland cell-specific expression protein OS=Heterodera avenae GN=dsl-2 PE=2 SV=1
c25569_g1_i1	c25569_g1_i1|m.28090
c25569_g1_i2	c25569_g1_i2|m.28091
c25572_g1_i4	c25572_g1_i4|m.28130	tr|H3FZV7|H3FZV7_PRIPA	2e-25	Uncharacterized protein OS=Pristionchus pacificus GN=WBGene00117410 PE=4 SV=1
c25573_g3_i1	c25573_g3_i1|m.28131
c25573_g3_i2	c25573_g3_i2|m.28135
c25573_g3_i4	c25573_g3_i4|m.28137
c25573_g3_i5	c25573_g3_i5|m.28138
c25573_g4_i1	c25573_g4_i1|m.28134
c25575_g1_i1	c25575_g1_i1|m.28151
c25575_g1_i2	c25575_g1_i2|m.28153
c25575_g1_i3	c25575_g1_i3|m.28155
c25575_g1_i5	c25575_g1_i5|m.28158
c25577_g1_i3	c25577_g1_i3|m.28178
c25581_g2_i5	c25581_g2_i5|m.28197
c25582_g3_i1	c25582_g3_i1|m.28204	tr|Q9UAZ1|Q9UAZ1_CAEEL	5e-07	Protein Y49G5B.1 OS=Caenorhabditis elegans GN=CELE_Y49G5B.1 PE=4 SV=1
c25603_g1_i2	c25603_g1_i2|m.28334	tr|A0A016TZE4|A0A016TZE4_9BILA	1e-18	Uncharacterized protein OS=Ancylostoma ceylanicum GN=Acey_s0066.g3764 PE=4 SV=1
c25611_g1_i7	c25611_g1_i7|m.28435
c25611_g1_i8	c25611_g1_i8|m.28436
c25619_g1_i3	c25619_g1_i3|m.28484
c25621_g2_i1	c25621_g2_i1|m.28490	tr|F1KQ49|F1KQ49_ASCSU	8e-81	Clathrin heavy chain OS=Ascaris suum PE=2 SV=1
c25621_g2_i4	c25621_g2_i4|m.28496	tr|T1JYG9|T1JYG9_TETUR	5e-74	Clathrin heavy chain OS=Tetranychus urticae PE=3 SV=1
c25621_g2_i5	c25621_g2_i5|m.28498	sp|P34574|CLH_CAEEL	2e-91	Probable clathrin heavy chain 1 OS=Caenorhabditis elegans GN=chc-1 PE=3 SV=1
c25624_g2_i7	c25624_g2_i7|m.28525	tr|E1FT49|E1FT49_LOALO	6e-16	Uncharacterized protein OS=Loa loa GN=LOAG_04076 PE=4 SV=2
c25625_g2_i2	c25625_g2_i2|m.28533
c25626_g1_i1	c25626_g1_i1|m.28535
c25626_g1_i2	c25626_g1_i2|m.28536
c25626_g1_i3	c25626_g1_i3|m.28537
c25626_g1_i4	c25626_g1_i4|m.28538
c25626_g1_i5	c25626_g1_i5|m.28539
c25626_g1_i6	c25626_g1_i6|m.28540
c25630_g1_i1	c25630_g1_i1|m.28565
c25630_g1_i3	c25630_g1_i3|m.28567
c25630_g1_i6	c25630_g1_i6|m.28570
c25631_g3_i1	c25631_g3_i1|m.28571
c25631_g3_i2	c25631_g3_i2|m.28572
c25631_g3_i3	c25631_g3_i3|m.28573
c25631_g3_i4	c25631_g3_i4|m.28574
c25638_g5_i2	c25638_g5_i2|m.28630	tr|U6PK80|U6PK80_HAECO	9e-10	Laminin G and EGF domain containing protein OS=Haemonchus contortus GN=HCOI_01598000 PE=4 SV=1
c25658_g5_i6	c25658_g5_i6|m.28850
c25669_g3_i2	c25669_g3_i2|m.28931
c25669_g4_i2	c25669_g4_i2|m.28929
c25669_g4_i5	c25669_g4_i5|m.28933
c25669_g6_i1	c25669_g6_i1|m.28935
c25669_g6_i2	c25669_g6_i2|m.28936
c25669_g6_i3	c25669_g6_i3|m.28937
c25669_g6_i4	c25669_g6_i4|m.28939
c25669_g6_i5	c25669_g6_i5|m.28940
c25669_g6_i9	c25669_g6_i9|m.28944
c25675_g2_i4	c25675_g2_i4|m.29001	gi|685825700|emb|CEF60749.1|	6e-71	BTB/POZ-like domain and Potassium channel tetramerisation-type BTB domain and BTB/POZ fold domain-containing protein [Strongyloides ratti]
c25675_g2_i5	c25675_g2_i5|m.29004	gi|685825700|emb|CEF60749.1|	3e-105	BTB/POZ-like domain and Potassium channel tetramerisation-type BTB domain and BTB/POZ fold domain-containing protein [Strongyloides ratti]
c25676_g1_i1	c25676_g1_i1|m.29010	tr|J9EUI1|J9EUI1_WUCBA	1e-58	Uncharacterized protein OS=Wuchereria bancrofti GN=WUBG_08305 PE=4 SV=1
c25678_g1_i2	c25678_g1_i2|m.29032
c25678_g1_i4	c25678_g1_i4|m.29033
c25678_g1_i6	c25678_g1_i6|m.29035
c25683_g1_i2	c25683_g1_i2|m.29091
c25683_g1_i3	c25683_g1_i3|m.29092
c25686_g3_i1	c25686_g3_i1|m.29107
c25686_g3_i11	c25686_g3_i11|m.29127	tr|E1GES1|E1GES1_LOALO	5e-94	PRP38 family protein OS=Loa loa GN=LOAG_11666 PE=4 SV=2
c25686_g3_i12	c25686_g3_i12|m.29131	tr|E1GES1|E1GES1_LOALO	4e-94	PRP38 family protein OS=Loa loa GN=LOAG_11666 PE=4 SV=2
c25686_g3_i12	c25686_g3_i12|m.29130	tr|E1GES1|E1GES1_LOALO	4e-94	PRP38 family protein OS=Loa loa GN=LOAG_11666 PE=4 SV=2
c25686_g3_i2	c25686_g3_i2|m.29108
c25686_g3_i3	c25686_g3_i3|m.29110	tr|E1GES1|E1GES1_LOALO	6e-93	PRP38 family protein OS=Loa loa GN=LOAG_11666 PE=4 SV=2
c25686_g3_i4	c25686_g3_i4|m.29113	tr|E1GES1|E1GES1_LOALO	1e-93	PRP38 family protein OS=Loa loa GN=LOAG_11666 PE=4 SV=2
c25686_g3_i5	c25686_g3_i5|m.29116	tr|E1GES1|E1GES1_LOALO	8e-93	PRP38 family protein OS=Loa loa GN=LOAG_11666 PE=4 SV=2
c25686_g3_i6	c25686_g3_i6|m.29118	tr|G0PED8|G0PED8_CAEBE	2e-42	Putative uncharacterized protein (Fragment) OS=Caenorhabditis brenneri GN=CAEBREN_17206 PE=4 SV=1
c25686_g3_i7	c25686_g3_i7|m.29120
c25686_g3_i8	c25686_g3_i8|m.29121
c25686_g3_i9	c25686_g3_i9|m.29123	tr|E1GES1|E1GES1_LOALO	1e-94	PRP38 family protein OS=Loa loa GN=LOAG_11666 PE=4 SV=2
c25687_g1_i1	c25687_g1_i1|m.29133
c25687_g1_i2	c25687_g1_i2|m.29135
c25698_g3_i2	c25698_g3_i2|m.29220	tr|U1NUJ5|U1NUJ5_ASCSU	2e-46	Transcription factor sox-6 OS=Ascaris suum GN=ASU_03729 PE=4 SV=1
c25698_g3_i3	c25698_g3_i3|m.29223	tr|F1KXR0|F1KXR0_ASCSU	2e-40	Transcription factor Sox-6 OS=Ascaris suum PE=2 SV=1
c25698_g3_i3	c25698_g3_i3|m.29222	tr|F1KXR0|F1KXR0_ASCSU	2e-40	Transcription factor Sox-6 OS=Ascaris suum PE=2 SV=1
c25700_g1_i1	c25700_g1_i1|m.29234
c25700_g1_i2	c25700_g1_i2|m.29235
c25700_g1_i2	c25700_g1_i2|m.29236
c25700_g1_i3	c25700_g1_i3|m.29238
c25700_g1_i4	c25700_g1_i4|m.29240
c25700_g1_i4	c25700_g1_i4|m.29241
c25709_g4_i2	c25709_g4_i2|m.29317
c25709_g4_i3	c25709_g4_i3|m.29319
c25709_g4_i4	c25709_g4_i4|m.29321
c25709_g4_i5	c25709_g4_i5|m.29322
c25709_g4_i8	c25709_g4_i8|m.29325
c25709_g4_i9	c25709_g4_i9|m.29327	tr|F1KWE5|F1KWE5_ASCSU	2e-84	SPRY domain-containing SOCS box protein 4 OS=Ascaris suum PE=2 SV=1
c25713_g2_i5	c25713_g2_i5|m.29352
c25713_g2_i6	c25713_g2_i6|m.29353
c25713_g2_i7	c25713_g2_i7|m.29356
c25713_g2_i8	c25713_g2_i8|m.29358
c25717_g1_i9	c25717_g1_i9|m.29404	gi|324502129|gb|ADY40938.1|	0	Serine/threonine kinase SAD-1 [Ascaris suum]
c25719_g1_i2	c25719_g1_i2|m.29420	tr|A0A087US80|A0A087US80_9ARAC	2e-12	Repulsive guidance molecule A (Fragment) OS=Stegodyphus mimosarum GN=X975_05158 PE=4 SV=1
c25719_g1_i4	c25719_g1_i4|m.29423	tr|H3DD76|H3DD76_TETNG	3e-11	Uncharacterized protein (Fragment) OS=Tetraodon nigroviridis PE=4 SV=1
c25719_g1_i6	c25719_g1_i6|m.29426
c25729_g5_i1	c25729_g5_i1|m.29517
c25729_g5_i1	c25729_g5_i1|m.29515
c25729_g5_i2	c25729_g5_i2|m.29518
c25729_g5_i4	c25729_g5_i4|m.29523
c25744_g1_i1	c25744_g1_i1|m.29655
c25745_g1_i2	c25745_g1_i2|m.29662	gi|4097223|gb|AAD09400.1|	0	gamma-glutamyl transpeptidase precursor [Brugia malayi]
c25746_g3_i1	c25746_g3_i1|m.29681	tr|K7HHH0|K7HHH0_CAEJA	6e-20	Uncharacterized protein OS=Caenorhabditis japonica GN=WBGene00207494 PE=4 SV=1
c25757_g1_i1	c25757_g1_i1|m.29795	tr|Q22P81|Q22P81_TETTS	2e-08	Uncharacterized protein OS=Tetrahymena thermophila (strain SB210) GN=TTHERM_00368570 PE=4 SV=2
c25757_g1_i2	c25757_g1_i2|m.29796
c25757_g1_i3	c25757_g1_i3|m.29797	tr|V8NZY0|V8NZY0_OPHHA	1e-06	Ankyrin repeat domain-containing protein 12 OS=Ophiophagus hannah GN=ANKRD12 PE=4 SV=1
c25757_g1_i5	c25757_g1_i5|m.29801	tr|G0R0H7|G0R0H7_ICHMG	2e-09	Putative uncharacterized protein (Fragment) OS=Ichthyophthirius multifiliis (strain G5) GN=IMG5_164970 PE=4 SV=1
c25760_g2_i3	c25760_g2_i3|m.29842
c25760_g5_i1	c25760_g5_i1|m.29845
c25764_g1_i1	c25764_g1_i1|m.29879
c25764_g1_i2	c25764_g1_i2|m.29880	tr|F8QV54|F8QV54_HETAV	1e-15	Dorsal gland cell-specific expression protein OS=Heterodera avenae GN=dsl-2 PE=2 SV=1
c25764_g2_i2	c25764_g2_i2|m.29881	tr|Q8TA40|Q8TA40_HETGL	2e-08	Putative esophageal gland cell protein Hgg-20 (Fragment) OS=Heterodera glycines PE=2 SV=1
c25764_g2_i3	c25764_g2_i3|m.29882
c25766_g1_i2	c25766_g1_i2|m.29884
c25766_g1_i3	c25766_g1_i3|m.29885
c25766_g1_i4	c25766_g1_i4|m.29886
c25766_g1_i5	c25766_g1_i5|m.29887
c25766_g1_i6	c25766_g1_i6|m.29888
c25769_g3_i4	c25769_g3_i4|m.29913	tr|J9FLB3|J9FLB3_WUCBA	5e-21	Rad9 family protein OS=Wuchereria bancrofti GN=WUBG_00931 PE=4 SV=1
c25770_g1_i5	c25770_g1_i5|m.29924
c25770_g4_i1	c25770_g4_i1|m.29931	tr|A0A087TRC5|A0A087TRC5_9ARAC	4e-09	Transcription factor A, mitochondrial (Fragment) OS=Stegodyphus mimosarum GN=X975_22286 PE=4 SV=1
c25770_g4_i5	c25770_g4_i5|m.29938	tr|A0A087TRC5|A0A087TRC5_9ARAC	3e-09	Transcription factor A, mitochondrial (Fragment) OS=Stegodyphus mimosarum GN=X975_22286 PE=4 SV=1
c25774_g1_i1	c25774_g1_i1|m.29965
c25774_g1_i1	c25774_g1_i1|m.29966
c25774_g1_i2	c25774_g1_i2|m.29967
c25777_g2_i1	c25777_g2_i1|m.29984	tr|F1L853|F1L853_ASCSU	9e-57	Regulator of microtubule dynamics protein 1 OS=Ascaris suum PE=2 SV=1
c25777_g2_i11	c25777_g2_i11|m.29994
c25777_g2_i12	c25777_g2_i12|m.29995
c25777_g2_i2	c25777_g2_i2|m.29985	tr|F1L853|F1L853_ASCSU	4e-56	Regulator of microtubule dynamics protein 1 OS=Ascaris suum PE=2 SV=1
c25777_g2_i6	c25777_g2_i6|m.29989
c25777_g2_i8	c25777_g2_i8|m.29991	tr|F1L853|F1L853_ASCSU	9e-57	Regulator of microtubule dynamics protein 1 OS=Ascaris suum PE=2 SV=1
c25782_g1_i2	c25782_g1_i2|m.30053	sp|Q6NZ04|SIX1B_DANRE	3e-60	Homeobox protein six1b OS=Danio rerio GN=six1b PE=1 SV=1
c25782_g1_i3	c25782_g1_i3|m.30054	gi|685834281|emb|CEF69202.1|	1e-45	Protein sine oculis [Strongyloides ratti]
c25782_g1_i5	c25782_g1_i5|m.30059	sp|Q6NZ04|SIX1B_DANRE	2e-56	Homeobox protein six1b OS=Danio rerio GN=six1b PE=1 SV=1
c25782_g1_i6	c25782_g1_i6|m.30062	gi|685834281|emb|CEF69202.1|	5e-50	Protein sine oculis [Strongyloides ratti]
c25782_g1_i8	c25782_g1_i8|m.30068
c25782_g1_i9	c25782_g1_i9|m.30069
c25784_g1_i1	c25784_g1_i1|m.30071
c25784_g1_i2	c25784_g1_i2|m.30073	tr|A0A016W7P2|A0A016W7P2_9BILA	0	Uncharacterized protein OS=Ancylostoma ceylanicum GN=Acey_s1018.g3403 PE=4 SV=1
c25784_g1_i3	c25784_g1_i3|m.30075	tr|U6PQ81|U6PQ81_HAECO	3e-147	Glycoside hydrolase domain containing protein OS=Haemonchus contortus GN=HCOI_01989600 PE=4 SV=1
c25784_g1_i4	c25784_g1_i4|m.30079	tr|A0A016W7P2|A0A016W7P2_9BILA	0	Uncharacterized protein OS=Ancylostoma ceylanicum GN=Acey_s1018.g3403 PE=4 SV=1
c25784_g1_i5	c25784_g1_i5|m.30081	tr|A0A016W7P2|A0A016W7P2_9BILA	7e-179	Uncharacterized protein OS=Ancylostoma ceylanicum GN=Acey_s1018.g3403 PE=4 SV=1
c25784_g1_i6	c25784_g1_i6|m.30086	tr|A0A016W7P2|A0A016W7P2_9BILA	0	Uncharacterized protein OS=Ancylostoma ceylanicum GN=Acey_s1018.g3403 PE=4 SV=1
c25784_g1_i7	c25784_g1_i7|m.30088	tr|U6PQ81|U6PQ81_HAECO	2e-142	Glycoside hydrolase domain containing protein OS=Haemonchus contortus GN=HCOI_01989600 PE=4 SV=1
c25784_g1_i8	c25784_g1_i8|m.30092	tr|A0A016W7P2|A0A016W7P2_9BILA	2e-149	Uncharacterized protein OS=Ancylostoma ceylanicum GN=Acey_s1018.g3403 PE=4 SV=1
c25788_g3_i1	c25788_g3_i1|m.30126
c25793_g10_i6	c25793_g10_i6|m.30222	sp|P17486|EGL5_CAEEL	2e-07	Homeobox protein egl-5 OS=Caenorhabditis elegans GN=egl-5 PE=2 SV=4
[truncated: 5,724 more rows]

## Sheet: C_elegans_Transcripts
		BLASTX Annotation
Transcript ID	Protein ID	ID	E-value	Annotation
c11591_g1_i1	c11591_g1_i1|m.2084	tr|G0M7S9|G0M7S9_CAEBE	4e-08	CBN-NLP-1 protein OS=Caenorhabditis brenneri GN=Cbn-nlp-1 PE=4 SV=1
c14115_g1_i1	c14115_g1_i1|m.2957	tr|G0N0W1|G0N0W1_CAEBE	4e-33	Putative uncharacterized protein OS=Caenorhabditis brenneri GN=CAEBREN_08353 PE=4 SV=1
c15056_g1_i1	c15056_g1_i1|m.3266
c15661_g1_i1	c15661_g1_i1|m.3482
c16912_g1_i1	c16912_g1_i1|m.4111	tr|U6NZS9|U6NZS9_HAECO	2e-09	ISE/inbred ISE genomic scaffold, scaffold_pathogens_Hcontortus_scaffold_2092 OS=Haemonchus contortus GN=HCOI_00703300 PE=4 SV=1
c17136_g1_i1	c17136_g1_i1|m.4209	tr|G0N7T5|G0N7T5_CAEBE	1e-06	Putative uncharacterized protein OS=Caenorhabditis brenneri GN=CAEBREN_20683 PE=4 SV=1
c21587_g1_i3	c21587_g1_i3|m.8885
c21865_g1_i2	c21865_g1_i2|m.9455
c22952_g2_i2	c22952_g2_i2|m.12699	tr|G0P5Z0|G0P5Z0_CAEBE	7e-76	CBN-CLHM-1 protein OS=Caenorhabditis brenneri GN=Cbn-clhm-1 PE=4 SV=1
c22952_g2_i4	c22952_g2_i4|m.12701	tr|G0P5Z0|G0P5Z0_CAEBE	2e-65	CBN-CLHM-1 protein OS=Caenorhabditis brenneri GN=Cbn-clhm-1 PE=4 SV=1
c23864_g2_i1	c23864_g2_i1|m.16719	tr|C3ZTD0|C3ZTD0_BRAFL	9e-34	Putative uncharacterized protein OS=Branchiostoma floridae GN=BRAFLDRAFT_68804 PE=4 SV=1
c24274_g1_i1	c24274_g1_i1|m.18843	tr|G0N4M5|G0N4M5_CAEBE	4e-32	CBN-COL-68 protein OS=Caenorhabditis brenneri GN=Cbn-col-68 PE=4 SV=1
c24274_g1_i2	c24274_g1_i2|m.18845	tr|G0N4M5|G0N4M5_CAEBE	4e-32	CBN-COL-68 protein OS=Caenorhabditis brenneri GN=Cbn-col-68 PE=4 SV=1
c25207_g2_i1	c25207_g2_i1|m.25186
c25207_g2_i5	c25207_g2_i5|m.25188
c25973_g3_i4	c25973_g3_i4|m.31852
c26178_g1_i14	c26178_g1_i14|m.34077	tr|G0NTX7|G0NTX7_CAEBE	3e-37	Putative uncharacterized protein OS=Caenorhabditis brenneri GN=CAEBREN_01310 PE=4 SV=1
c27515_g1_i7	c27515_g1_i7|m.50707
c29480_g3_i1	c29480_g3_i1|m.81598
c29480_g3_i2	c29480_g3_i2|m.81603	tr|A0A090KSL4|A0A090KSL4_STRRB	8e-06	Uncharacterized protein OS=Strongyloides ratti GN=SRAE_X000223900 PE=4 SV=1
c29480_g3_i5	c29480_g3_i5|m.81612
c30096_g1_i3	c30096_g1_i3|m.92436
c30205_g1_i1	c30205_g1_i1|m.94487	tr|A0A044V8X9|A0A044V8X9_ONCVO	1e-07	Uncharacterized protein OS=Onchocerca volvulus GN=WBGene00245869 PE=4 SV=1
c30569_g3_i1	c30569_g3_i1|m.100831	tr|T1GB33|T1GB33_MEGSC	1e-24	Uncharacterized protein (Fragment) OS=Megaselia scalaris PE=4 SV=1
c366_g1_i1	c366_g1_i1|m.68
c37305_g1_i1	c37305_g1_i1|m.110580	tr|E3N2L7|E3N2L7_CAERE	2e-40	Putative uncharacterized protein OS=Caenorhabditis remanei GN=CRE_16265 PE=4 SV=1
c45490_g1_i1	c45490_g1_i1|m.111768	tr|G0P7R2|G0P7R2_CAEBE	5e-07	Putative uncharacterized protein OS=Caenorhabditis brenneri GN=CAEBREN_19211 PE=4 SV=1
c6017_g1_i1	c6017_g1_i1|m.1045

## Sheet: P_pacificus_Transcripts
		BLASTX Annotation
Transcript ID	Protein ID	ID	E-value	Annotation
c1188_g1_i1	c1188_g1_i1|m.244	gi|1336053|gb|AAB01218.1|	1e-70	chymotrypsin-like protease precursor [Aedes aegypti]
c12978_g1_i1	c12978_g1_i1|m.2638
c15820_g1_i2	c15820_g1_i2|m.3544	tr|E2A388|E2A388_CAMFO	3e-09	Putative uncharacterized protein (Fragment) OS=Camponotus floridanus GN=EAG_13713 PE=4 SV=1
c19596_g4_i2	c19596_g4_i2|m.6007
c20781_g1_i2	c20781_g1_i2|m.7479
c26506_g2_i4	c26506_g2_i4|m.37440	gi|273529742|gb|ACZ98149.1|	2e-115	astacin protease precursor [Steinernema carpocapsae]
c28291_g1_i4	c28291_g1_i4|m.62308	tr|E1FIE8|E1FIE8_LOALO	2e-65	Uncharacterized protein OS=Loa loa GN=LOAG_00672 PE=4 SV=1
c29039_g1_i3	c29039_g1_i3|m.74009	tr|E2BVT9|E2BVT9_HARSA	5e-11	Putative uncharacterized protein (Fragment) OS=Harpegnathos saltator GN=EAI_10381 PE=4 SV=1
c29248_g2_i7	c29248_g2_i7|m.77570	tr|A8NNM6|A8NNM6_BRUMA	5e-24	Protein BM-RRC-1, isoform b OS=Brugia malayi GN=Bm-rrc-1 PE=4 SV=2
c29278_g6_i1	c29278_g6_i1|m.78200
c36071_g1_i1	c36071_g1_i1|m.110371	tr|R2QAG0|R2QAG0_ENTHA	5e-15	LPXTG-domain-containing protein cell wall anchor domain OS=Enterococcus hirae (strain ATCC 9790 / DSM 20160 / JCM 8729 / LMG 6399 / NBRC 3181 / NCIMB 6459 / NCDO 1258) GN=UAE_02363 PE=4 SV=1

## Sheet: A_suum_Transcripts
		BLASTX Annotation
Transcript ID	Protein ID	ID	E-value	Annotation
c11434_g1_i1	c11810_g1_i1|m.2151	tr|A0A044T9F8|A0A044T9F8_ONCVO	1e-06	Uncharacterized protein OS=Onchocerca volvulus GN=WBGene00241100 PE=4 SV=1
c14234_g2_i1	c11915_g1_i1|m.2195	tr|U6NGG2|U6NGG2_HAECO	3e-10	Serine threonine protein kinase-related domain containing protein OS=Haemonchus contortus GN=HCOI_00083000 PE=4 SV=1
c14479_g1_i1	c12172_g1_i2|m.2296	tr|U1MFC7|U1MFC7_ASCSU	1e-08	Uncharacterized protein OS=Ascaris suum GN=ASU_07519 PE=4 SV=1
c15051_g3_i1	c13969_g1_i2|m.2910	gi|324500111|gb|ADY40063.1|	1e-07	Zinc finger protein 667 [Ascaris suum]
c16797_g1_i2	c14538_g1_i1|m.3110
c19024_g1_i1	c19220_g1_i1|m.5635	gi|265524894|gb|ACY75786.1|	4e-08	predicted protein [Cyanophage PSS2]
c21588_g1_i4	c19590_g1_i1|m.5999
c21588_g1_i5	c19590_g1_i2|m.6000
c21714_g1_i1	c19770_g1_i3|m.6190
c21980_g1_i4	c20085_g1_i1|m.6509
c22627_g1_i5	c20513_g1_i1|m.7123
c24198_g5_i1	c20545_g1_i1|m.7160	tr|E3ME85|E3ME85_CAERE	3e-23	Putative uncharacterized protein OS=Caenorhabditis remanei GN=CRE_22344 PE=3 SV=1
c24198_g5_i14	c20545_g1_i2|m.7161	tr|E3ME85|E3ME85_CAERE	5e-16	Putative uncharacterized protein OS=Caenorhabditis remanei GN=CRE_22344 PE=3 SV=1
c24198_g5_i5	c20545_g1_i3|m.7162	tr|W2SGK5|W2SGK5_NECAM	2e-20	Putative cytochrome b5 OS=Necator americanus GN=NECAME_05473 PE=3 SV=1
c24198_g5_i7	c20545_g1_i4|m.7163	tr|H2VZS4|H2VZS4_CAEJA	2e-17	Uncharacterized protein OS=Caenorhabditis japonica GN=WBGene00127220 PE=3 SV=1
c24633_g1_i1	c21060_g1_i1|m.7824	tr|A0A090KSB7|A0A090KSB7_STRRB	2e-07	Uncharacterized protein OS=Strongyloides ratti GN=SRAE_X000202400 PE=4 SV=1
c24633_g1_i2	c21764_g2_i1|m.9237	tr|A0A090KSB7|A0A090KSB7_STRRB	2e-32	Uncharacterized protein OS=Strongyloides ratti GN=SRAE_X000202400 PE=4 SV=1
c24633_g1_i3	c21802_g1_i6|m.9309	tr|A0A090KSB7|A0A090KSB7_STRRB	2e-32	Uncharacterized protein OS=Strongyloides ratti GN=SRAE_X000202400 PE=4 SV=1
c24910_g1_i1	c21802_g1_i8|m.9310	tr|A0A044T2P2|A0A044T2P2_ONCVO	5e-34	Uncharacterized protein OS=Onchocerca volvulus GN=WBGene00240667 PE=4 SV=1
c24910_g1_i2	c21861_g1_i1|m.9445	tr|A0A044T2P2|A0A044T2P2_ONCVO	4e-33	Uncharacterized protein OS=Onchocerca volvulus GN=WBGene00240667 PE=4 SV=1
c24910_g1_i3	c23749_g1_i1|m.16089	tr|A0A044T2P2|A0A044T2P2_ONCVO	2e-56	Uncharacterized protein OS=Onchocerca volvulus GN=WBGene00240667 PE=4 SV=1
c24928_g4_i1	c24968_g1_i4|m.23375
c25728_g2_i1	c25409_g1_i6|m.26898
c25728_g2_i5	c25472_g2_i13|m.27345
c25849_g1_i1	c26113_g1_i1|m.33369	tr|E1FSD7|E1FSD7_LOALO	7e-07	Uncharacterized protein OS=Loa loa GN=LOAG_03814 PE=4 SV=1
c25849_g1_i2	c26113_g1_i2|m.33372	tr|E1FSD7|E1FSD7_LOALO	1e-06	Uncharacterized protein OS=Loa loa GN=LOAG_03814 PE=4 SV=1
c25849_g1_i2	c26113_g1_i4|m.33377	tr|E1FSD7|E1FSD7_LOALO	1e-06	Uncharacterized protein OS=Loa loa GN=LOAG_03814 PE=4 SV=1
c25849_g1_i4	c26113_g1_i5|m.33381
c25849_g1_i5	c26113_g1_i8|m.33382	tr|E1FSD7|E1FSD7_LOALO	5e-07	Uncharacterized protein OS=Loa loa GN=LOAG_03814 PE=4 SV=1
c26484_g2_i3	c26431_g1_i10|m.36679	tr|E1G1A8|E1G1A8_LOALO	1e-50	JmjC domain-containing protein OS=Loa loa GN=LOAG_06938 PE=4 SV=2
c26752_g1_i11	c27415_g1_i6|m.48985	tr|E1G3K9|E1G3K9_LOALO	6e-29	MBOAT family protein OS=Loa loa GN=LOAG_07740 PE=4 SV=2
c2709_g1_i1	c27613_g6_i1|m.52188
c27414_g1_i3	c28332_g1_i3|m.63054	tr|F1L7R4|F1L7R4_ASCSU	5e-58	ATP-dependent RNA helicase chl1 (Fragment) OS=Ascaris suum PE=2 SV=1
c27414_g1_i5	c28332_g1_i4|m.63057	tr|F1L7R4|F1L7R4_ASCSU	9e-47	ATP-dependent RNA helicase chl1 (Fragment) OS=Ascaris suum PE=2 SV=1
c27414_g1_i6	c28332_g1_i7|m.63066	tr|A8XSL8|A8XSL8_CAEBR	2e-26	Protein CBR-CHL-1 OS=Caenorhabditis briggsae GN=chl-1 PE=4 SV=1
c27433_g2_i1	c28332_g1_i8|m.63072	tr|T1KF63|T1KF63_TETUR	1e-12	Uncharacterized protein OS=Tetranychus urticae PE=4 SV=1
c27645_g2_i18	c28332_g1_i9|m.63076	tr|A0A044UAU0|A0A044UAU0_ONCVO	2e-82	Uncharacterized protein OS=Onchocerca volvulus GN=WBGene00237468 PE=4 SV=1
c27645_g2_i4	c28335_g1_i1|m.63114	tr|A0A044UAU0|A0A044UAU0_ONCVO	2e-85	Uncharacterized protein OS=Onchocerca volvulus GN=WBGene00237468 PE=4 SV=1
c28162_g4_i2	c28335_g1_i2|m.63119
c28203_g3_i3	c28335_g1_i3|m.63123
c28436_g1_i2	c28547_g4_i1|m.66293	tr|A0A016VM05|A0A016VM05_9BILA	6e-101	Uncharacterized protein OS=Ancylostoma ceylanicum GN=Acey_s0007.g3176 PE=4 SV=1
c28436_g1_i4	c28547_g4_i2|m.66296
c28436_g1_i6	c28547_g4_i3|m.66298	tr|A0A016VM05|A0A016VM05_9BILA	4e-101	Uncharacterized protein OS=Ancylostoma ceylanicum GN=Acey_s0007.g3176 PE=4 SV=1
c28783_g1_i2	c28547_g4_i4|m.66300
c29032_g3_i12	c28547_g4_i6|m.66302	tr|H3FI94|H3FI94_PRIPA	2e-21	Uncharacterized protein OS=Pristionchus pacificus GN=WBGene00111547 PE=4 SV=1
c29032_g3_i7	c28547_g4_i8|m.66309	tr|H3FI94|H3FI94_PRIPA	2e-16	Uncharacterized protein OS=Pristionchus pacificus GN=WBGene00111547 PE=4 SV=1
c29037_g1_i11	c29039_g1_i2|m.74008	tr|U6NRP8|U6NRP8_HAECO	2e-14	Paired box protein and Transposase domain containing protein OS=Haemonchus contortus GN=HCOI_00518400 PE=4 SV=1
c29037_g1_i9	c29128_g5_i1|m.75429	tr|U6NRP8|U6NRP8_HAECO	6e-15	Paired box protein and Transposase domain containing protein OS=Haemonchus contortus GN=HCOI_00518400 PE=4 SV=1
c29100_g1_i4	c29128_g5_i5|m.75435	gi|324517169|gb|ADY46743.1|	5e-92	Golgi-associated PDZ and coiled-coil motif-containing protein, partial [Ascaris suum]
c29100_g1_i5	c29314_g1_i1|m.78844	gi|324517169|gb|ADY46743.1|	1e-103	Golgi-associated PDZ and coiled-coil motif-containing protein, partial [Ascaris suum]
c29100_g1_i9	c29314_g1_i2|m.78845	gi|324517169|gb|ADY46743.1|	9e-93	Golgi-associated PDZ and coiled-coil motif-containing protein, partial [Ascaris suum]
c29176_g4_i4	c29314_g1_i3|m.78846
c29823_g2_i2	c29341_g3_i13|m.79335	tr|A8QHK9|A8QHK9_BRUMA	2e-06	Protein Bm9267 OS=Brugia malayi GN=Bm9267 PE=4 SV=2
c29916_g5_i1	c29477_g3_i11|m.81547	gi|324500414|gb|ADY40196.1|	0	Cadherin-related hmr-1, partial [Ascaris suum]
c30134_g1_i5	c29477_g3_i6|m.81542	gi|324501308|gb|ADY40585.1|	1e-176	Intermediate peptidase [Ascaris suum]
c30527_g2_i2	c29739_g2_i4|m.86261	tr|A0A016THY5|A0A016THY5_9BILA	0	Uncharacterized protein OS=Ancylostoma ceylanicum GN=Acey_s0101.g3420 PE=4 SV=1
c30527_g2_i3	c30029_g1_i1|m.91194	tr|U1MQ49|U1MQ49_ASCSU	1e-06	Uncharacterized protein OS=Ascaris suum GN=ASU_02259 PE=4 SV=1
c30527_g2_i6	c30253_g1_i1|m.95356	tr|W2TKN2|W2TKN2_NECAM	0	ShTK domain protein OS=Necator americanus GN=NECAME_08434 PE=4 SV=1
c30527_g2_i7	c30253_g1_i3|m.95361	tr|A0A016THY5|A0A016THY5_9BILA	0	Uncharacterized protein OS=Ancylostoma ceylanicum GN=Acey_s0101.g3420 PE=4 SV=1
c30713_g2_i3	c30253_g1_i4|m.95365	tr|F1KPU1|F1KPU1_ASCSU	4e-12	Nuclear anchorage protein 1 (Fragment) OS=Ascaris suum PE=2 SV=1
c30901_g2_i14	c30253_g1_i6|m.95376	sp|Q8C827|ZFP62_MOUSE	1e-12	Zinc finger protein 62 OS=Mus musculus GN=Zfp62 PE=2 SV=1
c30901_g2_i5	c30253_g1_i7|m.95381	gi|324501341|gb|ADY40600.1|	0	Inosine-5'-monophosphate dehydrogenase 1 [Ascaris suum]
c30901_g2_i9	c30253_g1_i8|m.95387	tr|F1KRU6|F1KRU6_ASCSU	2e-167	Inosine-5'-monophosphate dehydrogenase OS=Ascaris suum PE=2 SV=1
c31023_g1_i1	c30253_g1_i9|m.95393
c31043_g1_i9	c30268_g2_i1|m.95726	tr|F1KUZ5|F1KUZ5_ASCSU	2e-107	Chromodomain-helicase-DNA-binding protein 1-like protein OS=Ascaris suum PE=2 SV=1
c31130_g3_i1	c30268_g2_i5|m.95733
c31147_g2_i3	c30279_g1_i4|m.95922	gi|324499428|gb|ADY39754.1|	0	Vacuolar protein sorting-associated protein 13A [Ascaris suum]
c36511_g1_i1	c30384_g4_i1|m.97855	gi|324499449|gb|ADY39763.1|	7e-12	Nuclear anchorage protein 1 [Ascaris suum]
c36728_g1_i1	c30549_g3_i4|m.100491
c36887_g1_i1	c30882_g1_i1|m.105809	tr|A0A044U2F6|A0A044U2F6_ONCVO	3e-08	Uncharacterized protein OS=Onchocerca volvulus GN=WBGene00242868 PE=4 SV=1
c38640_g1_i1	c30882_g1_i2|m.105811	gi|324512387|gb|ADY45133.1|	8e-20	26S proteasome non-ATPase regulatory subunit 5 [Ascaris suum]
c39176_g1_i1	c33327_g1_i1|m.110039
c41203_g1_i1	c35969_g1_i1|m.110357
c41923_g1_i1	c36182_g1_i1|m.110395	gi|399942120|gb|AFP61494.1|	8e-69	Armadillo/beta-catenin-like repeat protein [Musca domestica]
c42745_g1_i1	c51613_g1_i1|m.112683
c4386_g1_i1	c54034_g1_i1|m.112929	tr|U1P573|U1P573_ASCSU	3e-17	Snare domain containing protein OS=Ascaris suum GN=ASU_00685 PE=4 SV=1
c44892_g1_i1		gi|324503106|gb|ADY41355.1|	9e-09	Homeotic protein spalt-major [Ascaris suum]
c49457_g1_i1
c50135_g1_i1
c50848_g1_i1
c54961_g1_i1		tr|A0A093K0V4|A0A093K0V4_STRCA	2e-13	Avidin (Fragment) OS=Struthio camelus australis GN=N308_09826 PE=4 SV=1
c5518_g1_i1
c57759_g1_i1
c783_g1_i1

## Sheet: B_xylophilus_Transcripts
		BLASTX Annotation
Transcript ID	Protein ID	ID	E-value	Annotation
c11810_g1_i1	c11810_g1_i1|m.2151
c11915_g1_i1	c11915_g1_i1|m.2195	tr|W2TD23|W2TD23_NECAM	1e-08	Uncharacterized protein OS=Necator americanus GN=NECAME_02766 PE=4 SV=1
c12172_g1_i2	c12172_g1_i2|m.2296	gi|685833189|emb|CEF68110.1|	1e-08	Domain of unknown function DUF148 domain-containing protein [Strongyloides ratti]
c13969_g1_i2	c13969_g1_i2|m.2910
c14538_g1_i1	c14538_g1_i1|m.3110
c19220_g1_i1	c19220_g1_i1|m.5635
c19590_g1_i1	c19590_g1_i1|m.5999
c19590_g1_i2	c19590_g1_i2|m.6000
c19770_g1_i3	c19770_g1_i3|m.6190
c20085_g1_i1	c20085_g1_i1|m.6509	tr|W2SZ44|W2SZ44_NECAM	4e-25	START domain protein OS=Necator americanus GN=NECAME_04168 PE=4 SV=1
c20513_g1_i1	c20513_g1_i1|m.7123
c20545_g1_i1	c20545_g1_i1|m.7160
c20545_g1_i2	c20545_g1_i2|m.7161
c20545_g1_i3	c20545_g1_i3|m.7162
c20545_g1_i4	c20545_g1_i4|m.7163
c21060_g1_i1	c21060_g1_i1|m.7824	tr|F1L4Y3|F1L4Y3_ASCSU	3e-34	Cuticle collagen 1 OS=Ascaris suum PE=2 SV=1
c21764_g2_i1	c21764_g2_i1|m.9237
c21802_g1_i6	c21802_g1_i6|m.9309
c21802_g1_i8	c21802_g1_i8|m.9310
c21861_g1_i1	c21861_g1_i1|m.9445
c23749_g1_i1	c23749_g1_i1|m.16089	tr|U1MTI2|U1MTI2_ASCSU	7e-12	Uncharacterized protein OS=Ascaris suum GN=ASU_00641 PE=4 SV=1
c24968_g1_i4	c24968_g1_i4|m.23375
c25409_g1_i6	c25409_g1_i6|m.26898	gi|324506494|gb|ADY42773.1|	7e-22	Headcase protein [Ascaris suum]
c25472_g2_i13	c25472_g2_i13|m.27345	tr|W5NEI8|W5NEI8_LEPOC	6e-38	Uncharacterized protein OS=Lepisosteus oculatus GN=RHOU PE=3 SV=1
c26113_g1_i1	c26113_g1_i1|m.33369	tr|A8XQI5|A8XQI5_CAEBR	2e-22	Protein CBG17232 OS=Caenorhabditis briggsae GN=CBG17232 PE=4 SV=2
c26113_g1_i2	c26113_g1_i2|m.33372	tr|E3M2U8|E3M2U8_CAERE	8e-33	Putative uncharacterized protein OS=Caenorhabditis remanei GN=CRE_07212 PE=4 SV=1
c26113_g1_i4	c26113_g1_i4|m.33377	tr|A8XQI5|A8XQI5_CAEBR	2e-22	Protein CBG17232 OS=Caenorhabditis briggsae GN=CBG17232 PE=4 SV=2
c26113_g1_i5	c26113_g1_i5|m.33381	tr|H2FLG8|H2FLG8_CAEEL	1e-14	Protein ZC504.1, isoform b OS=Caenorhabditis elegans GN=CELE_ZC504.1 PE=4 SV=1
c26113_g1_i8	c26113_g1_i8|m.33382	tr|E3M2U8|E3M2U8_CAERE	4e-44	Putative uncharacterized protein OS=Caenorhabditis remanei GN=CRE_07212 PE=4 SV=1
c26431_g1_i10	c26431_g1_i10|m.36679
c27415_g1_i6	c27415_g1_i6|m.48985	tr|F1KUL3|F1KUL3_ASCSU	8e-54	Abnormal cell migration protein 10 OS=Ascaris suum PE=2 SV=1
c27613_g6_i1	c27613_g6_i1|m.52188	sp|P34687|COL34_CAEEL	2e-06	Cuticle collagen 34 OS=Caenorhabditis elegans GN=col-34 PE=2 SV=2
c28332_g1_i3	c28332_g1_i3|m.63054
c28332_g1_i4	c28332_g1_i4|m.63057
c28332_g1_i7	c28332_g1_i7|m.63066	tr|U6PCU9|U6PCU9_HAECO	6e-13	B9 domain containing protein OS=Haemonchus contortus GN=HCOI_01291500 PE=4 SV=1
c28332_g1_i8	c28332_g1_i8|m.63072	tr|U6PCU9|U6PCU9_HAECO	6e-13	B9 domain containing protein OS=Haemonchus contortus GN=HCOI_01291500 PE=4 SV=1
c28332_g1_i9	c28332_g1_i9|m.63076	tr|U6PCU9|U6PCU9_HAECO	6e-13	B9 domain containing protein OS=Haemonchus contortus GN=HCOI_01291500 PE=4 SV=1
c28335_g1_i1	c28335_g1_i1|m.63114
c28335_g1_i2	c28335_g1_i2|m.63119
c28335_g1_i3	c28335_g1_i3|m.63123
c28547_g4_i1	c28547_g4_i1|m.66293
c28547_g4_i2	c28547_g4_i2|m.66296
c28547_g4_i3	c28547_g4_i3|m.66298
c28547_g4_i4	c28547_g4_i4|m.66300
c28547_g4_i6	c28547_g4_i6|m.66302
c28547_g4_i8	c28547_g4_i8|m.66309	tr|A0A016VCT4|A0A016VCT4_9BILA	3e-10	Uncharacterized protein OS=Ancylostoma ceylanicum GN=Acey_s0013.g2150 PE=4 SV=1
c29039_g1_i2	c29039_g1_i2|m.74008	tr|E3ND95|E3ND95_CAERE	2e-09	Putative uncharacterized protein OS=Caenorhabditis remanei GN=CRE_01347 PE=4 SV=1
c29128_g5_i1	c29128_g5_i1|m.75429	tr|F1L5I1|F1L5I1_ASCSU	7e-36	DUOXA-like protein OS=Ascaris suum PE=2 SV=1
c29128_g5_i5	c29128_g5_i5|m.75435
c29314_g1_i1	c29314_g1_i1|m.78844
c29314_g1_i2	c29314_g1_i2|m.78845
c29314_g1_i3	c29314_g1_i3|m.78846
c29341_g3_i13	c29341_g3_i13|m.79335
c29477_g3_i11	c29477_g3_i11|m.81547
c29477_g3_i6	c29477_g3_i6|m.81542
c29739_g2_i4	c29739_g2_i4|m.86261	tr|A0A090KS77|A0A090KS77_STRRB	3e-19	Proteinase inhibitor I2, Kunitz metazoa domain and EB domain and Cysteine-rich repeat and Lustrin, cysteine-rich repeated domain-containing protein OS=Strongyloides ratti GN=SRAE_X000210800 PE=4 SV=1
c30029_g1_i1	c30029_g1_i1|m.91194	tr|H2W055|H2W055_CAEJA	2e-50	Uncharacterized protein OS=Caenorhabditis japonica GN=WBGene00127383 PE=4 SV=1
c30253_g1_i1	c30253_g1_i1|m.95356	tr|F1KPL1|F1KPL1_ASCSU	0	Lysosomal-trafficking regulator OS=Ascaris suum PE=2 SV=1
c30253_g1_i3	c30253_g1_i3|m.95361	tr|F1KPL1|F1KPL1_ASCSU	1e-170	Lysosomal-trafficking regulator OS=Ascaris suum PE=2 SV=1
c30253_g1_i4	c30253_g1_i4|m.95365	tr|F1KPL1|F1KPL1_ASCSU	0	Lysosomal-trafficking regulator OS=Ascaris suum PE=2 SV=1
c30253_g1_i6	c30253_g1_i6|m.95376	tr|F1KPL1|F1KPL1_ASCSU	0	Lysosomal-trafficking regulator OS=Ascaris suum PE=2 SV=1
c30253_g1_i7	c30253_g1_i7|m.95381	tr|F1KPL1|F1KPL1_ASCSU	0	Lysosomal-trafficking regulator OS=Ascaris suum PE=2 SV=1
c30253_g1_i8	c30253_g1_i8|m.95387	tr|F1KPL1|F1KPL1_ASCSU	0	Lysosomal-trafficking regulator OS=Ascaris suum PE=2 SV=1
c30253_g1_i9	c30253_g1_i9|m.95393	tr|F1KPL1|F1KPL1_ASCSU	0	Lysosomal-trafficking regulator OS=Ascaris suum PE=2 SV=1
c30268_g2_i1	c30268_g2_i1|m.95726	tr|A0A044SH69|A0A044SH69_ONCVO	4e-07	Uncharacterized protein OS=Onchocerca volvulus GN=WBGene00239340 PE=4 SV=1
c30268_g2_i5	c30268_g2_i5|m.95733	tr|A0A044SH69|A0A044SH69_ONCVO	4e-07	Uncharacterized protein OS=Onchocerca volvulus GN=WBGene00239340 PE=4 SV=1
c30279_g1_i4	c30279_g1_i4|m.95922	tr|A8XLN3|A8XLN3_CAEBR	2e-30	Protein CBG15215 OS=Caenorhabditis briggsae GN=CBG15215 PE=4 SV=2
c30384_g4_i1	c30384_g4_i1|m.97855
c30549_g3_i4	c30549_g3_i4|m.100491	tr|H3DS48|H3DS48_PRIPA	6e-26	Uncharacterized protein OS=Pristionchus pacificus GN=WBGene00089783 PE=4 SV=1
c30882_g1_i1	c30882_g1_i1|m.105809	tr|H3FCC7|H3FCC7_PRIPA	2e-12	Uncharacterized protein OS=Pristionchus pacificus GN=WBGene00109431 PE=4 SV=1
c30882_g1_i2	c30882_g1_i2|m.105811
c33327_g1_i1	c33327_g1_i1|m.110039
c35969_g1_i1	c35969_g1_i1|m.110357	gi|685829728|emb|CEF64650.1|	8e-13	FERM domain and Band 4.1, C-terminal domain and Pleckstrin homology-like domain and FERM/acyl-CoA-binding protein, 3-helical bundle domain and FERM, N-terminal domain and FERM, C-terminal PH-like domain and FERM central domain and Band 4.1 domain and Band 4.1 family-containing protein [Strongyloides ratti]
c36182_g1_i1	c36182_g1_i1|m.110395
c51613_g1_i1	c51613_g1_i1|m.112683	tr|D3B5X1|D3B5X1_POLPA	9e-09	Uncharacterized protein OS=Polysphondylium pallidum GN=PPL_04059 PE=4 SV=1
c54034_g1_i1	c54034_g1_i1|m.112929

## Sheet: M_hapla_Transcripts
		BLASTX Annotation
Transcript ID	Protein ID	ID	E-value	Annotation
c10128_g1_i1	c10128_g1_i1|m.1846	tr|R1CYJ3|R1CYJ3_9CLOT	4e-06	ATP-dependent zinc metalloprotease FtsH OS=Clostridiaceae bacterium L21-TH-D2 GN=ftsH PE=3 SV=1
c10128_g1_i2	c10128_g1_i2|m.1847	tr|R1CYJ3|R1CYJ3_9CLOT	4e-06	ATP-dependent zinc metalloprotease FtsH OS=Clostridiaceae bacterium L21-TH-D2 GN=ftsH PE=3 SV=1
c13178_g2_i1	c13178_g2_i1|m.2682
c15772_g1_i1	c15772_g1_i1|m.3527
c15772_g1_i2	c15772_g1_i2|m.3528
c16427_g1_i1	c16427_g1_i1|m.3810	tr|K7JAN9|K7JAN9_NASVI	7e-22	Uncharacterized protein OS=Nasonia vitripennis PE=4 SV=1
c16447_g1_i1	c16447_g1_i1|m.3824
c17790_g1_i1	c17790_g1_i1|m.4580
c18715_g1_i1	c18715_g1_i1|m.5215
c19061_g1_i2	c19061_g1_i2|m.5508
c19085_g1_i1	c19085_g1_i1|m.5525	tr|A0A087UJV8|A0A087UJV8_9ARAC	9e-08	Zonadhesin (Fragment) OS=Stegodyphus mimosarum GN=X975_17196 PE=4 SV=1
c19535_g1_i2	c19535_g1_i2|m.5953
c19624_g1_i1	c19624_g1_i1|m.6036
c20069_g2_i1	c20069_g2_i1|m.6486
c20209_g1_i1	c20209_g1_i1|m.6691
c20209_g1_i2	c20209_g1_i2|m.6692
c20209_g1_i3	c20209_g1_i3|m.6693
c20209_g1_i4	c20209_g1_i4|m.6694
c20779_g2_i1	c20779_g2_i1|m.7477
c20873_g1_i1	c20873_g1_i1|m.7606
c20980_g1_i2	c20980_g1_i2|m.7737
c21301_g1_i1	c21301_g1_i1|m.8309
c21387_g1_i1	c21387_g1_i1|m.8485
c21587_g1_i4	c21587_g1_i4|m.8886
c21631_g1_i1	c21631_g1_i1|m.8989	tr|E3LU10|E3LU10_CAERE	2e-08	Putative uncharacterized protein OS=Caenorhabditis remanei GN=CRE_31001 PE=4 SV=1
c21779_g1_i3	c21779_g1_i3|m.9262
c22067_g1_i1	c22067_g1_i1|m.9969
c22067_g1_i2	c22067_g1_i2|m.9971
c22067_g1_i4	c22067_g1_i4|m.9974
c22067_g1_i5	c22067_g1_i5|m.9975
c22067_g1_i6	c22067_g1_i6|m.9979
c22114_g1_i6	c22114_g1_i6|m.10072
c22284_g1_i7	c22284_g1_i7|m.10553	tr|J0XJ86|J0XJ86_LOALO	3e-15	Uncharacterized protein OS=Loa loa GN=LOAG_01301 PE=4 SV=1
c22511_g1_i1	c22511_g1_i1|m.11194
c22602_g3_i3	c22602_g3_i3|m.11512
c22624_g1_i2	c22624_g1_i2|m.11574
c22750_g1_i3	c22750_g1_i3|m.12057
c22750_g1_i4	c22750_g1_i4|m.12060
c22964_g1_i2	c22964_g1_i2|m.12735
c23204_g2_i5	c23204_g2_i5|m.13680
c23390_g1_i2	c23390_g1_i2|m.14403
c23440_g3_i4	c23440_g3_i4|m.14624
c23603_g1_i3	c23603_g1_i3|m.15426
c23603_g3_i2	c23603_g3_i2|m.15428
c23882_g3_i1	c23882_g3_i1|m.16804	tr|U1NCG3|U1NCG3_ASCSU	1e-52	Run domain containing protein OS=Ascaris suum GN=ASU_13543 PE=4 SV=1
c23882_g3_i3	c23882_g3_i3|m.16808	tr|U1NCG3|U1NCG3_ASCSU	9e-62	Run domain containing protein OS=Ascaris suum GN=ASU_13543 PE=4 SV=1
c23882_g3_i4	c23882_g3_i4|m.16810	tr|U1NCG3|U1NCG3_ASCSU	1e-52	Run domain containing protein OS=Ascaris suum GN=ASU_13543 PE=4 SV=1
c24024_g1_i1	c24024_g1_i1|m.17530
c24024_g1_i6	c24024_g1_i6|m.17536
c24038_g1_i1	c24038_g1_i1|m.17585
c24038_g1_i2	c24038_g1_i2|m.17587
c24038_g1_i3	c24038_g1_i3|m.17588
c24322_g1_i2	c24322_g1_i2|m.19092
c24340_g2_i1	c24340_g2_i1|m.19214	tr|A0A090LFL5|A0A090LFL5_STRRB	2e-60	ATP-dependent RNA helicase DDX55 OS=Strongyloides ratti GN=SRAE_2000321300 PE=4 SV=1
c24340_g2_i8	c24340_g2_i8|m.19223	tr|A0A090LFL5|A0A090LFL5_STRRB	1e-60	ATP-dependent RNA helicase DDX55 OS=Strongyloides ratti GN=SRAE_2000321300 PE=4 SV=1
c24340_g2_i9	c24340_g2_i9|m.19225	tr|F1KTK1|F1KTK1_ASCSU	3e-74	ATP-dependent RNA helicase DDX55 OS=Ascaris suum PE=2 SV=1
c24429_g1_i3	c24429_g1_i3|m.19819
c24499_g1_i1	c24499_g1_i1|m.20333
c24499_g1_i2	c24499_g1_i2|m.20334
c24625_g1_i3	c24625_g1_i3|m.20976
c24633_g1_i3	c24633_g1_i3|m.21055	tr|A0A090KSB7|A0A090KSB7_STRRB	2e-32	Uncharacterized protein OS=Strongyloides ratti GN=SRAE_X000202400 PE=4 SV=1
c24814_g1_i1	c24814_g1_i1|m.22356
c24814_g1_i2	c24814_g1_i2|m.22357
c24814_g1_i3	c24814_g1_i3|m.22358
c24814_g1_i3	c24814_g1_i3|m.22359
c24814_g1_i4	c24814_g1_i4|m.22360
c24814_g1_i5	c24814_g1_i5|m.22361
c24814_g1_i5	c24814_g1_i5|m.22362
c24814_g1_i6	c24814_g1_i6|m.22363
c24814_g1_i6	c24814_g1_i6|m.22364
c24814_g1_i7	c24814_g1_i7|m.22365
c25096_g2_i2	c25096_g2_i2|m.24433	tr|A0A016S9T3|A0A016S9T3_9BILA	6e-07	Uncharacterized protein OS=Ancylostoma ceylanicum GN=Acey_s0263.g590 PE=4 SV=1
c25096_g2_i3	c25096_g2_i3|m.24436	tr|A0A016S9T3|A0A016S9T3_9BILA	6e-07	Uncharacterized protein OS=Ancylostoma ceylanicum GN=Acey_s0263.g590 PE=4 SV=1
c25096_g2_i5	c25096_g2_i5|m.24440	tr|A0A016S9T3|A0A016S9T3_9BILA	6e-07	Uncharacterized protein OS=Ancylostoma ceylanicum GN=Acey_s0263.g590 PE=4 SV=1
c25096_g2_i6	c25096_g2_i6|m.24442	tr|A0A016S9T3|A0A016S9T3_9BILA	6e-07	Uncharacterized protein OS=Ancylostoma ceylanicum GN=Acey_s0263.g590 PE=4 SV=1
c25096_g2_i9	c25096_g2_i9|m.24450	tr|A0A016S9T3|A0A016S9T3_9BILA	7e-07	Uncharacterized protein OS=Ancylostoma ceylanicum GN=Acey_s0263.g590 PE=4 SV=1
c25158_g1_i1	c25158_g1_i1|m.24871
c25158_g1_i2	c25158_g1_i2|m.24872
c25158_g1_i3	c25158_g1_i3|m.24873
c25317_g1_i4	c25317_g1_i4|m.26034	tr|A8XU83|A8XU83_CAEBR	4e-35	S-adenosylmethionine decarboxylase proenzyme OS=Caenorhabditis briggsae GN=smd-1 PE=3 SV=1
c25463_g1_i2	c25463_g1_i2|m.27295
c25469_g1_i5	c25469_g1_i5|m.27322
c25559_g1_i1	c25559_g1_i1|m.28014
c25610_g1_i6	c25610_g1_i6|m.28427
c25785_g3_i3	c25785_g3_i3|m.30106
c25803_g1_i2	c25803_g1_i2|m.30333	tr|A0A016X0W2|A0A016X0W2_9BILA	1e-12	Uncharacterized protein OS=Ancylostoma ceylanicum GN=Acey_s0419.g1130 PE=4 SV=1
c25803_g1_i4	c25803_g1_i4|m.30338	tr|A0A016X0W2|A0A016X0W2_9BILA	7e-10	Uncharacterized protein OS=Ancylostoma ceylanicum GN=Acey_s0419.g1130 PE=4 SV=1
c25956_g3_i1	c25956_g3_i1|m.31651
c26114_g1_i10	c26114_g1_i10|m.33398
c26114_g1_i2	c26114_g1_i2|m.33386	tr|U6NQC0|U6NQC0_HAECO	1e-17	Cytoskeleton-associated protein domain containing protein OS=Haemonchus contortus GN=HCOI_00183900 PE=4 SV=1
c26114_g1_i3	c26114_g1_i3|m.33388	tr|A0A016V162|A0A016V162_9BILA	8e-16	Uncharacterized protein OS=Ancylostoma ceylanicum GN=Acey_s0019.g3804 PE=4 SV=1
c26114_g1_i4	c26114_g1_i4|m.33390
c26114_g1_i7	c26114_g1_i7|m.33392	tr|A0A016V162|A0A016V162_9BILA	7e-18	Uncharacterized protein OS=Ancylostoma ceylanicum GN=Acey_s0019.g3804 PE=4 SV=1
c26119_g2_i6	c26119_g2_i6|m.33462
c26287_g1_i2	c26287_g1_i2|m.35171	tr|G0NGP2|G0NGP2_CAEBE	2e-07	Putative uncharacterized protein OS=Caenorhabditis brenneri GN=CAEBREN_03548 PE=4 SV=1
c26287_g1_i5	c26287_g1_i5|m.35174	tr|G0NGP2|G0NGP2_CAEBE	2e-07	Putative uncharacterized protein OS=Caenorhabditis brenneri GN=CAEBREN_03548 PE=4 SV=1
c26369_g1_i8	c26369_g1_i8|m.36123
c26650_g1_i3	c26650_g1_i3|m.39182
c26689_g1_i2	c26689_g1_i2|m.39566
c26689_g1_i5	c26689_g1_i5|m.39569
c26910_g1_i2	c26910_g1_i2|m.42205	gi|324512049|gb|ADY45001.1|	2e-25	Transmembrane protein 161B [Ascaris suum]
c26917_g1_i1	c26917_g1_i1|m.42269
c26917_g1_i2	c26917_g1_i2|m.42272	tr|U1NY74|U1NY74_ASCSU	3e-58	Uncharacterized protein OS=Ascaris suum GN=ASU_03805 PE=4 SV=1
c26917_g1_i6	c26917_g1_i6|m.42280
c26930_g1_i1	c26930_g1_i1|m.42480	tr|A0A044TMG8|A0A044TMG8_ONCVO	6e-55	Tetraspanin OS=Onchocerca volvulus GN=WBGene00241938 PE=3 SV=1
c26930_g1_i2	c26930_g1_i2|m.42481	tr|A0A044TMG8|A0A044TMG8_ONCVO	2e-78	Tetraspanin OS=Onchocerca volvulus GN=WBGene00241938 PE=3 SV=1
c26930_g1_i3	c26930_g1_i3|m.42491	tr|F1KYY9|F1KYY9_ASCSU	4e-85	Tetraspanin OS=Ascaris suum PE=2 SV=1
c26930_g1_i4	c26930_g1_i4|m.42497	tr|F1KYY9|F1KYY9_ASCSU	1e-72	Tetraspanin OS=Ascaris suum PE=2 SV=1
c26930_g1_i8	c26930_g1_i8|m.42510	tr|A0A044TMG8|A0A044TMG8_ONCVO	4e-63	Tetraspanin OS=Onchocerca volvulus GN=WBGene00241938 PE=3 SV=1
c26989_g1_i10	c26989_g1_i10|m.43219	tr|U1MF78|U1MF78_ASCSU	4e-79	Charged multivesicular body protein 5 OS=Ascaris suum GN=ASU_00106 PE=4 SV=1
c26996_g2_i1	c26996_g2_i10|m.43343	tr|U6P5P5|U6P5P5_HAECO	8e-85	Guanine nucleotide exchange factor domain containing protein OS=Haemonchus contortus GN=HCOI_00885200 PE=4 SV=1
c26996_g2_i10	c26996_g2_i1|m.43321	tr|U6P5P5|U6P5P5_HAECO	9e-71	Guanine nucleotide exchange factor domain containing protein OS=Haemonchus contortus GN=HCOI_00885200 PE=4 SV=1
c27018_g1_i1	c27018_g1_i11|m.43576	tr|A8Q5F2|A8Q5F2_BRUMA	9e-117	Protein Bm5020, isoform f OS=Brugia malayi GN=Bm5020 PE=4 SV=2
c27018_g1_i11	c27018_g1_i13|m.43580	tr|A8Q5F2|A8Q5F2_BRUMA	1e-116	Protein Bm5020, isoform f OS=Brugia malayi GN=Bm5020 PE=4 SV=2
c27018_g1_i13	c27018_g1_i1|m.43558	tr|A8Q5F2|A8Q5F2_BRUMA	9e-52	Protein Bm5020, isoform f OS=Brugia malayi GN=Bm5020 PE=4 SV=2
c27066_g6_i1	c27066_g6_i1|m.44221	tr|A0A016TA78|A0A016TA78_9BILA	2e-44	Uncharacterized protein OS=Ancylostoma ceylanicum GN=Acey_s0121.g1026 PE=4 SV=1
c27085_g3_i8	c27085_g3_i8|m.44436	tr|U6PZL8|U6PZL8_HAECO	1e-74	Ras domain containing protein OS=Haemonchus contortus GN=HCOI_01625300 PE=3 SV=1
c27124_g1_i6	c27124_g1_i6|m.44925
c27150_g1_i5	c27150_g1_i5|m.45256
c27258_g4_i12	c27258_g4_i12|m.46728	tr|A0A044T503|A0A044T503_ONCVO	6e-62	Uncharacterized protein OS=Onchocerca volvulus GN=WBGene00240814 PE=3 SV=1
c27298_g1_i1	c27298_g1_i1|m.47242	tr|A8Q4F5|A8Q4F5_BRUMA	0	Protein BM-KLP-7, isoform h OS=Brugia malayi GN=Bm-klp-7 PE=3 SV=2
c27386_g1_i1	c27386_g1_i1|m.48588	gi|324503483|gb|ADY41515.1|	0	ATP-binding cassette sub-family F member 1 [Ascaris suum]
c27386_g1_i4	c27386_g1_i4|m.48596	gi|324503483|gb|ADY41515.1|	0	ATP-binding cassette sub-family F member 1 [Ascaris suum]
c27386_g1_i6	c27386_g1_i6|m.48600	gi|324503483|gb|ADY41515.1|	0	ATP-binding cassette sub-family F member 1 [Ascaris suum]
c27391_g1_i5	c27391_g1_i5|m.48626
c27532_g6_i2	c27532_g6_i2|m.51004
c27585_g1_i11	c27585_g1_i11|m.51748	tr|W2TK66|W2TK66_NECAM	5e-30	Zinc finger, C2H2 type OS=Necator americanus GN=NECAME_17704 PE=4 SV=1
c27585_g1_i13	c27585_g1_i13|m.51752	tr|E1G0W3|E1G0W3_LOALO	4e-27	Zinc finger protein OS=Loa loa GN=LOAG_06791 PE=4 SV=2
c27585_g1_i2	c27585_g1_i2|m.51736
c27585_g1_i5	c27585_g1_i5|m.51743	tr|U1N7A2|U1N7A2_ASCSU	1e-09	Zinc finger protein OS=Ascaris suum GN=ASU_14283 PE=4 SV=1
c27585_g1_i7	c27585_g1_i7|m.51744	tr|E1G0W3|E1G0W3_LOALO	1e-17	Zinc finger protein OS=Loa loa GN=LOAG_06791 PE=4 SV=2
c27663_g1_i1	c27663_g1_i10|m.52882
c27663_g1_i10	c27663_g1_i1|m.52872
c27663_g1_i2	c27663_g1_i2|m.52873
c27663_g1_i3	c27663_g1_i3|m.52875
c27663_g1_i4	c27663_g1_i4|m.52877
c27663_g1_i5	c27663_g1_i5|m.52878
c27663_g1_i6	c27663_g1_i6|m.52880
c27663_g1_i9	c27663_g1_i9|m.52881
c27690_g1_i3	c27690_g1_i3|m.53244
c27720_g1_i1	c27720_g1_i1|m.53606
c27773_g5_i1	c27773_g5_i1|m.54281
c27773_g5_i2	c27773_g5_i2|m.54282
c27783_g3_i2	c27783_g3_i2|m.54396	tr|G8JS84|G8JS84_ERECY	6e-10	Uncharacterized protein OS=Eremothecium cymbalariae (strain CBS 270.75 / DBVPG 7215 / KCTC 17166 / NRRL Y-17582) GN=Ecym_4573 PE=4 SV=1
c27783_g3_i6	c27783_g3_i6|m.54403	tr|G8JS84|G8JS84_ERECY	6e-10	Uncharacterized protein OS=Eremothecium cymbalariae (strain CBS 270.75 / DBVPG 7215 / KCTC 17166 / NRRL Y-17582) GN=Ecym_4573 PE=4 SV=1
c27806_g2_i1	c27806_g2_i1|m.54764	tr|D7GXV5|D7GXV5_TRICA	3e-120	Putative uncharacterized protein OS=Tribolium castaneum GN=TcasGA2_TC001480 PE=4 SV=1
c27810_g2_i1	c27810_g2_i1|m.54798
c27827_g5_i1	c27827_g5_i1|m.55092
c27878_g1_i1	c27878_g1_i1|m.55863
c27916_g1_i5	c27916_g1_i5|m.56370
c27920_g2_i1	c27920_g2_i1|m.56441	tr|F1KZ62|F1KZ62_ASCSU	5e-45	Cuticlin-1 (Fragment) OS=Ascaris suum PE=2 SV=1
c27975_g2_i8	c27975_g2_i8|m.57158	tr|J0XIZ7|J0XIZ7_LOALO	1e-26	Uncharacterized protein OS=Loa loa GN=LOAG_17344 PE=4 SV=1
c27988_g1_i3	c27988_g1_i3|m.57486
c28027_g1_i1	c28027_g1_i1|m.58085
c28046_g3_i2	c28046_g3_i2|m.58395
c28063_g4_i1	c28063_g4_i10|m.58627	gi|324515540|gb|ADY46236.1|	3e-146	Serine/threonine-protein phosphatase pph-6 [Ascaris suum]
c28063_g4_i10	c28063_g4_i1|m.58609	gi|324515540|gb|ADY46236.1|	2e-146	Serine/threonine-protein phosphatase pph-6 [Ascaris suum]
c28063_g4_i2	c28063_g4_i2|m.58611	gi|324515540|gb|ADY46236.1|	4e-146	Serine/threonine-protein phosphatase pph-6 [Ascaris suum]
c28063_g4_i3	c28063_g4_i3|m.58615	gi|324515540|gb|ADY46236.1|	6e-146	Serine/threonine-protein phosphatase pph-6 [Ascaris suum]
c28063_g4_i4	c28063_g4_i4|m.58616	tr|F1L7Y2|F1L7Y2_ASCSU	4e-101	Serine/threonine-protein phosphatase OS=Ascaris suum PE=2 SV=1
c28063_g4_i5	c28063_g4_i5|m.58618	tr|J0XKZ1|J0XKZ1_LOALO	5e-99	Serine/threonine-protein phosphatase OS=Loa loa GN=LOAG_16686 PE=3 SV=1
c28063_g4_i7	c28063_g4_i7|m.58624	gi|324515540|gb|ADY46236.1|	5e-146	Serine/threonine-protein phosphatase pph-6 [Ascaris suum]
c28138_g1_i1	c28138_g1_i10|m.59670
c28138_g1_i10	c28138_g1_i1|m.59663
c28138_g1_i7	c28138_g1_i7|m.59667
c28138_g1_i8	c28138_g1_i8|m.59668
c28229_g1_i1	c28229_g1_i1|m.61252	tr|A0A044SAR9|A0A044SAR9_ONCVO	2e-32	Uncharacterized protein OS=Onchocerca volvulus GN=WBGene00238919 PE=4 SV=1
c28229_g1_i2	c28229_g1_i2|m.61254	tr|A0A044SAR9|A0A044SAR9_ONCVO	2e-45	Uncharacterized protein OS=Onchocerca volvulus GN=WBGene00238919 PE=4 SV=1
c28229_g1_i3	c28229_g1_i3|m.61256	tr|A0A044SAR9|A0A044SAR9_ONCVO	1e-33	Uncharacterized protein OS=Onchocerca volvulus GN=WBGene00238919 PE=4 SV=1
c28229_g1_i6	c28229_g1_i6|m.61260	tr|A0A044SAR9|A0A044SAR9_ONCVO	9e-31	Uncharacterized protein OS=Onchocerca volvulus GN=WBGene00238919 PE=4 SV=1
c28229_g1_i7	c28229_g1_i7|m.61262	tr|A0A044SAR9|A0A044SAR9_ONCVO	3e-36	Uncharacterized protein OS=Onchocerca volvulus GN=WBGene00238919 PE=4 SV=1
c28256_g5_i3	c28256_g5_i3|m.61708
c28305_g5_i4	c28305_g5_i4|m.62546
c28351_g5_i1	c28351_g5_i1|m.63412
c28351_g5_i2	c28351_g5_i2|m.63414
c28393_g1_i2	c28393_g1_i2|m.64183
c28393_g1_i7	c28393_g1_i7|m.64186
c28432_g1_i9	c28432_g1_i9|m.64709	tr|A0A090L3G6|A0A090L3G6_STRRB	6e-60	TLDc domain-containing protein OS=Strongyloides ratti GN=SRAE_1000248700 PE=4 SV=1
c28440_g1_i5	c28440_g1_i5|m.64823	gi|685831572|emb|CEF66493.1|	6e-10	Protein daughterless [Strongyloides ratti]
c28507_g1_i2	c28507_g1_i2|m.65762
c28507_g1_i7	c28507_g1_i7|m.65767
c28612_g1_i1	c28612_g1_i11|m.67272
c28612_g1_i11	c28612_g1_i1|m.67260
c28612_g1_i3	c28612_g1_i3|m.67262
c28612_g1_i4	c28612_g1_i4|m.67264
c28612_g1_i6	c28612_g1_i6|m.67266
c28612_g1_i7	c28612_g1_i7|m.67268
c28612_g1_i8	c28612_g1_i8|m.67269
c28612_g1_i9	c28612_g1_i9|m.67270
c28644_g3_i2	c28644_g3_i2|m.67712
c28644_g3_i4	c28644_g3_i4|m.67719
c28644_g3_i5	c28644_g3_i5|m.67720
c28688_g1_i1	c28688_g1_i1|m.68396
c28777_g2_i3	c28777_g2_i3|m.69692
c28795_g3_i1	c28795_g3_i10|m.69997	gi|685826181|emb|CEF61225.1|	4e-25	Homeobox protein homothorax [Strongyloides ratti]
c28795_g3_i10	c28795_g3_i1|m.69973	gi|685826181|emb|CEF61225.1|	7e-18	Homeobox protein homothorax [Strongyloides ratti]
c28795_g3_i6	c28795_g3_i6|m.69981	gi|685826181|emb|CEF61225.1|	1e-23	Homeobox protein homothorax [Strongyloides ratti]
c28795_g3_i9	c28795_g3_i9|m.69995
c28911_g1_i6	c28911_g1_i6|m.71712
c28949_g2_i1	c28949_g2_i1|m.72315	tr|F1KPF1|F1KPF1_ASCSU	4e-08	Titin OS=Ascaris suum PE=2 SV=1
c28949_g2_i2	c28949_g2_i2|m.72316
c28949_g2_i3	c28949_g2_i3|m.72317
c28989_g2_i4	c28989_g2_i4|m.73040	tr|Q7YW95|Q7YW95_MELIC	5e-07	Putative esophageal gland cell secretory protein 2 OS=Meloidogyne incognita GN=msp2 PE=2 SV=1
c28989_g2_i5	c28989_g2_i5|m.73041	tr|Q7YW95|Q7YW95_MELIC	6e-07	Putative esophageal gland cell secretory protein 2 OS=Meloidogyne incognita GN=msp2 PE=2 SV=1
c28998_g2_i8	c28998_g2_i8|m.73190	tr|A0A016VPS2|A0A016VPS2_9BILA	7e-27	Uncharacterized protein OS=Ancylostoma ceylanicum GN=Acey_s0006.g2968 PE=4 SV=1
c29002_g5_i10	c29002_g5_i10|m.73288	gi|685825511|emb|CEF60562.1|	6e-130	Stretchin-Mlck [Strongyloides ratti]
c29002_g5_i2	c29002_g5_i2|m.73276	gi|685825511|emb|CEF60562.1|	4e-155	Stretchin-Mlck [Strongyloides ratti]
c29002_g5_i5	c29002_g5_i5|m.73281	gi|685825511|emb|CEF60562.1|	5e-153	Stretchin-Mlck [Strongyloides ratti]
c29002_g5_i9	c29002_g5_i9|m.73285	gi|685825511|emb|CEF60562.1|	6e-114	Stretchin-Mlck [Strongyloides ratti]
c29027_g1_i11	c29027_g1_i11|m.73736	tr|J0XGP5|J0XGP5_LOALO	9e-143	Uncoordinated protein 73 (Fragment) OS=Loa loa GN=LOAG_18568 PE=4 SV=1
c29027_g1_i12	c29027_g1_i12|m.73743	tr|J0XGP5|J0XGP5_LOALO	6e-159	Uncoordinated protein 73 (Fragment) OS=Loa loa GN=LOAG_18568 PE=4 SV=1
c29027_g1_i9	c29027_g1_i9|m.73724	tr|F1KPS0|F1KPS0_ASCSU	2e-59	Kalirin OS=Ascaris suum PE=2 SV=1
c29112_g6_i1	c29112_g6_i1|m.75197
c29123_g4_i1	c29123_g4_i1|m.75359	sp|O16883|CPG4_CAEEL	3e-21	Chondroitin proteoglycan 4 OS=Caenorhabditis elegans GN=cpg-4 PE=1 SV=3
c29123_g4_i5	c29123_g4_i5|m.75370	sp|O16883|CPG4_CAEEL	4e-21	Chondroitin proteoglycan 4 OS=Caenorhabditis elegans GN=cpg-4 PE=1 SV=3
c29123_g4_i9	c29123_g4_i9|m.75382	sp|O16883|CPG4_CAEEL	3e-16	Chondroitin proteoglycan 4 OS=Caenorhabditis elegans GN=cpg-4 PE=1 SV=3
c29168_g1_i3	c29168_g1_i3|m.76097	tr|E9AEM9|E9AEM9_LEIMA	6e-06	Proteophosphoglycan 5 OS=Leishmania major GN=LMJF_35_0540 PE=4 SV=1
c29168_g1_i9	c29168_g1_i9|m.76104	tr|A0A016WQ72|A0A016WQ72_9BILA	4e-12	Uncharacterized protein OS=Ancylostoma ceylanicum GN=Acey_s0569.g71 PE=4 SV=1
c29216_g1_i8	c29216_g1_i8|m.77108	tr|U1MEV7|U1MEV7_ASCSU	1e-33	Uncharacterized protein OS=Ascaris suum GN=ASU_00247 PE=4 SV=1
c29236_g1_i8	c29236_g1_i8|m.77395
c29266_g1_i7	c29266_g1_i7|m.77897	tr|E1FM61|E1FM61_LOALO	2e-50	Uncharacterized protein OS=Loa loa GN=LOAG_01987 PE=4 SV=1
c29349_g2_i11	c29349_g2_i11|m.79510
c29349_g3_i2	c29349_g3_i2|m.79499
c29349_g3_i3	c29349_g3_i3|m.79503
c29349_g3_i4	c29349_g3_i4|m.79512
c29370_g1_i3	c29370_g1_i3|m.79773	gi|693011181|emb|CEF60239.2|	4e-131	Ectonucleotide pyrophosphatase/phosphodiesterase family member 6 [Strongyloides ratti]
c29370_g1_i5	c29370_g1_i5|m.79781	gi|693011181|emb|CEF60239.2|	4e-166	Ectonucleotide pyrophosphatase/phosphodiesterase family member 6 [Strongyloides ratti]
c29370_g1_i8	c29370_g1_i8|m.79796	gi|693011181|emb|CEF60239.2|	2e-130	Ectonucleotide pyrophosphatase/phosphodiesterase family member 6 [Strongyloides ratti]
c29406_g5_i8	c29406_g5_i8|m.80432
c29429_g3_i2	c29429_g3_i2|m.80798
c29435_g5_i2	c29435_g5_i2|m.80877
c29435_g5_i4	c29435_g5_i4|m.80882	tr|G0P2Q6|G0P2Q6_CAEBE	4e-29	Putative uncharacterized protein OS=Caenorhabditis brenneri GN=CAEBREN_18736 PE=4 SV=1
c29475_g1_i1	c29475_g1_i1|m.81485
c29475_g1_i4	c29475_g1_i4|m.81490
c29517_g1_i1	c29517_g1_i1|m.82269	tr|F1L8K1|F1L8K1_ASCSU	8e-50	Actin-related protein 2/3 complex subunit 5 OS=Ascaris suum GN=ASU_02121 PE=2 SV=1
c29517_g1_i4	c29517_g1_i4|m.82279
c29517_g1_i5	c29517_g1_i5|m.82282	tr|F1L8K1|F1L8K1_ASCSU	2e-49	Actin-related protein 2/3 complex subunit 5 OS=Ascaris suum GN=ASU_02121 PE=2 SV=1
c29517_g1_i6	c29517_g1_i6|m.82284	tr|F1L8K1|F1L8K1_ASCSU	4e-50	Actin-related protein 2/3 complex subunit 5 OS=Ascaris suum GN=ASU_02121 PE=2 SV=1
c29536_g2_i10	c29536_g2_i10|m.82694	tr|A0A016WS90|A0A016WS90_9BILA	2e-20	Uncharacterized protein OS=Ancylostoma ceylanicum GN=Acey_s0531.g3033 PE=4 SV=1
c29536_g2_i6	c29536_g2_i6|m.82684	tr|A0A016WS90|A0A016WS90_9BILA	4e-20	Uncharacterized protein OS=Ancylostoma ceylanicum GN=Acey_s0531.g3033 PE=4 SV=1
c29536_g2_i7	c29536_g2_i7|m.82687	tr|A0A016WS90|A0A016WS90_9BILA	1e-19	Uncharacterized protein OS=Ancylostoma ceylanicum GN=Acey_s0531.g3033 PE=4 SV=1
c29558_g1_i2	c29558_g1_i2|m.83089
c29558_g2_i1	c29558_g2_i1|m.83090	tr|F0V7K6|F0V7K6_NEOCL	7e-07	Putative ATP-dependent RNA helicase OS=Neospora caninum (strain Liverpool) GN=NCLIV_001850 PE=3 SV=1
c29558_g2_i2	c29558_g2_i2|m.83097
c29558_g5_i1	c29558_g5_i1|m.83094	tr|F5UBE9|F5UBE9_9CYAN	5e-08	Uncharacterized protein OS=Microcoleus vaginatus FGP-2 GN=MicvaDRAFT_4343 PE=4 SV=1
c29558_g5_i2	c29558_g5_i2|m.83096	tr|E0U9W6|E0U9W6_CYAP2	1e-08	BRCT domain protein OS=Cyanothece sp. (strain PCC 7822) GN=Cyan7822_3081 PE=4 SV=1
c29593_g2_i12	c29593_g2_i12|m.83804
c29596_g1_i11	c29596_g1_i11|m.83886	tr|A0A016ULR3|A0A016ULR3_9BILA	2e-152	Uncharacterized protein OS=Ancylostoma ceylanicum GN=Acey_s0034.g2799 PE=4 SV=1
c29596_g1_i13	c29596_g1_i13|m.83893	tr|W6NCB7|W6NCB7_HAECO	1e-140	Tyrosinase domain containing protein OS=Haemonchus contortus GN=HCOI_01171200 PE=4 SV=1
c29596_g1_i24	c29596_g1_i24|m.83923	tr|W6NUQ7|W6NUQ7_HAECO	3e-43	Tyrosinase domain containing protein (Fragment) OS=Haemonchus contortus GN=HCOI_01590300 PE=4 SV=1
c29596_g1_i4	c29596_g1_i4|m.83865	tr|A0A016ULR3|A0A016ULR3_9BILA	4e-150	Uncharacterized protein OS=Ancylostoma ceylanicum GN=Acey_s0034.g2799 PE=4 SV=1
c29596_g1_i5	c29596_g1_i5|m.83867	tr|W6NUQ7|W6NUQ7_HAECO	1e-80	Tyrosinase domain containing protein (Fragment) OS=Haemonchus contortus GN=HCOI_01590300 PE=4 SV=1
c29596_g1_i6	c29596_g1_i6|m.83869	tr|W6NCB7|W6NCB7_HAECO	1e-164	Tyrosinase domain containing protein OS=Haemonchus contortus GN=HCOI_01171200 PE=4 SV=1
c29620_g2_i10	c29620_g2_i10|m.84360
c29626_g7_i1	c29626_g7_i1|m.84427
c29626_g7_i2	c29626_g7_i2|m.84429
c29636_g3_i1	c29636_g3_i1|m.84650
c29664_g1_i9	c29664_g1_i9|m.85152	tr|E3NP51|E3NP51_CAERE	2e-12	Putative uncharacterized protein OS=Caenorhabditis remanei GN=CRE_20115 PE=4 SV=1
c29728_g2_i2	c29728_g2_i2|m.86114
c29728_g2_i4	c29728_g2_i4|m.86116
c29751_g1_i3	c29751_g1_i3|m.86438	sp|Q10XM3|IF2_TRIEI	5e-06	Translation initiation factor IF-2 OS=Trichodesmium erythraeum (strain IMS101) GN=infB PE=3 SV=1
c29786_g3_i1	c29786_g3_i1|m.87151	tr|W5MII4|W5MII4_LEPOC	8e-13	Uncharacterized protein OS=Lepisosteus oculatus PE=4 SV=1
c29958_g1_i3	c29958_g1_i3|m.89914	tr|E1FZM7|E1FZM7_LOALO	3e-116	Uncharacterized protein OS=Loa loa GN=LOAG_06355 PE=4 SV=1
c29967_g1_i1	c29967_g1_i1|m.90129
c30015_g1_i13	c30015_g1_i13|m.90901	tr|M3YX80|M3YX80_MUSPF	6e-155	Uncharacterized protein OS=Mustela putorius furo GN=AP1M1 PE=4 SV=1
c30018_g3_i1	c30018_g3_i1|m.90985	tr|J9E3M7|J9E3M7_WUCBA	1e-11	Uncharacterized protein OS=Wuchereria bancrofti GN=WUBG_12214 PE=4 SV=1
c30018_g3_i2	c30018_g3_i2|m.90987	gi|324510272|gb|ADY44296.1|	1e-22	ADAM family mig-17 [Ascaris suum]
c30028_g4_i8	c30028_g4_i8|m.91171
c30137_g1_i9	c30137_g1_i9|m.93299	gi|324499610|gb|ADY39836.1|	0	Furry-like protein [Ascaris suum]
c30177_g1_i2	c30177_g1_i2|m.94001	tr|E3NU00|E3NU00_CAERE	9e-19	Putative uncharacterized protein OS=Caenorhabditis remanei GN=CRE_10770 PE=4 SV=1
c30177_g1_i3	c30177_g1_i3|m.94009	sp|P34456|YMD2_CAEEL	1e-50	Uncharacterized protein F54H12.2 OS=Caenorhabditis elegans GN=F54H12.2 PE=4 SV=1
c30177_g1_i6	c30177_g1_i6|m.94022	tr|E3NG68|E3NG68_CAERE	6e-54	Putative uncharacterized protein OS=Caenorhabditis remanei GN=CRE_19487 PE=4 SV=1
c30177_g1_i8	c30177_g1_i8|m.94033	tr|E3NG68|E3NG68_CAERE	3e-54	Putative uncharacterized protein OS=Caenorhabditis remanei GN=CRE_19487 PE=4 SV=1
c30185_g5_i4	c30185_g5_i4|m.94132
c30200_g1_i3	c30200_g1_i3|m.94409
c30200_g1_i4	c30200_g1_i4|m.94413	tr|F1KPR6|F1KPR6_ASCSU	5e-123	Small subunit processome component 20 OS=Ascaris suum PE=2 SV=1
c30200_g1_i7	c30200_g1_i7|m.94425	tr|F1KPR6|F1KPR6_ASCSU	4e-123	Small subunit processome component 20 OS=Ascaris suum PE=2 SV=1
c30200_g1_i8	c30200_g1_i8|m.94431	tr|F1KPR6|F1KPR6_ASCSU	5e-123	Small subunit processome component 20 OS=Ascaris suum PE=2 SV=1
c30239_g2_i14	c30239_g2_i14|m.95155
c30261_g4_i4	c30261_g4_i4|m.95599
c30397_g7_i1	c30397_g7_i1|m.98024	tr|U1MQ12|U1MQ12_ASCSU	3e-20	Dna mismatch repair protein msh6 OS=Ascaris suum GN=ASU_02472 PE=3 SV=1
c30397_g7_i4	c30397_g7_i4|m.98031	gi|324501049|gb|ADY40473.1|	0	DNA mismatch repair protein Msh6 [Ascaris suum]
c30420_g2_i13	c30420_g2_i13|m.98492	gi|324507012|gb|ADY42981.1|	3e-08	Unknown [Ascaris suum]
c30479_g5_i15	c30479_g5_i15|m.99464	tr|E1FKP8|E1FKP8_LOALO	5e-66	ThiS family protein OS=Loa loa GN=LOAG_01473 PE=4 SV=2
c30642_g1_i6	c30642_g1_i6|m.102001
c30642_g1_i7	c30642_g1_i7|m.102002
c30761_g4_i2	c30761_g4_i2|m.103733	gi|324511764|gb|ADY44891.1|	8e-99	Casein kinase II subunit alpha [Ascaris suum]
c30761_g4_i3	c30761_g4_i3|m.103736	gi|324511764|gb|ADY44891.1|	9e-99	Casein kinase II subunit alpha [Ascaris suum]
c30761_g4_i6	c30761_g4_i6|m.103747	gi|324511764|gb|ADY44891.1|	7e-99	Casein kinase II subunit alpha [Ascaris suum]
c30841_g1_i1	c30841_g1_i10|m.105080
c30841_g1_i10	c30841_g1_i11|m.105082
c30841_g1_i11	c30841_g1_i13|m.105085
c30841_g1_i13	c30841_g1_i14|m.105086
c30841_g1_i14	c30841_g1_i15|m.105088
c30841_g1_i15	c30841_g1_i1|m.105071
c30841_g1_i2	c30841_g1_i2|m.105072
c30841_g1_i5	c30841_g1_i5|m.105074
c30841_g1_i8	c30841_g1_i8|m.105078
c30850_g1_i10	c30850_g1_i10|m.105250	tr|F4QE46|F4QE46_DICFS	1e-07	Putative uncharacterized protein OS=Dictyostelium fasciculatum (strain SH3) GN=DFA_11754 PE=4 SV=1
c30855_g1_i4	c30855_g1_i4|m.105329
c30855_g1_i4	c30855_g1_i4|m.105331
c30959_g5_i2	c30959_g5_i2|m.107183
c31004_g2_i2	c31004_g2_i2|m.107766
c31026_g1_i14	c31026_g1_i14|m.108038
c31026_g1_i4	c31026_g1_i4|m.108029
c31027_g3_i5	c31027_g3_i5|m.108049	tr|B0X8V1|B0X8V1_CULQU	5e-13	Putative uncharacterized protein OS=Culex quinquefasciatus GN=CpipJ_CPIJ015903 PE=4 SV=1
c31082_g1_i1	c31082_g1_i1|m.108726
c37930_g1_i1	c37930_g1_i1|m.110679
c39107_g1_i1	c39107_g1_i1|m.110822
c42602_g1_i1	c42602_g1_i1|m.111386
c4343_g1_i1	c4343_g1_i1|m.796
c5073_g1_i1	c5073_g1_i1|m.927
c9777_g2_i1	c9777_g2_i1|m.1782	tr|A0A067RIC1|A0A067RIC1_ZOONE	5e-06	Uncharacterized protein OS=Zootermopsis nevadensis GN=L798_05665 PE=4 SV=1

## Sheet: M_incognita_Transcripts
		BLASTX Annotation
Transcript ID	Protein ID	ID	E-value	Annotation
c1161_g1_i1	c1161_g1_i1|m.239
c15490_g1_i1	c15490_g1_i1|m.3408
c15705_g1_i2	c15705_g1_i2|m.3496
c16423_g1_i1	c16423_g1_i1|m.3807
c18094_g1_i1	c18094_g1_i1|m.4810
c18494_g1_i1	c18494_g1_i1|m.5072	tr|J9KQ47|J9KQ47_ACYPI	2e-08	Uncharacterized protein OS=Acyrthosiphon pisum PE=4 SV=2
c18661_g1_i1	c18661_g1_i1|m.5172
c18661_g1_i2	c18661_g1_i2|m.5173
c19299_g1_i3	c19299_g1_i3|m.5714
c19344_g2_i1	c19344_g2_i1|m.5763
c20675_g1_i1	c20675_g1_i1|m.7357
c21137_g1_i1	c21137_g1_i1|m.7969
c21137_g1_i2	c21137_g1_i2|m.7971
c21278_g2_i3	c21278_g2_i3|m.8266
c21352_g1_i2	c21352_g1_i2|m.8409
c21360_g2_i1	c21360_g2_i1|m.8437
c21635_g1_i1	c21635_g1_i1|m.8996
c21635_g1_i2	c21635_g1_i2|m.8997
c21732_g1_i1	c21732_g1_i1|m.9166
c21965_g2_i1	c21965_g2_i1|m.9713
c21976_g2_i4	c21976_g2_i4|m.9740
c22367_g1_i4	c22367_g1_i4|m.10832
c22596_g3_i2	c22596_g3_i2|m.11480
c22596_g3_i3	c22596_g3_i3|m.11481
c22596_g3_i6	c22596_g3_i6|m.11485
c22704_g1_i1	c22704_g1_i1|m.11862	tr|U1NSW4|U1NSW4_ASCSU	2e-36	Innexin OS=Ascaris suum GN=ASU_04485 PE=3 SV=1
c22799_g4_i1	c22799_g4_i1|m.12208	tr|T1ERA6|T1ERA6_HELRO	3e-11	Uncharacterized protein OS=Helobdella robusta GN=HELRODRAFT_161285 PE=4 SV=1
c22799_g4_i3	c22799_g4_i3|m.12209	tr|H3B709|H3B709_LATCH	2e-19	Uncharacterized protein (Fragment) OS=Latimeria chalumnae PE=4 SV=1
c22866_g1_i1	c22866_g1_i1|m.12395	gi|333494486|gb|AEF56728.1|	3e-102	glycoprotein [Soybean cyst nematode virus]
c22899_g1_i1	c22899_g1_i1|m.12499	gi|333494486|gb|AEF56728.1|	2e-107	glycoprotein [Soybean cyst nematode virus]
c23157_g2_i5	c23157_g2_i5|m.13508
c23186_g2_i1	c23186_g2_i1|m.13591	tr|F1KZV4|F1KZV4_ASCSU	4e-29	Dual specificity protein kinase Ttk OS=Ascaris suum PE=2 SV=1
c23186_g2_i3	c23186_g2_i3|m.13595	tr|F1KZV4|F1KZV4_ASCSU	4e-23	Dual specificity protein kinase Ttk OS=Ascaris suum PE=2 SV=1
c23186_g2_i5	c23186_g2_i5|m.13598	tr|F1KZV4|F1KZV4_ASCSU	4e-29	Dual specificity protein kinase Ttk OS=Ascaris suum PE=2 SV=1
c23331_g1_i1	c23331_g1_i1|m.14181
c23331_g1_i3	c23331_g1_i3|m.14185
c23376_g1_i1	c23376_g1_i1|m.14339
c23376_g1_i2	c23376_g1_i2|m.14340
c23376_g1_i3	c23376_g1_i3|m.14342
c23376_g1_i6	c23376_g1_i6|m.14345
c23376_g1_i8	c23376_g1_i8|m.14348
c23401_g1_i2	c23401_g1_i2|m.14460
c23401_g1_i6	c23401_g1_i6|m.14466
c23464_g1_i3	c23464_g1_i3|m.14784
c23725_g2_i1	c23725_g2_i1|m.15974
c23839_g3_i3	c23839_g3_i3|m.16601
c24160_g2_i1	c24160_g2_i1|m.18197
c24160_g2_i2	c24160_g2_i2|m.18199
c24202_g2_i5	c24202_g2_i5|m.18480
c24202_g2_i7	c24202_g2_i7|m.18483
c24416_g1_i2	c24416_g1_i2|m.19751
c24437_g1_i1	c24437_g1_i10|m.19919
c24437_g1_i10	c24437_g1_i1|m.19903	tr|U1P261|U1P261_ASCSU	1e-19	Putative oxidoreductase dhs-27 OS=Ascaris suum GN=ASU_00350 PE=4 SV=1
c24437_g1_i2	c24437_g1_i2|m.19905	tr|U1P261|U1P261_ASCSU	4e-15	Putative oxidoreductase dhs-27 OS=Ascaris suum GN=ASU_00350 PE=4 SV=1
c24437_g1_i4	c24437_g1_i4|m.19910	tr|U1P261|U1P261_ASCSU	1e-19	Putative oxidoreductase dhs-27 OS=Ascaris suum GN=ASU_00350 PE=4 SV=1
c24603_g1_i4	c24603_g1_i4|m.20831
c24738_g1_i7	c24738_g1_i7|m.21853	tr|U1MTI2|U1MTI2_ASCSU	4e-17	Uncharacterized protein OS=Ascaris suum GN=ASU_00641 PE=4 SV=1
c24743_g1_i5	c24743_g1_i5|m.21894
c24831_g1_i4	c24831_g1_i4|m.22481	gi|685836512|emb|CEF71432.1|	9e-06	ShKT domain-containing protein [Strongyloides ratti]
c24898_g1_i7	c24898_g1_i7|m.22873
c25020_g1_i1	c25020_g1_i1|m.23857
c25020_g1_i3	c25020_g1_i3|m.23860
c25020_g1_i5	c25020_g1_i5|m.23866
c25020_g1_i6	c25020_g1_i6|m.23871
c25593_g4_i1	c25593_g4_i1|m.28282
c25593_g4_i6	c25593_g4_i6|m.28287
c25593_g4_i7	c25593_g4_i7|m.28289
c25820_g2_i1	c25820_g2_i1|m.30468
c25872_g1_i2	c25872_g1_i2|m.30877
c25923_g1_i4	c25923_g1_i4|m.31406	sp|Q2TGJ4|ZDH15_RAT	5e-19	Palmitoyltransferase ZDHHC15 OS=Rattus norvegicus GN=Zdhhc15 PE=2 SV=1
c25923_g1_i6	c25923_g1_i6|m.31407	tr|F1L002|F1L002_ASCSU	3e-19	Palmitoyltransferase OS=Ascaris suum PE=2 SV=1
c25923_g1_i7	c25923_g1_i7|m.31409	tr|J9FB35|J9FB35_WUCBA	2e-15	Palmitoyltransferase OS=Wuchereria bancrofti GN=WUBG_02294 PE=3 SV=1
c25992_g1_i4	c25992_g1_i4|m.32061	tr|A0A016VE01|A0A016VE01_9BILA	1e-15	Uncharacterized protein OS=Ancylostoma ceylanicum GN=Acey_s0012.g1791 PE=4 SV=1
c26078_g1_i1	c26078_g1_i1|m.33005
c26087_g2_i1	c26087_g2_i1|m.33093
c26087_g2_i5	c26087_g2_i5|m.33095	tr|J9FN54|J9FN54_WUCBA	3e-09	Uncharacterized protein OS=Wuchereria bancrofti GN=WUBG_00265 PE=4 SV=1
c26087_g2_i9	c26087_g2_i9|m.33097	tr|J9FN54|J9FN54_WUCBA	5e-16	Uncharacterized protein OS=Wuchereria bancrofti GN=WUBG_00265 PE=4 SV=1
c26121_g2_i8	c26121_g2_i8|m.33489	tr|W2SHV2|W2SHV2_NECAM	8e-81	Pellino OS=Necator americanus GN=NECAME_05365 PE=4 SV=1
c26213_g5_i2	c26213_g5_i2|m.34363	tr|U6P190|U6P190_HAECO	2e-112	Transmembrane protein 49 OS=Haemonchus contortus GN=HCOI_00610300 PE=4 SV=1
c26213_g5_i5	c26213_g5_i5|m.34366	tr|U6P190|U6P190_HAECO	3e-104	Transmembrane protein 49 OS=Haemonchus contortus GN=HCOI_00610300 PE=4 SV=1
c26213_g5_i8	c26213_g5_i8|m.34369	tr|F1L6E8|F1L6E8_ASCSU	2e-85	Transmembrane protein 49 OS=Ascaris suum PE=2 SV=1
c26274_g1_i4	c26274_g1_i4|m.35012
c26316_g2_i1	c26316_g2_i10|m.35480	tr|A0A090KY01|A0A090KY01_STRRB	1e-18	Calmodulin-like protein 3 OS=Strongyloides ratti GN=SRAE_X000245000 PE=4 SV=1
c26316_g2_i10	c26316_g2_i11|m.35482
c26316_g2_i11	c26316_g2_i12|m.35484
c26316_g2_i12	c26316_g2_i1|m.35462	tr|A0A090KY01|A0A090KY01_STRRB	3e-38	Calmodulin-like protein 3 OS=Strongyloides ratti GN=SRAE_X000245000 PE=4 SV=1
c26316_g2_i2	c26316_g2_i2|m.35466
c26316_g2_i3	c26316_g2_i3|m.35467	tr|A0A090KY01|A0A090KY01_STRRB	1e-18	Calmodulin-like protein 3 OS=Strongyloides ratti GN=SRAE_X000245000 PE=4 SV=1
c26316_g2_i6	c26316_g2_i6|m.35472	tr|A0A090KY01|A0A090KY01_STRRB	4e-34	Calmodulin-like protein 3 OS=Strongyloides ratti GN=SRAE_X000245000 PE=4 SV=1
c26316_g2_i8	c26316_g2_i8|m.35476
c26316_g2_i9	c26316_g2_i9|m.35477	tr|A0A090KY01|A0A090KY01_STRRB	3e-38	Calmodulin-like protein 3 OS=Strongyloides ratti GN=SRAE_X000245000 PE=4 SV=1
c26521_g4_i11	c26521_g4_i11|m.37617
c26521_g4_i14	c26521_g4_i14|m.37618
c26521_g4_i15	c26521_g4_i15|m.37620
c26521_g4_i2	c26521_g4_i2|m.37608
c26521_g4_i3	c26521_g4_i3|m.37609
c26521_g4_i4	c26521_g4_i4|m.37610
c26521_g4_i5	c26521_g4_i5|m.37611
c26521_g4_i6	c26521_g4_i6|m.37612
c26521_g4_i8	c26521_g4_i8|m.37614
c26633_g3_i6	c26633_g3_i6|m.38996	sp|A7MG20|YMDB_CROS8	6e-06	O-acetyl-ADP-ribose deacetylase OS=Cronobacter sakazakii (strain ATCC BAA-894) GN=ymdB PE=3 SV=1
c26633_g3_i9	c26633_g3_i9|m.39005
c26657_g1_i14	c26657_g1_i14|m.39250	tr|U1MSG9|U1MSG9_ASCSU	6e-29	Domain-containing protein armc9 OS=Ascaris suum GN=ASU_01253 PE=4 SV=1
c26845_g2_i2	c26845_g2_i2|m.41249
c26845_g2_i3	c26845_g2_i3|m.41252
c26850_g1_i1	c26850_g1_i1|m.41305
c27244_g7_i8	c27244_g7_i8|m.46520
c27361_g6_i6	c27361_g6_i6|m.48242	tr|U1NE27|U1NE27_ASCSU	2e-77	Nucleolar pre-ribosomal-associated protein 1 OS=Ascaris suum GN=ASU_12753 PE=4 SV=1
c27580_g2_i21	c27580_g2_i21|m.51696
c27783_g1_i1	c27783_g1_i1|m.54393
c28025_g1_i3	c28025_g1_i3|m.58037
c28039_g1_i1	c28039_g1_i1|m.58309	tr|U1NLG8|U1NLG8_ASCSU	0	Transmembrane gtpase fzo-1 OS=Ascaris suum GN=ASU_09185 PE=4 SV=1
c28039_g1_i5	c28039_g1_i5|m.58322	tr|U1NLG8|U1NLG8_ASCSU	0	Transmembrane gtpase fzo-1 OS=Ascaris suum GN=ASU_09185 PE=4 SV=1
c28112_g2_i5	c28112_g2_i5|m.59257
c28112_g2_i6	c28112_g2_i6|m.59261
c28166_g2_i4	c28166_g2_i4|m.60159
c28305_g4_i2	c28305_g4_i2|m.62552
c28305_g4_i4	c28305_g4_i4|m.62559
c28359_g1_i17	c28359_g1_i17|m.63581	tr|J0XG50|J0XG50_LOALO	1e-129	Calpain-5 OS=Loa loa GN=LOAG_18246 PE=4 SV=1
c28359_g1_i18	c28359_g1_i18|m.63585	tr|J0XG50|J0XG50_LOALO	2e-113	Calpain-5 OS=Loa loa GN=LOAG_18246 PE=4 SV=1
c28359_g1_i3	c28359_g1_i3|m.63556	tr|J0XG50|J0XG50_LOALO	2e-117	Calpain-5 OS=Loa loa GN=LOAG_18246 PE=4 SV=1
c28359_g1_i9	c28359_g1_i9|m.63569	tr|U1NT67|U1NT67_ASCSU	5e-67	Calpain-5 OS=Ascaris suum GN=ASU_04361 PE=4 SV=1
c28429_g4_i1	c28429_g4_i1|m.64642	tr|E3NEE8|E3NEE8_CAERE	3e-24	Putative uncharacterized protein OS=Caenorhabditis remanei GN=CRE_06139 PE=4 SV=1
c28507_g1_i3	c28507_g1_i3|m.65764
c28507_g1_i4	c28507_g1_i4|m.65765
c28507_g2_i1	c28507_g2_i1|m.65761
c28578_g5_i2	c28578_g5_i2|m.66754
c28708_g2_i7	c28708_g2_i7|m.68701	tr|F1KX15|F1KX15_ASCSU	2e-48	Rac GTPase-activating protein 1 OS=Ascaris suum PE=2 SV=1
c28826_g3_i4	c28826_g3_i4|m.70493
c28955_g2_i3	c28955_g2_i3|m.72403	tr|U6PFH0|U6PFH0_HAECO	2e-16	Purple acid phosphatase OS=Haemonchus contortus GN=HCOI_01548400 PE=3 SV=1
c28955_g2_i4	c28955_g2_i4|m.72405
c28955_g2_i5	c28955_g2_i5|m.72406
c28992_g3_i7	c28992_g3_i7|m.73094	gi|324501107|gb|ADY40498.1|	4e-96	Neurabin-1 [Ascaris suum]
c28992_g3_i8	c28992_g3_i8|m.73096	gi|324501107|gb|ADY40498.1|	3e-100	Neurabin-1 [Ascaris suum]
c29018_g4_i8	c29018_g4_i8|m.73531
c29018_g4_i9	c29018_g4_i9|m.73533
c29132_g1_i3	c29132_g1_i3|m.75506	tr|E1GB48|E1GB48_LOALO	8e-19	NOP seven associated protein 1 OS=Loa loa GN=LOAG_10388 PE=4 SV=2
c29132_g1_i7	c29132_g1_i7|m.75531	tr|F1L4H0|F1L4H0_ASCSU	8e-73	WD repeat-containing protein 74 OS=Ascaris suum PE=2 SV=1
c29132_g1_i8	c29132_g1_i8|m.75534	tr|E1GB48|E1GB48_LOALO	1e-29	NOP seven associated protein 1 OS=Loa loa GN=LOAG_10388 PE=4 SV=2
c29195_g2_i2	c29195_g2_i2|m.76626
c29239_g5_i10	c29239_g5_i10|m.77447
c29278_g7_i8	c29278_g7_i8|m.78240
c29377_g1_i10	c29377_g1_i10|m.79919	tr|H3A845|H3A845_LATCH	7e-09	Uncharacterized protein OS=Latimeria chalumnae PE=4 SV=1
c29377_g1_i17	c29377_g1_i17|m.79925
c29472_g9_i2	c29472_g9_i2|m.81443
c29494_g5_i1	c29494_g5_i1|m.81825	tr|J9LMB3|J9LMB3_ACYPI	4e-41	Uncharacterized protein OS=Acyrthosiphon pisum GN=LOC100168860 PE=4 SV=2
c29494_g5_i2	c29494_g5_i2|m.81826	tr|X1WK20|X1WK20_ACYPI	1e-69	Uncharacterized protein OS=Acyrthosiphon pisum PE=4 SV=1
c29494_g5_i3	c29494_g5_i3|m.81827	tr|X1WK20|X1WK20_ACYPI	1e-37	Uncharacterized protein OS=Acyrthosiphon pisum PE=4 SV=1
c29589_g3_i5	c29589_g3_i5|m.83745
c29637_g2_i4	c29637_g2_i4|m.84677	tr|A0A075A301|A0A075A301_9TREM	1e-06	Uncharacterized protein (Fragment) OS=Opisthorchis viverrini GN=T265_12500 PE=4 SV=1
c29649_g4_i1	c29649_g4_i1|m.84878	gi|324510132|gb|ADY44242.1|	5e-118	Synaptotagmin-11 [Ascaris suum]
c29649_g4_i3	c29649_g4_i3|m.84881	gi|324510132|gb|ADY44242.1|	3e-118	Synaptotagmin-11 [Ascaris suum]
c29664_g1_i2	c29664_g1_i2|m.85143	tr|A0A016S8V5|A0A016S8V5_9BILA	9e-13	Uncharacterized protein OS=Ancylostoma ceylanicum GN=Acey_s0269.g820 PE=4 SV=1
c29741_g4_i1	c29741_g4_i1|m.86282	tr|F1KVM7|F1KVM7_ASCSU	1e-142	Serine threonine-protein kinase sik2 OS=Ascaris suum GN=ASU_10391 PE=2 SV=1
c29773_g5_i1	c29773_g5_i1|m.86850
c29774_g1_i1	c29774_g1_i1|m.86870	tr|Q7YWE4|Q7YWE4_MELIC	1e-05	Putative esophageal gland cell secretory protein 32 OS=Meloidogyne incognita GN=msp32 PE=2 SV=1
c29845_g2_i14	c29845_g2_i14|m.88075
c29845_g2_i8	c29845_g2_i8|m.88071
c29855_g1_i2	c29855_g1_i2|m.88257	tr|A0A016V081|A0A016V081_9BILA	2e-09	Uncharacterized protein OS=Ancylostoma ceylanicum GN=Acey_s0020.g108 PE=4 SV=1
c29855_g1_i4	c29855_g1_i4|m.88261	tr|A0A016V081|A0A016V081_9BILA	5e-09	Uncharacterized protein OS=Ancylostoma ceylanicum GN=Acey_s0020.g108 PE=4 SV=1
c29855_g1_i5	c29855_g1_i5|m.88263	tr|A0A016V081|A0A016V081_9BILA	4e-09	Uncharacterized protein OS=Ancylostoma ceylanicum GN=Acey_s0020.g108 PE=4 SV=1
c29855_g1_i6	c29855_g1_i6|m.88265	tr|A0A016V081|A0A016V081_9BILA	4e-09	Uncharacterized protein OS=Ancylostoma ceylanicum GN=Acey_s0020.g108 PE=4 SV=1
c30049_g6_i5	c30049_g6_i5|m.91593
c30305_g2_i8	c30305_g2_i8|m.96414	tr|F1L1J0|F1L1J0_ASCSU	7e-09	LIM domain-binding protein 2 OS=Ascaris suum PE=2 SV=1
c30363_g1_i12	c30363_g1_i12|m.97415	tr|L2LXH2|L2LXH2_ENTFC	3e-06	LPXTG-domain-containing protein cell wall anchor domain OS=Enterococcus faecium EnGen0029 GN=OII_03822 PE=4 SV=1
c30367_g2_i3	c30367_g2_i3|m.97475	tr|F1KRI8|F1KRI8_ASCSU	2e-86	Fibronectin type III domain-containing protein 3B OS=Ascaris suum PE=2 SV=1
c30367_g2_i6	c30367_g2_i6|m.97486	tr|F1KRI8|F1KRI8_ASCSU	7e-86	Fibronectin type III domain-containing protein 3B OS=Ascaris suum PE=2 SV=1
c30367_g2_i8	c30367_g2_i8|m.97492	tr|F1KRI8|F1KRI8_ASCSU	7e-79	Fibronectin type III domain-containing protein 3B OS=Ascaris suum PE=2 SV=1
c30379_g7_i2	c30379_g7_i2|m.97723
c30379_g7_i3	c30379_g7_i3|m.97724
c30452_g3_i1	c30452_g3_i15|m.98928	tr|X1WK20|X1WK20_ACYPI	2e-51	Uncharacterized protein OS=Acyrthosiphon pisum PE=4 SV=1
c30452_g3_i15	c30452_g3_i1|m.98908	tr|F8QV53|F8QV53_HETAV	3e-21	Dorsal esophageal gland-specific protein OS=Heterodera avenae GN=dsl-1 PE=2 SV=1
c30452_g3_i2	c30452_g3_i2|m.98911	tr|H3A2T7|H3A2T7_LATCH	5e-61	Uncharacterized protein (Fragment) OS=Latimeria chalumnae PE=4 SV=1
c30455_g1_i4	c30455_g1_i4|m.98961
c30532_g1_i19	c30532_g1_i19|m.100263
c30532_g1_i7	c30532_g1_i7|m.100239
c30535_g1_i4	c30535_g1_i4|m.100285
c30535_g2_i1	c30535_g2_i1|m.100300
c30611_g2_i2	c30611_g2_i2|m.101515
c30686_g1_i12	c30686_g1_i12|m.102653	gi|685825257|emb|CEF60309.1|	4e-10	InaD-like protein [Strongyloides ratti]
c30741_g1_i3	c30741_g1_i3|m.103415
c30867_g5_i14	c30867_g5_i14|m.105544
c30867_g5_i2	c30867_g5_i2|m.105524
c30867_g5_i4	c30867_g5_i4|m.105532
c30867_g5_i5	c30867_g5_i5|m.105533
c30867_g5_i6	c30867_g5_i6|m.105534
c30959_g5_i2	c30959_g5_i2|m.107182
c30959_g5_i3	c30959_g5_i3|m.107187
c31075_g1_i1	c31075_g1_i12|m.108675
c31075_g1_i12	c31075_g1_i1|m.108662
c31075_g1_i5	c31075_g1_i5|m.108669	tr|I1F025|I1F025_AMPQE	1e-09	Uncharacterized protein OS=Amphimedon queenslandica PE=4 SV=1
c31075_g1_i8	c31075_g1_i8|m.108671
c31083_g1_i5	c31083_g1_i5|m.108751	tr|T1FIJ5|T1FIJ5_HELRO	6e-06	Uncharacterized protein OS=Helobdella robusta GN=HELRODRAFT_182652 PE=4 SV=1
c31128_g11_i1	c31128_g11_i1|m.109291	tr|T1EQ78|T1EQ78_HELRO	1e-38	Uncharacterized protein OS=Helobdella robusta GN=HELRODRAFT_160409 PE=4 SV=1
c31128_g11_i2	c31128_g11_i2|m.109295	tr|T1EQ78|T1EQ78_HELRO	7e-39	Uncharacterized protein OS=Helobdella robusta GN=HELRODRAFT_160409 PE=4 SV=1
c31146_g3_i1	c31146_g3_i10|m.109567	tr|H3B496|H3B496_LATCH	3e-71	Uncharacterized protein (Fragment) OS=Latimeria chalumnae GN=LOC102356899 PE=4 SV=1
c31146_g3_i10	c31146_g3_i1|m.109550	tr|X1WK20|X1WK20_ACYPI	7e-72	Uncharacterized protein OS=Acyrthosiphon pisum PE=4 SV=1
c40754_g1_i1	c40754_g1_i1|m.111004	gi|700589633|gb|AIU95029.1|	9e-21	glycoprotein precursor [Silverwater virus]
c8242_g1_i1	c8242_g1_i1|m.1466
c9027_g1_i1	c9027_g1_i1|m.1598
