# Supplementary material for: Novel global effector mining from the transcriptome of early life stages of the soybean cyst nematode Heterodera glycines
Source: Sci Rep. 2018 Feb 6;8:2505. doi: 10.1038/s41598-018-20536-5 (PMC5802810; doi:10.1038/s41598-018-20536-5)
Supplement: Supplementary file 4 — Table S3 [file 41598_2018_20536_MOESM4_ESM.xlsx]

## Sheet: blast2go_table_endosymbiont.txt
S3 Table. ‘Candidatus’ Cardinium hertigii-associated transcripts.
SeqName	Description	Length	#Hits	e-Value	sim mean	#GO	GO Names list	Enzyme Codes list	InterPro IDs
lcl|c10148_g1_i1	cell division protein homolog	441	1	1.62e-12	0.76	3	F:GTP binding; P:SRP-dependent cotranslational protein targeting to membrane; C:plasma membrane		G3DSA:1.20.120.140 (GENE3D); IPR013822 (SUPERFAMILY)
lcl|c10148_g2_i1	50s ribosomal protein l28	554	1	8.81e-44	0.91	4	F:structural constituent of ribosome; P:ribosome biogenesis; C:ribosome; P:translation		G3DSA:2.30.170.40 (GENE3D); IPR001383 (PFAM); IPR001383 (TIGRFAM); IPR026569 (PANTHER); SSF143800 (SUPERFAMILY)
lcl|c10245_g1_i1	hypothetical protein	322	1	1.9e-13	0.64				no IPS match
lcl|c10245_g2_i1	rna polymerase rpb6 domain-containing protein	303	1	9.71e-34	0.77	6	F:DNA binding; P:pyrimidine nucleobase metabolic process; F:DNA-directed 5'-3' RNA polymerase activity; P:transcription, DNA-templated; P:purine nucleobase metabolic process; C:nucleolus	EC:2.7.7.6	IPR012293 (G3DSA:3.90.940.GENE3D); IPR006110 (PFAM); IPR006110 (SUPERFAMILY)
lcl|c10248_g1_i1	single-stranded dna-binding protein	888	1	5.52e-57	0.82	2	P:DNA replication; F:single-stranded DNA binding		IPR011344 (TIGRFAM); IPR012340 (G3DSA:2.40.50.GENE3D); IPR000424 (PFAM); PTHR10302:SF0 (PANTHER); IPR011344 (PANTHER); IPR000424 (PROSITE_PROFILES); IPR012340 (SUPERFAMILY)
lcl|c10267_g1_i1	hypothetical protein	318	1	3.68e-07	0.57				CYTOPLASMIC_DOMAIN (PHOBIUS); CYTOPLASMIC_DOMAIN (PHOBIUS); NON_CYTOPLASMIC_DOMAIN (PHOBIUS); TRANSMEMBRANE (PHOBIUS); TRANSMEMBRANE (PHOBIUS); TMhelix (TMHMM); TMhelix (TMHMM)
lcl|c10412_g1_i1	acetyl- carboxylase	209	1	8.17e-30	0.91	4	F:acetyl-CoA carboxylase activity; P:fatty acid biosynthetic process; C:acetyl-CoA carboxylase complex; P:pyruvate metabolic process	EC:6.4.1; EC:6.4.1.2	IPR001249 (PRINTS); IPR000089 (PFAM); G3DSA:2.40.50.100 (GENE3D); PTHR23151 (PANTHER); IPR000089 (PROSITE_PROFILES); IPR011053 (SUPERFAMILY)
lcl|c10412_g2_i1	elongation factor p	388	1	2.59e-10	0.89	3	P:regulation of translational elongation; F:translation elongation factor activity; C:ribosome		no IPS match
lcl|c10446_g1_i1	membrane protein	389	1	7.17e-28	0.68	3	P:transmembrane transport; C:membrane; F:transporter activity		IPR001734 (PFAM); NON_CYTOPLASMIC_DOMAIN (PHOBIUS); TRANSMEMBRANE (PHOBIUS); TRANSMEMBRANE (PHOBIUS); NON_CYTOPLASMIC_DOMAIN (PHOBIUS); CYTOPLASMIC_DOMAIN (PHOBIUS); CYTOPLASMIC_DOMAIN (PHOBIUS); TRANSMEMBRANE (PHOBIUS); IPR001734 (PROSITE_PROFILES); TMhelix (TMHMM); TMhelix (TMHMM); TMhelix (TMHMM)
lcl|c10446_g1_i2	hypothetical protein	273	1	3.35e-14	0.68				TRANSMEMBRANE (PHOBIUS); CYTOPLASMIC_DOMAIN (PHOBIUS); CYTOPLASMIC_DOMAIN (PHOBIUS); NON_CYTOPLASMIC_DOMAIN (PHOBIUS); TRANSMEMBRANE (PHOBIUS); TMhelix (TMHMM); TMhelix (TMHMM)
lcl|c1069_g2_i1	hypothetical protein, partial	548	1	1.45e-20	0.57	1	F:protein binding		IPR003590 (SMART); IPR001611 (PFAM); G3DSA:3.80.10.10 (GENE3D); PF13516 (PFAM); PTHR24106 (PANTHER); SSF52047 (SUPERFAMILY)
lcl|c10837_g1_i1	aspartate--trna ligase	492	1	2.86e-35	0.71	4	F:nucleic acid binding; F:ATP binding; P:tRNA aminoacylation for protein translation; F:aminoacyl-tRNA ligase activity	EC:6.1.1	IPR012340 (G3DSA:2.40.50.GENE3D); IPR004365 (PFAM); IPR018150 (PANTHER); IPR012340 (SUPERFAMILY)
lcl|c11590_g1_i1	rna polymerase sigma factor rpod	1738	1	5.24e-172	0.95	10	F:DNA binding; F:sigma factor activity; C:transcription factor complex; F:transcription factor activity, sequence-specific DNA binding; F:oxidoreductase activity; P:regulation of transcription, DNA-templated; P:DNA-templated transcription, initiation; P:oxidation-reduction process; P:regulation of transcription, DNA-templated; P:sporulation resulting in formation of a cellular spore		IPR000103 (PRINTS); PR00368 (PRINTS); G3DSA:3.50.50.60 (GENE3D); IPR023753 (PFAM); G3DSA:3.50.50.60 (GENE3D); PTHR22912:SF96 (PANTHER); PTHR22912 (PANTHER); IPR008255 (PROSITE_PATTERNS); SSF51971 (SUPERFAMILY)
lcl|c11590_g2_i1	polynucleotide phosphorylase	746	1	7.97e-67	0.77	9	F:3'-5'-exoribonuclease activity; P:pyrimidine nucleobase metabolic process; F:RNA binding; F:metal ion binding; P:regulation of RNA metabolic process; P:RNA processing; P:purine nucleobase metabolic process; P:mRNA catabolic process; F:polyribonucleotide nucleotidyltransferase activity	EC:3.1; EC:3.1.13; EC:3.1.15; EC:2.7.7.8	IPR015848 (PFAM); IPR015847 (PFAM); IPR027408 (G3DSA:3.30.230.GENE3D); IPR015848 (G3DSA:1.10.10.GENE3D); IPR012162 (PANTHER); PTHR11252:SF0 (PANTHER); IPR020568 (SUPERFAMILY); IPR015847 (SUPERFAMILY); IPR015848 (SUPERFAMILY)
lcl|c11590_g3_i1	polynucleotide phosphorylase	824	1	1.33e-143	0.91	11	F:magnesium ion binding; P:RNA phosphodiester bond hydrolysis, exonucleolytic; F:3'-5'-exoribonuclease activity; P:pyrimidine nucleobase metabolic process; F:RNA binding; C:cytoplasm; P:regulation of RNA metabolic process; P:RNA processing; P:purine nucleobase metabolic process; P:mRNA catabolic process; F:polyribonucleotide nucleotidyltransferase activity	EC:3.1; EC:3.1.13; EC:3.1.15; EC:2.7.7.8	IPR015847 (PFAM); IPR004088 (PFAM); IPR027408 (G3DSA:3.30.230.GENE3D); IPR004088 (G3DSA:3.30.1370.GENE3D); IPR001247 (PFAM); IPR012162 (PANTHER); IPR004088 (PROSITE_PROFILES); IPR020568 (SUPERFAMILY); IPR004088 (SUPERFAMILY); IPR015847 (SUPERFAMILY)
lcl|c11657_g1_i1	30s ribosomal protein s8	942	1	5.43e-61	0.85	5	F:structural constituent of ribosome; P:ribosome biogenesis; C:ribosome; F:rRNA binding; P:translation		IPR019906 (PRINTS); IPR020040 (G3DSA:3.90.930.GENE3D); IPR020040 (G3DSA:3.90.930.GENE3D); IPR020040 (PFAM); PTHR11655:SF14 (PANTHER); IPR000702 (PANTHER); IPR020040 (SUPERFAMILY); IPR020040 (SUPERFAMILY)
lcl|c11657_g2_i1	50s ribosomal protein l5	775	1	4.56e-91	0.85	6	F:structural constituent of ribosome; P:ribosome biogenesis; C:ribosome; F:tRNA binding; F:rRNA binding; P:translation		IPR031309 (PFAM); IPR031310 (PFAM); IPR022803 (G3DSA:3.30.1440.GENE3D); IPR002132 (PIRSF); PTHR11994 (PANTHER); IPR020929 (PROSITE_PATTERNS); IPR020930 (HAMAP); IPR022803 (SUPERFAMILY)
lcl|c11693_g1_i1	membrane protein	496	1	1.33e-29	0.77	3	P:transmembrane transport; C:membrane; F:transporter activity		NON_CYTOPLASMIC_DOMAIN (PHOBIUS); TRANSMEMBRANE (PHOBIUS); TRANSMEMBRANE (PHOBIUS); NON_CYTOPLASMIC_DOMAIN (PHOBIUS); TRANSMEMBRANE (PHOBIUS); CYTOPLASMIC_DOMAIN (PHOBIUS); CYTOPLASMIC_DOMAIN (PHOBIUS); IPR001734 (PROSITE_PROFILES); TMhelix (TMHMM); TMhelix (TMHMM); TMhelix (TMHMM); TMhelix (TMHMM)
lcl|c11789_g1_i1	chaperone protein	374	1	5.03e-53	0.84	3	F:ATP binding; F:unfolded protein binding; P:protein folding		Coil (COILS); Coil (COILS); IPR029047 (G3DSA:2.60.34.GENE3D); IPR029048 (G3DSA:1.20.1270.GENE3D); IPR013126 (PFAM); PTHR19375 (PANTHER); PTHR19375:SF173 (PANTHER); IPR029047 (SUPERFAMILY)
lcl|c11789_g2_i1	chaperone protein	1327	1	0	0.97	3	F:ATP binding; F:unfolded protein binding; P:protein folding		Coil (COILS); IPR013126 (PRINTS); IPR029047 (G3DSA:2.60.34.GENE3D); G3DSA:3.30.420.40 (GENE3D); G3DSA:3.30.30.30 (GENE3D); IPR013126 (PFAM); G3DSA:3.90.640.10 (GENE3D); G3DSA:3.30.420.40 (GENE3D); PTHR19375 (PANTHER); PTHR19375:SF173 (PANTHER); IPR018181 (PROSITE_PATTERNS); IPR018181 (PROSITE_PATTERNS); IPR018181 (PROSITE_PATTERNS); IPR029047 (SUPERFAMILY); SSF53067 (SUPERFAMILY); SSF53067 (SUPER…
lcl|c12175_g1_i1	phage tail protein	527	1	6.49e-110	0.97				IPR007067 (PFAM)
lcl|c12175_g2_i1	phage tail protein	550	1	3.08e-107	0.93				no IPS match
lcl|c12320_g1_i1	hypothetical protein	1359	1	1.55e-23	0.47	1	F:protein binding		Coil (COILS); IPR002110 (SMART); IPR020683 (PFAM); IPR020683 (G3DSA:1.25.40.GENE3D); CYTOPLASMIC_DOMAIN (PHOBIUS); NON_CYTOPLASMIC_DOMAIN (PHOBIUS); TRANSMEMBRANE (PHOBIUS); IPR020683 (PROSITE_PROFILES); IPR020683 (SUPERFAMILY); TMhelix (TMHMM)
lcl|c1246_g1_i1	gtp pyrophosphokinase	235	1	1.55e-10	0.64	5	F:GTP diphosphokinase activity; P:guanosine tetraphosphate metabolic process; P:phosphorylation; F:transferase activity; F:kinase activity		TMhelix (TMHMM)
lcl|c12501_g1_i1	peptidase partial	518	1	1.4e-73	0.84				TRANSMEMBRANE (PHOBIUS); CYTOPLASMIC_DOMAIN (PHOBIUS); NON_CYTOPLASMIC_DOMAIN (PHOBIUS); TMhelix (TMHMM)
lcl|c12501_g2_i1	peptidase m41	297	1	1.05e-51	0.95	8	F:ATPase activity; F:ATP binding; F:zinc ion binding; P:protein catabolic process; P:proteolysis; C:integral component of membrane; F:metalloendopeptidase activity; C:plasma membrane	EC:3.4.24; EC:3.6.1; EC:3.6.1.3; EC:3.6.1.15	NON_CYTOPLASMIC_DOMAIN (PHOBIUS); SIGNAL_PEPTIDE_N_REGION (PHOBIUS); SIGNAL_PEPTIDE (PHOBIUS); SIGNAL_PEPTIDE_H_REGION (PHOBIUS); SIGNAL_PEPTIDE_C_REGION (PHOBIUS)
lcl|c12590_g1_i1	trigger factor	402	1	1.53e-48	0.8	2	P:protein transport; P:protein folding		IPR008881 (G3DSA:3.30.70.GENE3D); IPR008881 (PFAM); IPR008881 (SUPERFAMILY)
lcl|c12590_g2_i1	trigger factor tig	353	1	4.18e-30	0.7	2	P:protein transport; P:protein folding		IPR008880 (G3DSA:1.10.3120.GENE3D); IPR027304 (SUPERFAMILY)
lcl|c12590_g3_i1	trigger factor	496	1	3e-41	0.66	2	P:protein transport; P:protein folding		no IPS match
lcl|c12740_g1_i1	hypothetical protein, partial	639	1	5.63e-56	0.86	3	F:DNA binding; F:transposase activity; P:transposition, DNA-mediated		IPR002559 (PFAM)
lcl|c12740_g1_i2	transposase	522	1	2.68e-24	0.96	3	F:DNA binding; F:transposase activity; P:transposition, DNA-mediated		CYTOPLASMIC_DOMAIN (PHOBIUS); NON_CYTOPLASMIC_DOMAIN (PHOBIUS); NON_CYTOPLASMIC_DOMAIN (PHOBIUS); TRANSMEMBRANE (PHOBIUS); TRANSMEMBRANE (PHOBIUS); TMhelix (TMHMM); TMhelix (TMHMM)
lcl|c12867_g1_i1	gtp-binding protein	1152	1	3.13e-124	0.79	6	F:GTP binding; F:ATPase activity; F:ATP binding; F:ribosome binding; P:metabolic process; F:ribosomal large subunit binding	EC:3.6.1; EC:3.6.1.3; EC:3.6.1.15	IPR006073 (PRINTS); IPR004396 (TIGRFAM); IPR027417 (G3DSA:3.40.50.GENE3D); IPR006073 (PFAM); IPR012675 (G3DSA:3.10.20.GENE3D); IPR013029 (PFAM); IPR023192 (G3DSA:1.10.150.GENE3D); PTHR23305:SF12 (PANTHER); PTHR23305 (PANTHER); IPR031167 (PROSITE_PROFILES); SignalP-TM (SIGNALP_GRAM_POSITIVE); IPR027417 (SUPERFAMILY)
lcl|c12867_g2_i1	ferredoxin	819	1	7.69e-65	0.89	1	F:iron-sulfur cluster binding		IPR017896 (PFAM); G3DSA:3.30.70.20 (GENE3D); IPR017900 (PROSITE_PATTERNS); IPR017896 (PROSITE_PROFILES); IPR017896 (PROSITE_PROFILES); SSF54862 (SUPERFAMILY)
lcl|c14242_g1_i1	membrane protein	252	1	7.9e-11	0.72	2	C:membrane; P:transport		NON_CYTOPLASMIC_DOMAIN (PHOBIUS); CYTOPLASMIC_DOMAIN (PHOBIUS); TRANSMEMBRANE (PHOBIUS); CYTOPLASMIC_DOMAIN (PHOBIUS); TRANSMEMBRANE (PHOBIUS); NON_CYTOPLASMIC_DOMAIN (PHOBIUS); TRANSMEMBRANE (PHOBIUS); TMhelix (TMHMM); TMhelix (TMHMM); TMhelix (TMHMM)
lcl|c14242_g1_i2	membrane protein	387	1	8.22e-21	0.72	2	C:membrane; P:transport		TRANSMEMBRANE (PHOBIUS); TRANSMEMBRANE (PHOBIUS); TRANSMEMBRANE (PHOBIUS); CYTOPLASMIC_DOMAIN (PHOBIUS); TRANSMEMBRANE (PHOBIUS); NON_CYTOPLASMIC_DOMAIN (PHOBIUS); CYTOPLASMIC_DOMAIN (PHOBIUS); CYTOPLASMIC_DOMAIN (PHOBIUS); NON_CYTOPLASMIC_DOMAIN (PHOBIUS); TMhelix (TMHMM); TMhelix (TMHMM); TMhelix (TMHMM); TMhelix (TMHMM)
lcl|c14365_g1_i1	molecular chaperone	325	1	1.25e-41	0.86	8	F:ATP binding; F:heat shock protein binding; F:zinc ion binding; P:response to heat; C:cytoplasm; P:DNA replication; F:unfolded protein binding; P:protein folding		IPR001623 (PRINTS); IPR001623 (SMART); IPR001623 (PFAM); IPR001623 (G3DSA:1.10.287.GENE3D); PTHR24077 (PANTHER); IPR018253 (PROSITE_PATTERNS); IPR001623 (PROSITE_PROFILES); IPR001623 (SUPERFAMILY)
lcl|c14365_g2_i1	protein grpe	765	1	3.16e-66	0.63	4	F:protein homodimerization activity; F:chaperone binding; P:protein folding; F:adenyl-nucleotide exchange factor activity		Coil (COILS); IPR000740 (PRINTS); IPR000740 (PFAM); IPR009012 (G3DSA:2.30.22.GENE3D); IPR013805 (G3DSA:3.90.20.GENE3D); IPR000740 (PANTHER); IPR009012 (SUPERFAMILY); SSF58014 (SUPERFAMILY)
lcl|c14476_g1_i1	hypothetical protein	359	1	2e-22	0.78	3	P:transmembrane transport; C:membrane; F:transporter activity		CYTOPLASMIC_DOMAIN (PHOBIUS); NON_CYTOPLASMIC_DOMAIN (PHOBIUS); TRANSMEMBRANE (PHOBIUS); TRANSMEMBRANE (PHOBIUS); CYTOPLASMIC_DOMAIN (PHOBIUS); TRANSMEMBRANE (PHOBIUS); NON_CYTOPLASMIC_DOMAIN (PHOBIUS); IPR001734 (PROSITE_PROFILES); TMhelix (TMHMM); TMhelix (TMHMM)
lcl|c1464_g1_i1	hypothetical protein	619	1	7.44e-43	0.65				PD512899 (PRODOM)
lcl|c1464_g2_i1	hypothetical protein	457	1	8.22e-40	0.67				no IPS match
lcl|c14783_g1_i1	30s ribosomal protein s12	351	1	1.54e-12	0.92	6	F:structural constituent of ribosome; P:ribosome biogenesis; C:small ribosomal subunit; F:tRNA binding; F:rRNA binding; P:translation		SIGNAL_PEPTIDE (PHOBIUS); NON_CYTOPLASMIC_DOMAIN (PHOBIUS); SIGNAL_PEPTIDE_N_REGION (PHOBIUS); SIGNAL_PEPTIDE_H_REGION (PHOBIUS); SIGNAL_PEPTIDE_C_REGION (PHOBIUS); SignalP-noTM (SIGNALP_EUK)
lcl|c14783_g1_i2	30s ribosomal protein s12	840	1	4.99e-65	0.93	6	F:structural constituent of ribosome; P:ribosome biogenesis; C:small ribosomal subunit; F:tRNA binding; F:rRNA binding; P:translation		IPR005679 (PRINTS); IPR006032 (PIRSF); IPR012340 (G3DSA:2.40.50.GENE3D); IPR005679 (TIGRFAM); IPR006032 (PFAM); IPR006032 (PANTHER); IPR005679 (HAMAP); SignalP-TM (SIGNALP_GRAM_POSITIVE); IPR012340 (SUPERFAMILY)
lcl|c14783_g1_i3	30s ribosomal protein s12	744	1	1.72e-65	0.93	6	F:structural constituent of ribosome; P:ribosome biogenesis; C:small ribosomal subunit; F:tRNA binding; F:rRNA binding; P:translation		IPR005679 (PRINTS); IPR006032 (PIRSF); IPR005679 (TIGRFAM); IPR006032 (PFAM); IPR012340 (G3DSA:2.40.50.GENE3D); IPR006032 (PANTHER); IPR005679 (HAMAP); SignalP-TM (SIGNALP_GRAM_POSITIVE); IPR012340 (SUPERFAMILY)
lcl|c14950_g1_i1	membrane protein	252	1	1.31e-09	0.88	3	P:transmembrane transport; C:membrane; F:transporter activity		TRANSMEMBRANE (PHOBIUS); NON_CYTOPLASMIC_DOMAIN (PHOBIUS); CYTOPLASMIC_DOMAIN (PHOBIUS); IPR001734 (PROSITE_PROFILES); TMhelix (TMHMM)
lcl|c15192_g1_i1	rod shape-determining protein	308	1	1.58e-53	0.94	1	P:cell morphogenesis		G3DSA:3.30.420.40 (GENE3D); G3DSA:3.90.640.10 (GENE3D); IPR004753 (PFAM); PTHR19375 (PANTHER); PTHR19375:SF117 (PANTHER); SSF53067 (SUPERFAMILY)
lcl|c15192_g2_i1	rod shape-determining protein	366	1	4.26e-58	0.95	1	P:cell morphogenesis		IPR004753 (PRINTS); IPR004753 (PFAM); G3DSA:3.30.420.40 (GENE3D); PTHR19375 (PANTHER); PTHR19375:SF117 (PANTHER); SSF53067 (SUPERFAMILY)
lcl|c15192_g3_i1	rod shape-determining protein	228	1	3.95e-34	0.93	1	P:cell morphogenesis		IPR004753 (PFAM); G3DSA:3.30.420.40 (GENE3D); PTHR19375 (PANTHER); PTHR19375:SF117 (PANTHER); SSF53067 (SUPERFAMILY)
lcl|c15545_g1_i1	Hypothetical protein CHV_a0083	393	1	7.1e-12	0.86				NON_CYTOPLASMIC_DOMAIN (PHOBIUS); CYTOPLASMIC_DOMAIN (PHOBIUS); TRANSMEMBRANE (PHOBIUS)
lcl|c15545_g1_i2	Hypothetical protein CHV_a0083	376	1	6.19e-12	0.86				TRANSMEMBRANE (PHOBIUS); CYTOPLASMIC_DOMAIN (PHOBIUS); NON_CYTOPLASMIC_DOMAIN (PHOBIUS)
lcl|c15545_g1_i3	Hypothetical protein CHV_a0083	359	1	5.35e-12	0.86				CYTOPLASMIC_DOMAIN (PHOBIUS); TRANSMEMBRANE (PHOBIUS); NON_CYTOPLASMIC_DOMAIN (PHOBIUS)
lcl|c15545_g1_i4	Hypothetical protein CHV_a0083	342	1	4.71e-12	0.86				NON_CYTOPLASMIC_DOMAIN (PHOBIUS); CYTOPLASMIC_DOMAIN (PHOBIUS); TRANSMEMBRANE (PHOBIUS)
lcl|c15550_g1_i1	molecular chaperone	333	1	3.52e-33	0.89	4	F:ATP binding; C:cytoplasm; F:unfolded protein binding; P:protein refolding		IPR002423 (PFAM); IPR027413 (G3DSA:1.10.560.GENE3D); PTHR11353:SF75 (PANTHER); IPR002423 (PANTHER); SSF48592 (SUPERFAMILY)
lcl|c15550_g2_i1	molecular chaperone	1304	1	0	0.94	4	F:ATP binding; C:cytoplasm; F:unfolded protein binding; P:protein refolding		Coil (COILS); IPR001844 (PRINTS); IPR002423 (PFAM); IPR027409 (G3DSA:3.50.7.GENE3D); IPR027413 (G3DSA:1.10.560.GENE3D); IPR027413 (G3DSA:1.10.560.GENE3D); IPR001844 (TIGRFAM); IPR002423 (PANTHER); IPR018370 (PROSITE_PATTERNS); SSF48592 (SUPERFAMILY); IPR027409 (SUPERFAMILY)
lcl|c15850_g1_i1	membrane protein	230	1	2.03e-08	0.71	5	P:transmembrane transport; C:membrane; C:integral component of membrane; P:transport; F:transporter activity		PF13328 (PFAM); SSF109604 (SUPERFAMILY)
lcl|c16141_g1_i1	50s ribosomal protein l13	557	1	8.08e-55	0.87	4	F:structural constituent of ribosome; P:ribosome biogenesis; C:ribosome; P:translation		IPR005823 (TIGRFAM); IPR005822 (PFAM); IPR005822 (PIRSF); IPR023564 (G3DSA:3.90.1180.GENE3D); IPR005822 (PANTHER); PTHR11545:SF2 (PANTHER); IPR023564 (SUPERFAMILY)
lcl|c16141_g1_i2	30s ribosomal protein s2	2919	1	8.95e-121	0.8	4	F:structural constituent of ribosome; P:ribosome biogenesis; C:small ribosomal subunit; P:translation		IPR001865 (PRINTS); G3DSA:1.10.287.610 (GENE3D); IPR005706 (TIGRFAM); IPR001865 (PFAM); G3DSA:3.40.50.10490 (GENE3D); PTHR12534:SF0 (PANTHER); IPR005706 (PANTHER); IPR018130 (PROSITE_PATTERNS); IPR005706 (HAMAP); IPR023591 (SUPERFAMILY)
lcl|c16141_g1_i3	50s ribosomal protein l13	1174	1	3.68e-71	0.85	4	F:structural constituent of ribosome; P:ribosome biogenesis; C:ribosome; P:translation		IPR005822 (PFAM); IPR023564 (G3DSA:3.90.1180.GENE3D); IPR005823 (TIGRFAM); IPR005822 (PIRSF); IPR005822 (PANTHER); PTHR11545:SF2 (PANTHER); IPR023563 (PROSITE_PATTERNS); IPR023564 (SUPERFAMILY)
lcl|c16609_g1_i1	hypothetical protein	1952	1	1.93e-57	0.55				Coil (COILS); SIGNAL_PEPTIDE_H_REGION (PHOBIUS); NON_CYTOPLASMIC_DOMAIN (PHOBIUS); SIGNAL_PEPTIDE_C_REGION (PHOBIUS); SIGNAL_PEPTIDE (PHOBIUS); SIGNAL_PEPTIDE_N_REGION (PHOBIUS)
lcl|c16609_g1_i2	hypothetical protein	2212	1	5.74e-57	0.55				no IPS match
lcl|c16880_g1_i1	50s ribosomal protein l10	430	1	3.09e-37	0.74				SSF160369 (SUPERFAMILY)
lcl|c16880_g2_i1	50s ribosomal protein l1	1327	1	2.12e-115	0.88	6	P:regulation of translation; F:structural constituent of ribosome; P:ribosome biogenesis; C:large ribosomal subunit; F:tRNA binding; F:rRNA binding		IPR002143 (PIRSF); IPR028364 (PFAM); IPR005878 (TIGRFAM); IPR016095 (G3DSA:3.40.50.GENE3D); IPR016094 (G3DSA:3.30.190.GENE3D); PTHR23105:SF28 (PANTHER); PTHR23105 (PANTHER); IPR023673 (PROSITE_PATTERNS); IPR005878 (HAMAP); IPR023674 (SUPERFAMILY)
lcl|c16880_g2_i2	50s ribosomal protein l1	1456	1	8.57e-115	0.88	6	P:regulation of translation; F:structural constituent of ribosome; P:ribosome biogenesis; C:large ribosomal subunit; F:tRNA binding; F:rRNA binding		IPR016095 (G3DSA:3.40.50.GENE3D); IPR002143 (PIRSF); IPR016094 (G3DSA:3.30.190.GENE3D); IPR005878 (TIGRFAM); IPR028364 (PFAM); PTHR23105:SF28 (PANTHER); PTHR23105 (PANTHER); IPR023673 (PROSITE_PATTERNS); IPR005878 (HAMAP); IPR023674 (SUPERFAMILY)
lcl|c175_g1_i1	cytosol aminopeptidase	845	1	1.85e-82	0.72	3	P:proteolysis; F:aminopeptidase activity; C:intracellular	EC:3.4.11	G3DSA:3.40.630.10 (GENE3D); IPR008283 (PFAM); IPR000819 (PFAM); G3DSA:3.40.220.10 (GENE3D); PTHR11963 (PANTHER); PTHR11963:SF11 (PANTHER); SSF52949 (SUPERFAMILY); SSF53187 (SUPERFAMILY)
lcl|c1800_g1_i1	Putative uncharacterized protein	291	1	1.07e-17	0.68	2	P:transmembrane transport; C:ATP-binding cassette (ABC) transporter complex		G3DSA:3.10.105.10 (GENE3D); SSF53850 (SUPERFAMILY)
lcl|c1800_g1_i2	periplasmic dipeptide transport protein	230	1	3.69e-10	0.67				G3DSA:3.10.105.10 (GENE3D); SSF53850 (SUPERFAMILY)
lcl|c1806_g1_i1	tryptophan--trna ligase	403	1	5.14e-54	0.78	5	F:ATP binding; C:cytoplasm; P:tryptophanyl-tRNA aminoacylation; P:tryptophan metabolic process; F:tryptophan-tRNA ligase activity	EC:6.1.1.2; EC:6.1.1	G3DSA:1.10.240.10 (GENE3D); IPR002305 (PFAM); IPR002306 (PANTHER); PTHR10055:SF6 (PANTHER); SSF52374 (SUPERFAMILY)
lcl|c18400_g1_i1	hypothetical protein	540	1	1.27e-32	0.62				no IPS match
lcl|c18400_g2_i1	atp synthase subunit beta	393	1	2.24e-68	0.93	6	C:proton-transporting ATP synthase complex, catalytic core F(1); F:ATP binding; P:ATP hydrolysis coupled proton transport; C:plasma membrane; F:proton-transporting ATP synthase activity, rotational mechanism; P:plasma membrane ATP synthesis coupled proton transport	EC:3.6.1; EC:3.6.1.3; EC:3.6.1.15	IPR027417 (G3DSA:3.40.50.GENE3D); IPR000194 (PFAM); PTHR15184 (PANTHER); PTHR15184:SF32 (PANTHER); IPR027417 (SUPERFAMILY)
lcl|c18400_g3_i1	hypothetical protein	802	1	2.56e-40	0.64	1	F:unfolded protein binding		Coil (COILS); IPR005632 (SMART); G3DSA:3.30.910.20 (GENE3D); IPR005632 (PFAM); NON_CYTOPLASMIC_DOMAIN (PHOBIUS); SIGNAL_PEPTIDE (PHOBIUS); SIGNAL_PEPTIDE_H_REGION (PHOBIUS); SIGNAL_PEPTIDE_C_REGION (PHOBIUS); SIGNAL_PEPTIDE_N_REGION (PHOBIUS); SignalP-noTM (SIGNALP_GRAM_NEGATIVE); SignalP-noTM (SIGNALP_EUK); SignalP-TM (SIGNALP_GRAM_POSITIVE); IPR024930 (SUPERFAMILY)
lcl|c18690_g1_i1	afp7-like protein	439	1	3.97e-49	0.74				no IPS match
lcl|c18690_g1_i2	afp7-like protein	490	1	4.78e-51	0.74				no IPS match
lcl|c18690_g3_i1	afp7-like protein	248	1	2.92e-27	0.89				no IPS match
lcl|c19023_g1_i1	membrane protein	437	1	1.94e-26	0.67	3	P:transmembrane transport; C:membrane; F:transporter activity		NON_CYTOPLASMIC_DOMAIN (PHOBIUS); TRANSMEMBRANE (PHOBIUS); CYTOPLASMIC_DOMAIN (PHOBIUS); CYTOPLASMIC_DOMAIN (PHOBIUS); CYTOPLASMIC_DOMAIN (PHOBIUS); TRANSMEMBRANE (PHOBIUS); TRANSMEMBRANE (PHOBIUS); TRANSMEMBRANE (PHOBIUS); NON_CYTOPLASMIC_DOMAIN (PHOBIUS); IPR001734 (PROSITE_PROFILES); TMhelix (TMHMM); TMhelix (TMHMM); TMhelix (TMHMM); TMhelix (TMHMM)
lcl|c19026_g2_i1	tyrosine recombinase	719	1	4.72e-40	0.68	3	F:DNA binding; P:DNA integration; P:single-organism cellular process		IPR023109 (G3DSA:1.10.150.GENE3D); IPR004107 (PFAM); IPR010998 (SUPERFAMILY)
lcl|c19026_g2_i2	tyrosine recombinase	478	1	3.39e-41	0.68	3	F:DNA binding; P:DNA integration; P:single-organism cellular process		IPR023109 (G3DSA:1.10.150.GENE3D); IPR004107 (PFAM); IPR010998 (SUPERFAMILY)
lcl|c19066_g1_i1	isncy family ssgr isplu15	243	1	3.82e-14	0.91				no IPS match
lcl|c20157_g1_i1	hypothetical protein	383	1	5.05e-20	0.58				Coil (COILS); CYTOPLASMIC_DOMAIN (PHOBIUS); TRANSMEMBRANE (PHOBIUS); TRANSMEMBRANE (PHOBIUS); NON_CYTOPLASMIC_DOMAIN (PHOBIUS); NON_CYTOPLASMIC_DOMAIN (PHOBIUS); SignalP-noTM (SIGNALP_EUK); TMhelix (TMHMM); TMhelix (TMHMM)
lcl|c20157_g2_i1	membrane protein	247	1	1.49e-26	0.81	3	P:transmembrane transport; C:integral component of membrane; F:transporter activity		TRANSMEMBRANE (PHOBIUS); TRANSMEMBRANE (PHOBIUS); NON_CYTOPLASMIC_DOMAIN (PHOBIUS); CYTOPLASMIC_DOMAIN (PHOBIUS); TRANSMEMBRANE (PHOBIUS); NON_CYTOPLASMIC_DOMAIN (PHOBIUS); CYTOPLASMIC_DOMAIN (PHOBIUS); TMhelix (TMHMM); TMhelix (TMHMM); TMhelix (TMHMM)
lcl|c20157_g2_i2	hypothetical protein	213	1	8.55e-14	0.78				NON_CYTOPLASMIC_DOMAIN (PHOBIUS); TRANSMEMBRANE (PHOBIUS); CYTOPLASMIC_DOMAIN (PHOBIUS); TRANSMEMBRANE (PHOBIUS); CYTOPLASMIC_DOMAIN (PHOBIUS); TMhelix (TMHMM); TMhelix (TMHMM)
lcl|c20313_g1_i1	membrane protein	264	1	1.1e-17	0.7	5	P:transmembrane transport; C:membrane; C:integral component of membrane; P:transport; F:transporter activity		no IPS match
lcl|c20313_g2_i1	membrane protein	713	1	3.58e-78	0.77	2	C:membrane; P:transport		IPR003607 (SMART); PF13328 (PFAM); PTHR21262:SF0 (PANTHER); PTHR21262 (PANTHER); SSF109604 (SUPERFAMILY)
lcl|c20495_g1_i1	dna-directed rna polymerase subunit alpha	3041	1	1.08e-150	0.86	7	F:DNA binding; P:pyrimidine nucleobase metabolic process; F:DNA-directed 5'-3' RNA polymerase activity; P:transcription, DNA-templated; F:protein dimerization activity; P:purine nucleobase metabolic process; C:nucleolus	EC:2.7.7.6	IPR011263 (SMART); IPR011260 (PFAM); G3DSA:3.30.1360.10 (GENE3D); G3DSA:1.10.150.20 (GENE3D); IPR011262 (G3DSA:2.170.120.GENE3D); IPR011773 (TIGRFAM); IPR009025 (PFAM); IPR011262 (PFAM); PTHR32108:SF0 (PANTHER); PTHR32108 (PANTHER); IPR011260 (PRODOM); IPR011773 (HAMAP); SSF47789 (SUPERFAMILY); IPR009025 (SUPERFAMILY); IPR011262 (SUPERFAMILY)
lcl|c20495_g1_i2	dna-directed rna polymerase subunit alpha	3848	1	3.85e-148	0.86	7	F:DNA binding; P:pyrimidine nucleobase metabolic process; F:DNA-directed 5'-3' RNA polymerase activity; P:transcription, DNA-templated; F:protein dimerization activity; P:purine nucleobase metabolic process; C:nucleolus	EC:2.7.7.6	IPR011263 (SMART); IPR011262 (PFAM); IPR009025 (PFAM); G3DSA:3.30.1360.10 (GENE3D); IPR011773 (TIGRFAM); IPR011262 (G3DSA:2.170.120.GENE3D); G3DSA:1.10.150.20 (GENE3D); IPR011260 (PFAM); PTHR32108 (PANTHER); PTHR32108:SF0 (PANTHER); IPR011260 (PRODOM); IPR011773 (HAMAP); IPR011262 (SUPERFAMILY); SSF47789 (SUPERFAMILY); IPR009025 (SUPERFAMILY)
lcl|c20495_g2_i1	50s ribosomal protein l17	403	1	1.61e-57	0.9	4	F:structural constituent of ribosome; P:ribosome biogenesis; C:ribosome; P:translation		IPR000456 (TIGRFAM); IPR000456 (G3DSA:3.90.1030.GENE3D); IPR000456 (PFAM); IPR000456 (PANTHER); IPR000456 (SUPERFAMILY)
lcl|c20613_g3_i2	transposase	1702	1	7.41e-71	0.91	3	F:DNA binding; F:transposase activity; P:transposition, DNA-mediated		Coil (COILS); SIGNAL_PEPTIDE (PHOBIUS); SIGNAL_PEPTIDE_C_REGION (PHOBIUS); NON_CYTOPLASMIC_DOMAIN (PHOBIUS); SIGNAL_PEPTIDE_N_REGION (PHOBIUS); SIGNAL_PEPTIDE_H_REGION (PHOBIUS)
lcl|c20716_g1_i1	translation initiation factor if-3	795	1	1.3e-68	0.85	3	F:translation initiation factor activity; C:ribosome; P:regulation of translational initiation		IPR019815 (G3DSA:3.30.110.GENE3D); IPR019814 (G3DSA:3.10.20.GENE3D); IPR001288 (TIGRFAM); IPR019815 (PFAM); IPR019814 (PFAM); IPR001288 (PANTHER); IPR019815 (SUPERFAMILY); IPR019814 (SUPERFAMILY)
lcl|c20716_g1_i2	peptide chain release factor 1	3110	1	0	0.92	5	P:regulation of translational termination; C:translation release factor complex; C:ribosome; P:'de novo' cotranslational protein folding; F:translation release factor activity, codon specific		Coil (COILS); IPR005139 (SMART); IPR004373 (TIGRFAM); G3DSA:1.20.58.410 (GENE3D); IPR014720 (G3DSA:3.30.160.GENE3D); IPR000352 (PFAM); IPR005139 (PFAM); PTHR11075 (PANTHER); PTHR11075:SF9 (PANTHER); IPR004373 (HAMAP); SSF75620 (SUPERFAMILY)
lcl|c20932_g1_i1	elongation factor tu	1612	1	0	0.94	5	F:GTP binding; P:regulation of translational elongation; F:translation elongation factor activity; F:GTPase activity; C:ribosome	EC:3.6.1; EC:3.6.1.15	IPR000795 (PRINTS); G3DSA:2.40.30.10 (GENE3D); IPR004541 (TIGRFAM); PF00009 (PFAM); G3DSA:2.40.30.10 (GENE3D); IPR004161 (PFAM); IPR005225 (TIGRFAM); IPR004160 (PFAM); IPR027417 (G3DSA:3.40.50.GENE3D); PTHR23115:SF112 (PANTHER); PTHR23115 (PANTHER); IPR031157 (PROSITE_PATTERNS); IPR004541 (HAMAP); IPR000795 (PROSITE_PROFILES); IPR009001 (SUPERFAMILY); IPR009000 (SUPERFAMILY); IPR027417 (SUPERFAMI…
lcl|c20932_g1_i2	elongation factor tu	996	1	8.29e-123	0.93	5	F:GTP binding; P:regulation of translational elongation; F:translation elongation factor activity; F:GTPase activity; C:ribosome	EC:3.6.1; EC:3.6.1.15	G3DSA:2.40.30.10 (GENE3D); G3DSA:2.40.30.10 (GENE3D); IPR004161 (PFAM); IPR004160 (PFAM); PTHR23115:SF112 (PANTHER); PTHR23115 (PANTHER); IPR009000 (SUPERFAMILY); IPR009001 (SUPERFAMILY)
lcl|c20932_g2_i1	hypothetical protein	1595	1	3.06e-29	0.53				IPR025665 (PFAM)
lcl|c2115_g1_i1	atp synthase f0 subunit a	814	1	5.2e-35	0.91	2	F:hydrogen ion transmembrane transporter activity; P:ATP synthesis coupled proton transport		IPR000568 (PRINTS); IPR000568 (G3DSA:1.20.120.GENE3D); IPR000568 (PFAM); IPR000568 (PANTHER); PTHR11410:SF0 (PANTHER); CYTOPLASMIC_DOMAIN (PHOBIUS); TRANSMEMBRANE (PHOBIUS); CYTOPLASMIC_DOMAIN (PHOBIUS); TRANSMEMBRANE (PHOBIUS); NON_CYTOPLASMIC_DOMAIN (PHOBIUS); IPR000568 (SUPERFAMILY); TMhelix (TMHMM); TMhelix (TMHMM)
lcl|c22647_g1_i2	hypothetical protein	1471	1	1.43e-27	0.54	1	C:integral component of membrane		IPR025665 (PFAM); IPR011250 (G3DSA:2.40.160.GENE3D); SIGNAL_PEPTIDE_H_REGION (PHOBIUS); SIGNAL_PEPTIDE_C_REGION (PHOBIUS); NON_CYTOPLASMIC_DOMAIN (PHOBIUS); SIGNAL_PEPTIDE (PHOBIUS); SIGNAL_PEPTIDE_N_REGION (PHOBIUS); SignalP-TM (SIGNALP_GRAM_POSITIVE); SignalP-noTM (SIGNALP_EUK); SignalP-noTM (SIGNALP_GRAM_NEGATIVE)
lcl|c2348_g1_i1	integration host factor subunit beta	257	1	2.47e-06	0.86	1	F:DNA binding		Coil (COILS)
lcl|c2348_g1_i2	integration host factor subunit beta	258	1	1.94e-20	0.9	1	F:DNA binding		IPR000119 (SMART); IPR010992 (G3DSA:4.10.520.GENE3D); IPR000119 (PFAM); IPR010992 (SUPERFAMILY)
lcl|c24832_g1_i1	hypothetical protein	857	1	1.28e-144	0.92				PF12784 (PFAM); IPR010106 (TIGRFAM)
lcl|c2550_g1_i1	holliday junction resolvase	235	1	3.9e-10	0.67	5	F:nucleic acid binding; P:DNA repair; P:DNA catabolic process; P:DNA recombination; F:endodeoxyribonuclease activity	EC:3.1	IPR002176 (PFAM); IPR012337 (G3DSA:3.30.420.GENE3D); IPR012337 (SUPERFAMILY)
lcl|c2550_g1_i2	holliday junction resolvase	259	1	4.85e-20	0.71	5	F:nucleic acid binding; P:DNA repair; P:DNA catabolic process; P:DNA recombination; F:endodeoxyribonuclease activity	EC:3.1	IPR002176 (PRINTS); IPR002176 (PFAM); IPR012337 (G3DSA:3.30.420.GENE3D); PTHR30194:SF3 (PANTHER); PTHR30194 (PANTHER); IPR012337 (SUPERFAMILY)
lcl|c26839_g1_i3	hypothetical protein	767	1	2.85e-26	0.54				no IPS match
lcl|c26839_g2_i1	sodium:solute symporter family protein	305	1	4.16e-11	0.58	5	P:transmembrane transport; C:membrane; C:integral component of membrane; P:transport; F:transporter activity		no IPS match
lcl|c26839_g3_i1	membrane protein	340	1	9.05e-17	0.72	2	C:membrane; P:transport		no IPS match
lcl|c2932_g1_i1	calcineurin-like phosphoesterase superfamily domain-containing protein	787	1	5.82e-38	0.76	1	F:metal ion binding		IPR029052 (G3DSA:3.60.21.GENE3D); IPR024654 (PFAM); IPR029052 (SUPERFAMILY)
lcl|c2936_g1_i1	rhs element vgr protein	1092	1	9.71e-165	0.81				SSF69279 (SUPERFAMILY)
lcl|c30148_g2_i9	hypothetical protein PAXINDRAFT_84301, partial	1135	1	1.04e-08	0.59	1	F:protein binding		IPR002110 (SMART); IPR020683 (G3DSA:1.25.40.GENE3D); PTHR24198 (PANTHER); IPR020683 (PROSITE_PROFILES); IPR002110 (PROSITE_PROFILES); IPR002110 (PROSITE_PROFILES); IPR020683 (SUPERFAMILY)
lcl|c30340_g2_i3	hypothetical protein	393	1	4.25e-20	0.55	1	F:protein binding		IPR002110 (SMART); IPR020683 (G3DSA:1.25.40.GENE3D); PF13637 (PFAM); IPR002110 (PFAM); PTHR24198 (PANTHER); IPR020683 (PROSITE_PROFILES); IPR002110 (PROSITE_PROFILES); IPR002110 (PROSITE_PROFILES); IPR002110 (PROSITE_PROFILES); IPR020683 (SUPERFAMILY)
lcl|c31326_g1_i1	50s ribosomal protein l14	805	1	6.09e-59	0.96	5	F:structural constituent of ribosome; P:ribosome biogenesis; C:large ribosomal subunit; F:rRNA binding; P:translation		IPR023571 (G3DSA:2.40.150.GENE3D); IPR005745 (TIGRFAM); IPR000218 (PFAM); IPR000218 (PANTHER); IPR019972 (PROSITE_PATTERNS); IPR023571 (SUPERFAMILY)
lcl|c31349_g1_i1	transcription termination antitermination factor	482	1	4.7e-40	0.78	1	P:regulation of transcription, DNA-templated		IPR006645 (SMART); IPR006645 (PFAM); IPR006645 (G3DSA:3.30.70.GENE3D); PTHR30265 (PANTHER); IPR006645 (SUPERFAMILY)
lcl|c31471_g1_i1	atp synthase f0 subunit a	576	1	3.5e-30	0.69	3	P:proton transport; C:membrane; P:ATP biosynthetic process		SIGNAL_PEPTIDE_H_REGION (PHOBIUS); SIGNAL_PEPTIDE (PHOBIUS); SIGNAL_PEPTIDE_C_REGION (PHOBIUS); SIGNAL_PEPTIDE_N_REGION (PHOBIUS); NON_CYTOPLASMIC_DOMAIN (PHOBIUS); TRANSMEMBRANE (PHOBIUS); CYTOPLASMIC_DOMAIN (PHOBIUS); SignalP-TM (SIGNALP_EUK); TMhelix (TMHMM); TMhelix (TMHMM)
lcl|c31485_g1_i1	afp12-like protein	1960	1	0	0.83				no IPS match
lcl|c3159_g1_i1	hypothetical protein, partial	577	1	5.73e-92	0.81				G3DSA:3.40.50.2000 (GENE3D); PTHR12526 (PANTHER); SSF53756 (SUPERFAMILY)
lcl|c3159_g2_i1	glycosyl transferase	717	1	6.4e-112	0.83	4	F:metal ion binding; F:4 iron, 4 sulfur cluster binding; P:biosynthetic process; F:transferase activity		IPR001296 (PFAM); G3DSA:3.40.50.2000 (GENE3D); IPR013785 (G3DSA:3.20.20.GENE3D); PTHR12526 (PANTHER); SSF53756 (SUPERFAMILY); SSF102114 (SUPERFAMILY)
lcl|c31714_g1_i1	membrane protein	362	1	1.03e-09	0.52	5	P:transmembrane transport; C:membrane; C:integral component of membrane; P:transport; F:transporter activity		no IPS match
lcl|c31745_g1_i1	3-oxoacyl-acp synthase	598	1	1.16e-35	0.75	2	F:transferase activity, transferring acyl groups other than amino-acyl groups; P:metabolic process		IPR016039 (G3DSA:3.40.47.GENE3D); IPR014030 (PFAM); PTHR11712 (PANTHER); IPR016039 (SUPERFAMILY)
lcl|c31794_g1_i1	transcriptional regulator	302	1	2.36e-34	0.8	3	F:DNA binding; C:cytoplasm; P:regulation of transcription, DNA-templated		IPR017856 (G3DSA:1.10.10.GENE3D); IPR002876 (PFAM); PTHR12532:SF2 (PANTHER); IPR002876 (PANTHER); IPR029072 (SUPERFAMILY)
lcl|c32044_g1_i1	peptidasa m23 family potein	345	1	9.54e-29	0.79				no IPS match
lcl|c32177_g1_i1	regulon antibacterial domain containing protein	601	1	8.1e-89	0.95	2	C:integral component of membrane; C:plasma membrane		Coil (COILS); IPR022853 (PFAM)
lcl|c32279_g1_i1	hypothetical protein, partial	211	1	1.15e-13	0.67	2	P:proteolysis; F:peptidase activity		G3DSA:3.40.1750.10 (GENE3D); IPR002142 (PFAM)
lcl|c32364_g1_i1	iron-dependent repressor	386	1	3.63e-50	0.87	7	F:DNA binding; C:transcription factor complex; F:transcription factor activity, sequence-specific DNA binding; F:transition metal ion binding; P:regulation of transcription, DNA-templated; F:protein dimerization activity; P:regulation of transcription, DNA-templated		IPR022689 (SMART); IPR001367 (G3DSA:1.10.60.GENE3D); IPR011991 (G3DSA:1.10.10.GENE3D); IPR022687 (PFAM); IPR001367 (PFAM); IPR022687 (PROSITE_PROFILES); SSF46785 (SUPERFAMILY); IPR001367 (SUPERFAMILY)
lcl|c32465_g1_i1	assembly suf system protein	239	1	2.83e-35	0.94				IPR002744 (PFAM); PTHR13696 (PANTHER); PTHR13696:SF57 (PANTHER); SSF117916 (SUPERFAMILY)
lcl|c32482_g1_i1	atp synthase subunit delta	211	1	3.89e-06	0.88	11	C:proton-transporting ATP synthase complex, catalytic core F(1); P:ion transport; P:proton transport; C:membrane; P:ATP biosynthetic process; P:transport; P:ATP synthesis coupled proton transport; C:plasma membrane; P:plasma membrane ATP synthesis coupled proton transport; F:hydrolase activity; F:proton-transporting ATP synthase activity, rotational mechanism		no IPS match
lcl|c32530_g1_i1	transcriptional regulator	410	1	6.21e-22	0.86	1	F:DNA binding		Coil (COILS); IPR010982 (G3DSA:1.10.260.GENE3D); IPR007889 (PFAM); IPR010982 (SUPERFAMILY)
lcl|c32706_g1_i1	magnesium chelatase	319	1	4.28e-35	0.78	8	P:cellular aromatic compound metabolic process; P:heterocycle metabolic process; P:organic cyclic compound metabolic process; F:organic cyclic compound binding; F:heterocyclic compound binding; P:organic substance biosynthetic process; P:cellular nitrogen compound metabolic process; P:cellular biosynthetic process		IPR025158 (PFAM); PTHR32039:SF7 (PANTHER); PTHR32039 (PANTHER)
lcl|c32838_g1_i1	dna-directed rna polymerase subunit beta	314	1	2.44e-40	0.94	7	F:DNA binding; P:pyrimidine nucleobase metabolic process; F:DNA-directed 5'-3' RNA polymerase activity; F:ribonucleoside binding; P:transcription, DNA-templated; P:purine nucleobase metabolic process; C:nucleolus	EC:2.7.7.6	IPR019462 (PFAM); IPR019462 (G3DSA:2.30.150.GENE3D); G3DSA:3.90.1100.10 (GENE3D); IPR015712 (PANTHER); PTHR20856:SF20 (PANTHER); SSF64484 (SUPERFAMILY)
lcl|c32887_g1_i1	membrane protein	278	1	8.26e-15	0.73	3	P:transmembrane transport; C:membrane; F:transporter activity		IPR001734 (PFAM); CYTOPLASMIC_DOMAIN (PHOBIUS); CYTOPLASMIC_DOMAIN (PHOBIUS); TRANSMEMBRANE (PHOBIUS); NON_CYTOPLASMIC_DOMAIN (PHOBIUS); NON_CYTOPLASMIC_DOMAIN (PHOBIUS); TRANSMEMBRANE (PHOBIUS); TRANSMEMBRANE (PHOBIUS); IPR001734 (PROSITE_PROFILES); TMhelix (TMHMM); TMhelix (TMHMM)
lcl|c32923_g1_i1	outer membrane efflux protein	243	1	6.67e-12	0.65				Coil (COILS)
lcl|c33041_g1_i1	isncy family ssgr isplu15	385	1	3.67e-42	0.95				IPR006842 (PFAM)
lcl|c33086_g1_i1	dna-directed rna polymerase subunit beta	728	1	9.84e-132	0.93	7	F:DNA binding; P:pyrimidine nucleobase metabolic process; F:DNA-directed 5'-3' RNA polymerase activity; F:ribonucleoside binding; P:transcription, DNA-templated; P:purine nucleobase metabolic process; C:nucleolus	EC:2.7.7.6	IPR007120 (PFAM); IPR007641 (PFAM); IPR007120 (G3DSA:2.40.270.GENE3D); PTHR20856:SF20 (PANTHER); IPR015712 (PANTHER); IPR007121 (PROSITE_PATTERNS); SSF64484 (SUPERFAMILY)
lcl|c33092_g1_i1	glutamyl-trna amidotransferase	327	1	1.26e-43	0.81	5	F:ATP binding; P:glutamate metabolic process; F:transferase activity; F:glutaminyl-tRNA synthase (glutamine-hydrolyzing) activity; P:translation	EC:6.3.5.7	IPR006075 (PFAM); IPR017959 (PANTHER); PTHR11659:SF0 (PANTHER); SSF55931 (SUPERFAMILY)
lcl|c33139_g1_i1	glycyl-trna synthetase subunit partial	299	1	5.94e-45	0.9				G3DSA:3.30.930.10 (GENE3D); IPR027031 (PANTHER); PTHR10745:SF4 (PANTHER); SSF55681 (SUPERFAMILY)
lcl|c33207_g1_i1	translation initiation factor if-2	406	1	6.88e-50	0.85	5	F:GTP binding; F:translation initiation factor activity; F:GTPase activity; C:ribosome; P:regulation of translational initiation	EC:3.6.1; EC:3.6.1.15	no IPS match
lcl|c33223_g1_i1	udp-n-acetylmuramoylalanine--d-glutamate ligase	220	1	6.7e-23	0.81	9	P:regulation of cell shape; P:cell division; F:ATP binding; C:cytoplasm; P:peptidoglycan biosynthetic process; F:UDP-N-acetylmuramoylalanine-D-glutamate ligase activity; P:glutamine metabolic process; P:cell wall organization; P:cell cycle	EC:6.3.2.9	IPR013221 (G3DSA:3.40.1190.GENE3D); IPR013221 (PFAM); PTHR23135 (PANTHER); PTHR23135:SF2 (PANTHER); IPR013221 (SUPERFAMILY)
lcl|c33316_g1_i1	afp-like protein	306	1	4.21e-08	0.71				no IPS match
lcl|c33353_g1_i1	membrane protein	468	1	1.24e-27	0.67	3	P:transmembrane transport; C:membrane; F:transporter activity		NON_CYTOPLASMIC_DOMAIN (PHOBIUS); CYTOPLASMIC_DOMAIN (PHOBIUS); NON_CYTOPLASMIC_DOMAIN (PHOBIUS); CYTOPLASMIC_DOMAIN (PHOBIUS); NON_CYTOPLASMIC_DOMAIN (PHOBIUS); TRANSMEMBRANE (PHOBIUS); TRANSMEMBRANE (PHOBIUS); TRANSMEMBRANE (PHOBIUS); TRANSMEMBRANE (PHOBIUS); IPR001734 (PROSITE_PROFILES); TMhelix (TMHMM); TMhelix (TMHMM); TMhelix (TMHMM)
lcl|c33376_g1_i1	50s ribosomal protein l19	380	1	7.4e-53	0.93	4	F:structural constituent of ribosome; P:ribosome biogenesis; C:ribosome; P:translation		IPR001857 (PRINTS); IPR001857 (PFAM); IPR001857 (TIGRFAM); IPR001857 (PIRSF); IPR001857 (PANTHER); IPR018257 (PROSITE_PATTERNS); IPR008991 (SUPERFAMILY)
lcl|c33386_g1_i1	trna threonylcarbamoyladenosine modification protein	374	1	2.68e-12	0.81				no IPS match
lcl|c33485_g1_i1	dna-directed rna polymerase subunit beta	232	1	7.9e-26	0.8	6	F:DNA binding; P:pyrimidine nucleobase metabolic process; F:DNA-directed 5'-3' RNA polymerase activity; P:transcription, DNA-templated; P:purine nucleobase metabolic process; C:nucleolus	EC:2.7.7.6	no IPS match
lcl|c33807_g1_i1	Putative uncharacterized protein	349	1	1.44e-26	0.66				PF12836 (PFAM); G3DSA:1.10.150.320 (GENE3D); IPR010994 (SUPERFAMILY)
lcl|c33833_g1_i1	transposase for insertion sequence element isrm3	316	1	1.64e-36	0.88	3	F:DNA binding; F:transposase activity; P:transposition, DNA-mediated		IPR001207 (PFAM)
lcl|c33917_g1_i1	atp-dependent protease	296	1	2.78e-45	0.88	5	F:ATPase activity; F:ATP binding; C:HslUV protease complex; F:peptidase activity, acting on L-amino acid peptides; P:proteolysis	EC:3.6.1; EC:3.6.1.3; EC:3.6.1.15	IPR019489 (SMART); G3DSA:1.10.8.60 (GENE3D); IPR019489 (PFAM); PTHR11262 (PANTHER); IPR004491 (PTHR11262:PANTHER); IPR027417 (SUPERFAMILY)
lcl|c33923_g1_i1	heat shock protein hsp90	254	1	3.19e-36	0.83	4	F:ATP binding; F:unfolded protein binding; P:protein folding; P:response to stress		IPR001404 (PFAM); PTHR11528:SF44 (PANTHER); IPR001404 (PANTHER); IPR020568 (SUPERFAMILY)
lcl|c33997_g1_i1	outer membrane protein assembly factor	224	1	1.71e-13	0.73				no IPS match
lcl|c34073_g1_i1	Putative uncharacterized protein	279	1	2.64e-44	0.95				IPR021527 (PFAM)
lcl|c34075_g1_i1	hypothetical protein	219	1	1.24e-20	0.79	1	F:sequence-specific DNA binding		Coil (COILS); IPR002197 (PRINTS); IPR009057 (G3DSA:1.10.10.GENE3D); IPR002197 (PFAM); IPR009057 (SUPERFAMILY)
lcl|c34178_g1_i1	n utilization substance protein b	417	1	3.84e-28	0.67	3	F:RNA binding; P:regulation of transcription, DNA-templated; P:DNA-templated transcription, termination		IPR006027 (G3DSA:1.10.940.GENE3D); IPR006027 (PFAM); IPR011605 (PANTHER); IPR006027 (SUPERFAMILY)
lcl|c34195_g1_i1	dna topoisomerase i	358	1	3.3e-50	0.84	4	F:magnesium ion binding; F:DNA binding; F:DNA topoisomerase type I activity; P:DNA topological change	EC:5.99.1; EC:5.99.1.2	IPR025589 (PFAM); IPR013824 (G3DSA:1.10.460.GENE3D); IPR023405 (SUPERFAMILY)
lcl|c34329_g1_i1	hypothetical protein	215	1	7.79e-23	0.88	3	F:ATP binding; P:mismatch repair; F:mismatched DNA binding		IPR000432 (PFAM); IPR027417 (G3DSA:3.40.50.GENE3D); IPR027417 (SUPERFAMILY)
lcl|c34404_g1_i1	ribonucleoside-diphosphate partial	467	1	1e-78	0.9	8	F:ATP binding; P:pyrimidine nucleobase metabolic process; F:ribonucleoside-diphosphate reductase activity, thioredoxin disulfide as acceptor; P:DNA replication; P:deoxyribonucleoside diphosphate metabolic process; P:oxidation-reduction process; P:purine nucleobase metabolic process; C:ribonucleoside-diphosphate reductase complex	EC:1.17.4; EC:1.17.4.1	G3DSA:3.20.70.20 (GENE3D); IPR000788 (PFAM); IPR013509 (PFAM); PTHR11573 (PANTHER); IPR008926 (SUPERFAMILY); SSF51998 (SUPERFAMILY)
lcl|c34417_g1_i1	dna polymerase iii subunit delta	209	1	2.27e-07	0.63	5	F:nucleotidyltransferase activity; F:DNA-directed DNA polymerase activity; P:metabolic process; P:DNA biosynthetic process; F:transferase activity		no IPS match
lcl|c34880_g1_i1	cysteine desulfurase	548	1	3.95e-46	0.86	4	F:ATPase activity; F:ATP binding; P:metabolic process; P:transport	EC:3.6.1; EC:3.6.1.3; EC:3.6.1.15	IPR027417 (G3DSA:3.40.50.GENE3D); IPR003439 (PFAM); PTHR24220 (PANTHER); PTHR24220:SF85 (PANTHER); IPR027417 (SUPERFAMILY)
lcl|c34941_g1_i1	oligoendopeptidase f	292	1	3.96e-52	0.93	2	P:proteolysis; F:metalloendopeptidase activity	EC:3.4.24	IPR001567 (PFAM); PTHR11804:SF28 (PANTHER); PTHR11804 (PANTHER); SSF55486 (SUPERFAMILY)
lcl|c34997_g1_i1	hypothetical protein	208	1	9.08e-17	0.67				IPR014766 (G3DSA:2.60.40.GENE3D)
lcl|c35035_g1_i1	zn-dependent peptidase	231	1	2.18e-18	0.72	2	F:catalytic activity; F:metal ion binding		IPR011237 (G3DSA:3.30.830.GENE3D); IPR011249 (SUPERFAMILY)
lcl|c35082_g1_i1	hypothetical protein, partial	259	1	1.41e-07	0.76	1	P:regulation of translational fidelity		IPR003837 (PFAM); SSF141000 (SUPERFAMILY)
lcl|c35124_g1_i1	hypothetical protein	209	1	1.62e-18	0.72				no IPS match
lcl|c35323_g1_i1	replicative dna helicase	215	1	4.94e-20	0.78	4	C:replication fork; F:ATP binding; F:DNA helicase activity; P:DNA replication	EC:3.6.1; EC:3.6.1.15	IPR007694 (PFAM); IPR027417 (G3DSA:3.40.50.GENE3D)
lcl|c35439_g1_i1	periplasmic dipeptide transport protein	235	1	2.34e-22	0.82				G3DSA:3.90.76.10 (GENE3D); IPR000914 (PFAM); SSF53850 (SUPERFAMILY)
lcl|c3550_g1_i1	zn-dependent peptidase	255	1	4.79e-14	0.86	3	F:catalytic activity; F:metal ion binding; P:metabolic process		no IPS match
lcl|c35776_g1_i1	magnesium chelatase	627	1	1.18e-78	0.85	7	P:chlorophyll biosynthetic process; F:DNA binding; F:ATP binding; P:DNA replication; P:photosynthesis; C:magnesium chelatase complex; F:magnesium chelatase activity	EC:6.6.1.1	IPR014721 (G3DSA:3.30.230.GENE3D); PF13541 (PFAM); PTHR32039:SF7 (PANTHER); PTHR32039 (PANTHER); IPR020568 (SUPERFAMILY)
lcl|c36014_g1_i1	hypothetical protein	678	1	2.15e-27	0.52				SIGNAL_PEPTIDE (PHOBIUS); SIGNAL_PEPTIDE_H_REGION (PHOBIUS); SIGNAL_PEPTIDE_N_REGION (PHOBIUS); SIGNAL_PEPTIDE_C_REGION (PHOBIUS); NON_CYTOPLASMIC_DOMAIN (PHOBIUS); SignalP-noTM (SIGNALP_EUK); SignalP-noTM (SIGNALP_GRAM_NEGATIVE); SignalP-TM (SIGNALP_GRAM_POSITIVE)
lcl|c36087_g1_i1	isoleucyl-trna synthetase	224	1	7.32e-35	0.89	10	P:isoleucyl-tRNA aminoacylation; P:isoleucine biosynthetic process; F:ATP binding; F:zinc ion binding; F:isoleucine-tRNA ligase activity; C:cytoplasm; P:regulation of translational fidelity; P:valine biosynthetic process; P:leucine biosynthetic process; F:aminoacyl-tRNA editing activity	EC:6.1.1.5; EC:6.1.1; EC:3.1.1.1	IPR002300 (PFAM); IPR014729 (G3DSA:3.40.50.GENE3D); PTHR11946:SF11 (PANTHER); PTHR11946 (PANTHER); SSF52374 (SUPERFAMILY)
lcl|c36153_g1_i1	chromosomal replication initiator protein	461	1	8.24e-56	0.93	6	F:DNA replication origin binding; F:ATP binding; P:DNA replication initiation; C:cytoplasm; C:replication compartment; P:regulation of DNA replication		IPR024633 (PFAM); PTHR30050 (PANTHER); PTHR30050:SF0 (PANTHER)
lcl|c36159_g1_i1	preprotein translocase subunit partial	368	1	5.24e-59	0.88	4	F:ATP binding; P:protein targeting; C:membrane; P:protein import		IPR000185 (PRINTS); IPR011115 (SMART); IPR011115 (PFAM); IPR027417 (G3DSA:3.40.50.GENE3D); PTHR30612 (PANTHER); IPR014018 (PROSITE_PROFILES); IPR027417 (SUPERFAMILY)
lcl|c36192_g1_i1	potassium transporter	309	1	3.69e-08	0.76	5	P:potassium ion transport; F:solute:proton antiporter activity; C:membrane; P:cation transmembrane transport; P:regulation of pH		IPR006037 (PFAM); IPR006037 (G3DSA:3.30.70.GENE3D); IPR006037 (PROSITE_PROFILES); IPR006037 (SUPERFAMILY)
lcl|c36199_g1_i1	hypothetical protein	235	1	7.27e-38	0.93				no IPS match
lcl|c36293_g1_i1	atp-dependent protease	963	1	6.25e-115	0.82	5	F:ATPase activity; F:ATP binding; C:HslUV protease complex; F:peptidase activity, acting on L-amino acid peptides; P:proteolysis	EC:3.6.1; EC:3.6.1.3; EC:3.6.1.15	IPR003593 (SMART); G3DSA:1.10.8.10 (GENE3D); IPR003959 (PFAM); IPR027417 (G3DSA:3.40.50.GENE3D); PTHR11262 (PANTHER); IPR004491 (PTHR11262:PANTHER); PTHR11262 (PANTHER); IPR004491 (PTHR11262:PANTHER); IPR027417 (SUPERFAMILY)
lcl|c36313_g1_i1	trna uridine 5-carboxymethylaminomethyl modification protein	207	1	6.55e-19	0.93	3	C:cytoplasm; F:flavin adenine dinucleotide binding; P:tRNA wobble uridine modification		IPR002218 (PFAM); G3DSA:3.50.50.60 (GENE3D); PTHR11806 (PANTHER); PTHR11806:SF0 (PANTHER); SSF51905 (SUPERFAMILY)
lcl|c36315_g1_i1	adp atp carrier protein	317	1	2e-31	0.78	7	F:ATP binding; F:ATP:ADP antiporter activity; C:integral component of membrane; P:nucleoside transport; P:purine ribonucleotide transport; P:adenine nucleotide transport; P:organic anion transport		IPR004667 (PFAM); PTHR31187 (PANTHER); IPR004667 (PTHR31187:PANTHER); TRANSMEMBRANE (PHOBIUS); CYTOPLASMIC_DOMAIN (PHOBIUS); NON_CYTOPLASMIC_DOMAIN (PHOBIUS); TMhelix (TMHMM)
lcl|c36431_g1_i1	transposase and inactivated derivative	285	1	1.25e-09	0.91	2	F:nucleic acid binding; P:DNA integration		PF13683 (PFAM)
lcl|c36432_g1_i1	ribonucleoside-diphosphate reductase	286	1	1.94e-28	0.94	6	P:pyrimidine nucleobase metabolic process; F:ribonucleoside-diphosphate reductase activity, thioredoxin disulfide as acceptor; P:deoxyribonucleoside diphosphate metabolic process; P:oxidation-reduction process; P:purine nucleobase metabolic process; C:ribonucleoside-diphosphate reductase complex	EC:1.17.4; EC:1.17.4.1	IPR012348 (G3DSA:1.10.620.GENE3D); IPR000358 (PFAM); IPR000358 (PANTHER); IPR009078 (SUPERFAMILY)
lcl|c36445_g1_i1	atp synthase subunit delta	450	1	2.26e-07	0.63	1	P:ion transport		no IPS match
lcl|c36594_g1_i1	peptidase m16	299	1	1.73e-37	0.81	3	F:metal ion binding; P:proteolysis; F:peptidase activity		IPR007863 (PFAM)
lcl|c36595_g1_i1	peptidase m16	403	1	4.32e-42	0.8	3	F:metal ion binding; P:proteolysis; F:peptidase activity		IPR011237 (G3DSA:3.30.830.GENE3D); IPR011249 (SUPERFAMILY)
lcl|c36815_g1_i1	ribosome recycling factor	461	1	7.41e-24	0.8	2	P:translational termination; C:cytoplasm		IPR024946 (G3DSA:3.30.1360.GENE3D); IPR023584 (PFAM); IPR002661 (PANTHER); IPR023584 (SUPERFAMILY)
lcl|c36950_g1_i1	dna repair protein	764	1	1.83e-50	0.85				PTHR30471 (PANTHER); PTHR30471:SF1 (PANTHER); IPR010994 (SUPERFAMILY)
lcl|c36975_g1_i1	dna gyrase subunit a	553	1	4.14e-90	0.88	7	F:DNA binding; F:ATP binding; C:cytoplasm; P:DNA-dependent DNA replication; C:chromosome; F:DNA topoisomerase type II (ATP-hydrolyzing) activity; P:DNA topological change	EC:3.6.1; EC:3.6.1.3; EC:5.99.1; EC:5.99.1.3; EC:3.6.1.15	G3DSA:2.120.10.90 (GENE3D); IPR006691 (PFAM); PTHR10169 (PANTHER); SSF101904 (SUPERFAMILY)
lcl|c37210_g1_i1	histidyl-trna synthetase	316	1	2.59e-12	0.69	3	C:cytoplasm; F:ligase activity; P:translation		G3DSA:3.30.930.10 (GENE3D); PF13393 (PFAM); PTHR11476:SF1 (PANTHER); IPR004516 (PANTHER); SSF55681 (SUPERFAMILY)
lcl|c37266_g1_i1	rna polymerase sigma-54 factor	250	1	2.53e-12	0.65	6	F:DNA binding; F:sigma factor activity; F:transcription factor activity, sequence-specific DNA binding; F:DNA-directed 5'-3' RNA polymerase activity; P:regulation of transcription, DNA-templated; P:DNA-templated transcription, initiation		no IPS match
lcl|c37418_g1_i1	gtp-binding protein	756	1	3.22e-130	0.92	3	F:GTP binding; F:GTPase activity; P:metabolic process	EC:3.6.1; EC:3.6.1.15	Coil (COILS); IPR000795 (PRINTS); PF00009 (PFAM); IPR005225 (TIGRFAM); IPR027417 (G3DSA:3.40.50.GENE3D); PTHR23115 (PANTHER); IPR006298 (PTHR23115:PANTHER); IPR031157 (PROSITE_PATTERNS); IPR000795 (PROSITE_PROFILES); IPR027417 (SUPERFAMILY)
lcl|c37516_g1_i1	dna gyrase subunit a	315	1	1.61e-46	0.89	7	F:DNA binding; F:ATP binding; C:cytoplasm; P:DNA-dependent DNA replication; C:chromosome; F:DNA topoisomerase type II (ATP-hydrolyzing) activity; P:DNA topological change	EC:3.6.1; EC:3.6.1.3; EC:5.99.1; EC:5.99.1.3; EC:3.6.1.15	IPR002205 (PFAM); IPR024946 (G3DSA:3.30.1360.GENE3D); IPR013758 (G3DSA:3.90.199.GENE3D); PTHR10169 (PANTHER); PTHR10169:SF26 (PANTHER); IPR013760 (SUPERFAMILY)
lcl|c37592_g1_i1	oligoendopeptidase f	215	1	7.35e-25	0.81	2	P:proteolysis; F:metalloendopeptidase activity	EC:3.4.24	no IPS match
lcl|c37656_g1_i1	protein smf	240	1	1.14e-28	0.83	1	P:DNA mediated transformation		IPR003488 (PFAM); PTHR32039 (PANTHER); PTHR32039:SF6 (PANTHER); SSF102405 (SUPERFAMILY)
lcl|c37675_g1_i1	ribosome-associated gtpase	205	1	9.8e-29	0.95	2	F:GTP binding; P:ribosome biogenesis		IPR027417 (G3DSA:3.40.50.GENE3D); IPR016484 (PTHR11649:PANTHER); PTHR11649 (PANTHER); IPR027417 (SUPERFAMILY)
lcl|c38034_g1_i1	transcription termination factor	252	1	5.7e-28	0.84	7	F:nucleotide binding; C:transcription factor complex; F:transcription factor activity, sequence-specific DNA binding; F:RNA binding; C:cytoplasm; P:transcription antitermination; P:regulation of transcription, DNA-templated		IPR010995 (SUPERFAMILY)
lcl|c38045_g1_i1	ankyrin unc44	251	1	6.36e-23	0.75	1	F:protein binding		IPR002110 (SMART); IPR020683 (PFAM); IPR020683 (G3DSA:1.25.40.GENE3D); PTHR24198 (PANTHER); IPR020683 (PROSITE_PROFILES); IPR002110 (PROSITE_PROFILES); IPR002110 (PROSITE_PROFILES); IPR020683 (SUPERFAMILY)
lcl|c38113_g1_i1	hypothetical protein	210	1	4.73e-06	0.53				SIGNAL_PEPTIDE_H_REGION (PHOBIUS); NON_CYTOPLASMIC_DOMAIN (PHOBIUS); SIGNAL_PEPTIDE (PHOBIUS); SIGNAL_PEPTIDE_C_REGION (PHOBIUS); SIGNAL_PEPTIDE_N_REGION (PHOBIUS); SignalP-noTM (SIGNALP_EUK); TMhelix (TMHMM)
lcl|c38337_g1_i1	peptide abc transporter permease	237	1	2.83e-29	0.86	3	C:integral component of membrane; P:transport; C:plasma membrane		IPR000515 (PFAM); PTHR30465 (PANTHER); NON_CYTOPLASMIC_DOMAIN (PHOBIUS); CYTOPLASMIC_DOMAIN (PHOBIUS); TRANSMEMBRANE (PHOBIUS); IPR000515 (SUPERFAMILY); TMhelix (TMHMM)
lcl|c38393_g1_i1	carrier protein 1	274	1	2.01e-34	0.76	7	F:ATP binding; F:ATP:ADP antiporter activity; C:integral component of membrane; P:nucleoside transport; P:purine ribonucleotide transport; P:adenine nucleotide transport; P:organic anion transport		IPR004667 (PFAM); NON_CYTOPLASMIC_DOMAIN (PHOBIUS); CYTOPLASMIC_DOMAIN (PHOBIUS); TRANSMEMBRANE (PHOBIUS); TRANSMEMBRANE (PHOBIUS); CYTOPLASMIC_DOMAIN (PHOBIUS); TMhelix (TMHMM); TMhelix (TMHMM)
lcl|c3846_g1_i1	Putative uncharacterized protein	1122	1	1.4e-25	0.72				IPR007922 (PFAM)
lcl|c38472_g1_i1	hypothetical protein	276	1	2.74e-18	0.69				no IPS match
lcl|c38580_g1_i1	abc transporter atp-binding protein	384	1	6.66e-62	0.91	5	F:ATPase activity; F:ATP binding; P:transmembrane transport; P:metabolic process; C:ATP-binding cassette (ABC) transporter complex	EC:3.6.1; EC:3.6.1.3; EC:3.6.1.15	IPR027417 (G3DSA:3.40.50.GENE3D); IPR003439 (PFAM); PTHR24220:SF70 (PANTHER); PTHR24220 (PANTHER); IPR027417 (SUPERFAMILY)
lcl|c38608_g1_i1	udp-n-acetylglucosamine 1-carboxyvinyltransferase	231	1	2.2e-30	0.89	8	P:regulation of cell shape; P:cell division; F:UDP-N-acetylglucosamine 1-carboxyvinyltransferase activity; C:cytoplasm; P:peptidoglycan biosynthetic process; P:UDP-N-acetylgalactosamine biosynthetic process; P:cell wall organization; P:cell cycle	EC:2.5.1.7	IPR001986 (PFAM); IPR001986 (G3DSA:3.65.10.GENE3D); IPR005750 (PTHR21090:PANTHER); PTHR21090 (PANTHER); IPR013792 (SUPERFAMILY)
lcl|c38652_g1_i1	---NA---	233							no IPS match
lcl|c38740_g1_i1	thymidylate synthase	249	1	2.66e-34	0.89	5	P:pyrimidine nucleobase metabolic process; F:flavin adenine dinucleotide binding; P:dTMP biosynthetic process; F:thymidylate synthase (FAD) activity; P:methylation	EC:2.1.1.148	IPR003669 (PFAM); IPR003669 (PROSITE_PROFILES); IPR003669 (SUPERFAMILY)
lcl|c38815_g1_i1	3-oxoacyl-acp synthase	239	1	8.07e-36	0.93	2	F:beta-ketoacyl-acyl-carrier-protein synthase II activity; P:fatty acid biosynthetic process	EC:2.3.1.179	IPR016039 (G3DSA:3.40.47.GENE3D); IPR014031 (PFAM); PTHR11712 (PANTHER); IPR016039 (SUPERFAMILY)
lcl|c38960_g1_i1	threonyl-trna synthetase	328	1	7.04e-31	0.83	8	F:ATP binding; C:cytoplasm; F:metal ion binding; F:threonine-tRNA ligase activity; P:L-serine metabolic process; P:threonyl-tRNA aminoacylation; P:glycine metabolic process; P:threonine metabolic process	EC:6.1.1.3; EC:6.1.1	IPR012947 (SMART); G3DSA:3.30.54.20 (GENE3D); IPR012947 (PFAM); PTHR11451 (PANTHER); PTHR11451:SF5 (PANTHER); IPR018163 (SUPERFAMILY)
lcl|c38973_g1_i1	preprotein translocase subunit	269	1	8.89e-15	0.82	6	P:protein targeting; P:intracellular protein transmembrane transport; C:integral component of membrane; P:protein transport by the Sec complex; C:intracellular; C:plasma membrane		IPR023201 (G3DSA:1.10.3370.GENE3D); TRANSMEMBRANE (PHOBIUS); CYTOPLASMIC_DOMAIN (PHOBIUS); TRANSMEMBRANE (PHOBIUS); CYTOPLASMIC_DOMAIN (PHOBIUS); NON_CYTOPLASMIC_DOMAIN (PHOBIUS); IPR023201 (SUPERFAMILY); TMhelix (TMHMM)
lcl|c39066_g1_i1	gtp pyrophosphokinase	534	1	4.8e-65	0.83	5	F:GTP diphosphokinase activity; P:guanosine tetraphosphate metabolic process; P:phosphorylation; P:purine nucleobase metabolic process; F:kinase activity	EC:2.7.6.5	no IPS match
lcl|c39132_g1_i1	transcriptional regulator	351	1	3.68e-20	0.77	4	F:DNA binding; C:cytoplasm; P:transcription, DNA-templated; P:regulation of transcription, DNA-templated		Coil (COILS); IPR026563 (G3DSA:3.30.1270.GENE3D); IPR002876 (PFAM); IPR002876 (PANTHER); IPR029072 (SUPERFAMILY)
lcl|c39222_g1_i1	hypothetical protein	640	1	2.12e-08	0.83				PF13623 (PFAM); NON_CYTOPLASMIC_DOMAIN (PHOBIUS); TRANSMEMBRANE (PHOBIUS); CYTOPLASMIC_DOMAIN (PHOBIUS); TMhelix (TMHMM)
lcl|c39342_g1_i1	peptide abc transporter permease	201	1	9.56e-11	0.91	3	C:integral component of membrane; P:transport; C:plasma membrane		CYTOPLASMIC_DOMAIN (PHOBIUS); NON_CYTOPLASMIC_DOMAIN (PHOBIUS); TRANSMEMBRANE (PHOBIUS); SignalP-noTM (SIGNALP_EUK); TMhelix (TMHMM)
lcl|c39414_g1_i1	uncharacterized hydrolase rbe_1307	218	1	6.77e-20	0.77	1	F:hydrolase activity		IPR003140 (PFAM); IPR029058 (G3DSA:3.40.50.GENE3D); IPR029058 (SUPERFAMILY)
lcl|c39415_g1_i1	glycosyl transferase family 2	207	1	4.14e-09	0.7				no IPS match
lcl|c39440_g1_i1	dna-directed rna polymerase subunit beta	234	1	9.07e-36	0.94	6	F:DNA binding; P:pyrimidine nucleobase metabolic process; F:DNA-directed 5'-3' RNA polymerase activity; P:transcription, DNA-templated; P:purine nucleobase metabolic process; C:nucleolus	EC:2.7.7.6	G3DSA:2.40.40.20 (GENE3D); IPR007066 (PFAM); PTHR19376 (PANTHER); PTHR19376:SF32 (PANTHER); SSF64484 (SUPERFAMILY)
lcl|c39484_g1_i1	3-oxoacyl-acp synthase	487	1	1.2e-70	0.89	2	F:beta-ketoacyl-acyl-carrier-protein synthase II activity; P:fatty acid biosynthetic process	EC:2.3.1.179	IPR016039 (G3DSA:3.40.47.GENE3D); IPR014030 (PFAM); PTHR11712 (PANTHER); IPR018201 (PROSITE_PATTERNS); IPR016039 (SUPERFAMILY)
lcl|c39517_g1_i1	peptidoglycan glycosyltransferase	250	1	3.89e-32	0.87	4	P:peptidoglycan biosynthetic process; C:peptidoglycan-based cell wall; F:penicillin binding; F:peptidoglycan glycosyltransferase activity	EC:2.4.1.129	G3DSA:1.10.3810.10 (GENE3D); IPR001264 (PFAM); IPR023346 (SUPERFAMILY)
lcl|c39564_g1_i1	peptide abc transporter permease	243	1	4.37e-15	0.68	1	C:membrane		TRANSMEMBRANE (PHOBIUS); CYTOPLASMIC_DOMAIN (PHOBIUS); NON_CYTOPLASMIC_DOMAIN (PHOBIUS); TMhelix (TMHMM)
lcl|c39587_g1_i1	peptidase partial	262	1	3e-33	0.95	1	F:ATP binding		IPR027417 (G3DSA:3.40.50.GENE3D); IPR003959 (PFAM); PTHR23076 (PANTHER); IPR003960 (PROSITE_PATTERNS); IPR027417 (SUPERFAMILY)
lcl|c39653_g1_i1	hypothetical protein	236	1	5.98e-08	0.85				no IPS match
lcl|c39740_g1_i1	glycyl-trna synthetase subunit beta	271	1	9.88e-35	0.84				IPR004154 (G3DSA:3.40.50.GENE3D); IPR004154 (PFAM); PTHR10745:SF4 (PANTHER); IPR027031 (PANTHER); IPR004154 (SUPERFAMILY)
lcl|c39787_g1_i1	glutamyl-trna amidotransferase	216	1	1.77e-25	0.79	5	F:ATP binding; P:glutamate metabolic process; F:transferase activity; F:glutaminyl-tRNA synthase (glutamine-hydrolyzing) activity; P:translation	EC:6.3.5.7	IPR023631 (G3DSA:3.90.1300.GENE3D); IPR000120 (PFAM); PTHR11895:SF7 (PANTHER); IPR000120 (PANTHER); IPR023631 (SUPERFAMILY)
lcl|c39899_g1_i1	30s ribosomal protein s15	275	1	7.09e-19	0.73	4	F:structural constituent of ribosome; P:ribosome biogenesis; C:ribosome; P:translation		IPR005290 (TIGRFAM); IPR009068 (G3DSA:1.10.287.GENE3D); IPR000589 (PFAM); PTHR23321 (PANTHER); IPR000589 (PROSITE_PATTERNS); PD157043 (PRODOM); IPR005290 (HAMAP); IPR009068 (SUPERFAMILY)
lcl|c40151_g1_i1	peptide abc transporter atp-binding protein	241	1	1.99e-35	0.92	5	F:ATP binding; P:metabolic process; P:organic phosphonate transport; P:organophosphate ester transport; F:ATPase-coupled organic phosphonate transmembrane transporter activity	EC:3.6.1; EC:3.6.1.3; EC:3.6.1.15; EC:3.6.3.28	IPR027417 (G3DSA:3.40.50.GENE3D); IPR003439 (PFAM); PTHR24220 (PANTHER); PTHR24220:SF91 (PANTHER); IPR027417 (SUPERFAMILY)
lcl|c40557_g1_i1	cysteine desulfurase activator complex subunit	645	1	3.65e-118	0.93	1	P:iron-sulfur cluster assembly		IPR000825 (PFAM); PTHR30508:SF1 (PANTHER); PTHR30508 (PANTHER); SSF101960 (SUPERFAMILY)
lcl|c40600_g1_i1	ribonucleoside-diphosphate reductase	1045	1	6.5e-152	0.93	6	P:pyrimidine nucleobase metabolic process; F:ribonucleoside-diphosphate reductase activity, thioredoxin disulfide as acceptor; P:deoxyribonucleoside diphosphate metabolic process; P:oxidation-reduction process; P:purine nucleobase metabolic process; C:ribonucleoside-diphosphate reductase complex	EC:1.17.4; EC:1.17.4.1	IPR000358 (PFAM); IPR012348 (G3DSA:1.10.620.GENE3D); IPR000358 (PANTHER); PTHR23409:SF18 (PANTHER); IPR030475 (PROSITE_PATTERNS); TRANSMEMBRANE (PHOBIUS); NON_CYTOPLASMIC_DOMAIN (PHOBIUS); CYTOPLASMIC_DOMAIN (PHOBIUS); IPR009078 (SUPERFAMILY); TMhelix (TMHMM)
lcl|c40615_g1_i1	phenol hydroxylase p5 protein	325	1	6.72e-19	0.68	2	F:oxidoreductase activity; P:oxidation-reduction process		IPR008333 (PFAM); G3DSA:2.40.30.10 (GENE3D); IPR017927 (PROSITE_PROFILES); IPR017938 (SUPERFAMILY)
lcl|c4061_g1_i1	Putative uncharacterized protein	308	1	3.27e-25	0.7	3	F:ATP binding; P:mismatch repair; F:mismatched DNA binding		no IPS match
lcl|c40740_g1_i1	50s ribosomal protein l25	596	1	8.67e-61	0.9	5	F:structural constituent of ribosome; F:5S rRNA binding; P:ribosome biogenesis; C:ribosome; P:translation		IPR020057 (G3DSA:2.170.120.GENE3D); IPR020056 (G3DSA:2.40.240.GENE3D); IPR029751 (PFAM); IPR001021 (TIGRFAM); IPR029751 (PRODOM); IPR011035 (SUPERFAMILY)
lcl|c40838_g1_i1	lipoyl synthase	1147	1	2.62e-157	0.89	6	C:cytoplasm; F:metal ion binding; F:lipoate synthase activity; F:4 iron, 4 sulfur cluster binding; P:lipoate biosynthetic process; P:protein lipoylation	EC:2.8.1.8; EC:6.3.4	no IPS match
lcl|c40838_g1_i2	lipoyl synthase	1162	1	3.15e-157	0.89	6	C:cytoplasm; F:metal ion binding; F:lipoate synthase activity; F:4 iron, 4 sulfur cluster binding; P:lipoate biosynthetic process; P:protein lipoylation	EC:2.8.1.8; EC:6.3.4	no IPS match
lcl|c40838_g1_i3	lipoyl synthase	1177	1	3.79e-157	0.89	6	C:cytoplasm; F:metal ion binding; F:lipoate synthase activity; F:4 iron, 4 sulfur cluster binding; P:lipoate biosynthetic process; P:protein lipoylation	EC:2.8.1.8; EC:6.3.4	no IPS match
lcl|c40860_g1_i1	methionine--trna ligase	225	1	8.46e-36	0.87	6	F:ATP binding; F:methionine-tRNA ligase activity; C:cytoplasm; F:metal ion binding; P:methionyl-tRNA aminoacylation; P:methionine metabolic process	EC:6.1.1.10; EC:6.1.1	IPR015413 (PFAM); IPR014729 (G3DSA:3.40.50.GENE3D); PTHR11946 (PANTHER); PTHR11946:SF69 (PANTHER); SSF52374 (SUPERFAMILY)
lcl|c40862_g1_i1	superoxide dismutase	701	1	8.05e-59	0.73	4	P:superoxide metabolic process; F:metal ion binding; P:oxidation-reduction process; F:superoxide dismutase activity	EC:1.15.1.1	IPR001189 (PRINTS); IPR001189 (PIRSF); IPR019831 (PFAM); G3DSA:1.10.287.990 (GENE3D); IPR019832 (PFAM); PTHR11404:SF9 (PANTHER); IPR001189 (PANTHER); IPR019832 (SUPERFAMILY); IPR019831 (SUPERFAMILY)
lcl|c40964_g1_i1	dna-directed rna polymerase subunit beta	391	1	2.17e-45	0.87	6	F:DNA binding; P:pyrimidine nucleobase metabolic process; F:DNA-directed 5'-3' RNA polymerase activity; P:transcription, DNA-templated; P:purine nucleobase metabolic process; C:nucleolus	EC:2.7.7.6	CYTOPLASMIC_DOMAIN (PHOBIUS); TRANSMEMBRANE (PHOBIUS); NON_CYTOPLASMIC_DOMAIN (PHOBIUS); TMhelix (TMHMM); TMhelix (TMHMM)
lcl|c41028_g1_i1	molecular chaperone	423	1	4.07e-45	0.91	3	F:ATP binding; C:cytoplasm; P:protein folding		CYTOPLASMIC_DOMAIN (PHOBIUS); TRANSMEMBRANE (PHOBIUS); NON_CYTOPLASMIC_DOMAIN (PHOBIUS); TMhelix (TMHMM)
lcl|c41031_g1_i1	polynucleotide phosphorylase	222	1	6.28e-23	0.79	6	P:pyrimidine nucleobase metabolic process; F:RNA binding; P:RNA processing; P:purine nucleobase metabolic process; P:mRNA catabolic process; F:polyribonucleotide nucleotidyltransferase activity	EC:2.7.7.8	IPR027408 (G3DSA:3.30.230.GENE3D); IPR001247 (PFAM); IPR012162 (PANTHER); IPR020568 (SUPERFAMILY)
lcl|c41050_g1_i1	dna-directed rna polymerase subunit beta	295	1	6.83e-59	0.97	6	F:DNA binding; P:pyrimidine nucleobase metabolic process; F:DNA-directed 5'-3' RNA polymerase activity; P:transcription, DNA-templated; P:purine nucleobase metabolic process; C:nucleolus	EC:2.7.7.6	IPR007080 (PFAM); PTHR19376 (PANTHER); PTHR19376:SF32 (PANTHER); SSF64484 (SUPERFAMILY)
lcl|c41069_g1_i1	membrane protein	209	1	3.79e-07	0.6				CYTOPLASMIC_DOMAIN (PHOBIUS); TRANSMEMBRANE (PHOBIUS); NON_CYTOPLASMIC_DOMAIN (PHOBIUS)
lcl|c41112_g1_i1	30s ribosomal protein s1	1136	1	2.58e-178	0.9	5	F:RNA binding; F:structural constituent of ribosome; P:ribosome biogenesis; C:ribosome; P:translation		IPR000110 (PRINTS); IPR022967 (SMART); IPR012340 (G3DSA:2.40.50.GENE3D); IPR012340 (G3DSA:2.40.50.GENE3D); IPR003029 (PFAM); IPR012340 (G3DSA:2.40.50.GENE3D); PTHR10724:SF6 (PANTHER); PTHR10724 (PANTHER); IPR003029 (PROSITE_PROFILES); IPR003029 (PROSITE_PROFILES); IPR003029 (PROSITE_PROFILES); IPR003029 (PROSITE_PROFILES); IPR012340 (SUPERFAMILY); IPR012340 (SUPERFAMILY); IPR012340 (SUPERFAMILY);…
lcl|c41177_g1_i1	threonyl-trna synthetase	371	1	2.54e-34	0.74	4	F:nucleotide binding; P:tRNA aminoacylation for protein translation; F:aminoacyl-tRNA ligase activity; F:ion binding	EC:6.1.1	G3DSA:3.30.980.10 (GENE3D); IPR012675 (G3DSA:3.10.20.GENE3D); PTHR11451 (PANTHER); PTHR11451:SF5 (PANTHER); IPR018163 (SUPERFAMILY)
lcl|c41210_g1_i1	hypothetical protein	278	1	7.87e-13	0.62				no IPS match
lcl|c41254_g1_i1	udp-n-acetylmuramate--l-alanine ligase	221	1	2.19e-18	0.8	9	P:regulation of cell shape; P:cell division; F:ATP binding; C:cytoplasm; P:peptidoglycan biosynthetic process; P:glutamine metabolic process; F:UDP-N-acetylmuramate-L-alanine ligase activity; P:cell wall organization; P:cell cycle	EC:6.3.2.8	IPR013221 (G3DSA:3.40.1190.GENE3D); IPR013221 (PFAM); IPR013221 (SUPERFAMILY); TMhelix (TMHMM)
lcl|c41297_g1_i1	transcription-repair coupling factor	302	1	1.98e-09	0.69	2	F:nucleic acid binding; P:cellular response to DNA damage stimulus		no IPS match
lcl|c41445_g1_i1	hypothetical protein	585	1	1.64e-56	0.76	1	F:protein binding		IPR002110 (SMART); IPR020683 (G3DSA:1.25.40.GENE3D); IPR020683 (PFAM); IPR020683 (G3DSA:1.25.40.GENE3D); PF13637 (PFAM); PTHR24198 (PANTHER); IPR002110 (PROSITE_PROFILES); IPR002110 (PROSITE_PROFILES); IPR002110 (PROSITE_PROFILES); IPR020683 (PROSITE_PROFILES); IPR002110 (PROSITE_PROFILES); IPR002110 (PROSITE_PROFILES); IPR020683 (SUPERFAMILY)
lcl|c41503_g1_i1	hypothetical protein	396	1	6.32e-17	0.68	3	F:RNA binding; P:regulation of transcription, DNA-templated; P:DNA-templated transcription, termination		no IPS match
lcl|c41596_g1_i1	molecular chaperone hsp90	446	1	9.14e-55	0.84	4	F:ATP binding; F:unfolded protein binding; P:protein folding; P:response to stress		IPR020575 (PRINTS); IPR003594 (PFAM); IPR003594 (G3DSA:3.30.565.GENE3D); PTHR11528:SF44 (PANTHER); IPR001404 (PANTHER); IPR003594 (SUPERFAMILY)
lcl|c41615_g1_i1	is110 family transposase	308	1	2.42e-35	0.77	3	F:DNA binding; F:transposase activity; P:transposition, DNA-mediated		IPR002525 (PFAM)
lcl|c41678_g1_i1	hypothetical protein	218	1	1.75e-06	0.55				no IPS match
lcl|c41908_g1_i1	lipid-a-disaccharide synthase	349	1	4.11e-32	0.77	2	F:lipid-A-disaccharide synthase activity; P:lipid A biosynthetic process	EC:2.4.1.182	IPR003835 (PFAM)
lcl|c41913_g1_i1	cysteine desulfurase	371	1	1.18e-40	0.8	3	F:cysteine desulfurase activity; F:pyridoxal phosphate binding; P:cysteine metabolic process	EC:2.8.1.7	IPR000192 (PFAM); IPR015421 (G3DSA:3.40.640.GENE3D); PTHR11601:SF17 (PANTHER); PTHR11601 (PANTHER); IPR015424 (SUPERFAMILY)
lcl|c42058_g1_i1	MULTISPECIES: hypothetical protein	219	1	4.06e-15	0.78				no IPS match
lcl|c42098_g1_i1	leucine dehydrogenase	923	1	4.72e-132	0.83	9	P:isoleucine biosynthetic process; P:obsolete electron transport; P:valine biosynthetic process; P:leucine biosynthetic process; P:leucine catabolic process; P:valine catabolic process; P:oxidation-reduction process; P:isoleucine catabolic process; F:leucine dehydrogenase activity	EC:1.4.1.9	IPR006095 (PRINTS); IPR006096 (SMART); IPR016040 (G3DSA:3.40.50.GENE3D); G3DSA:3.40.192.10 (GENE3D); IPR006097 (PFAM); IPR016211 (PTHR11606:PANTHER); PTHR11606 (PANTHER); SSF51735 (SUPERFAMILY); SSF53223 (SUPERFAMILY)
lcl|c42185_g1_i1	hypothetical protein	267	1	1.64e-06	0.63				no IPS match
lcl|c42217_g1_i1	translation initiation factor if-2	403	1	2.02e-50	0.78	3	F:nucleotide binding; C:intracellular; P:translation		IPR027417 (G3DSA:3.40.50.GENE3D); IPR006847 (PFAM); PTHR23115 (PANTHER); IPR015760 (PTHR23115:PANTHER); IPR027417 (SUPERFAMILY)
lcl|c42244_g1_i1	atp f0f1 synthase subunit alpha	721	1	3.55e-115	0.87	8	C:proton-transporting ATP synthase complex, catalytic core F(1); F:ATP binding; P:oxidative phosphorylation; P:ATP hydrolysis coupled proton transport; F:proton-transporting ATPase activity, rotational mechanism; C:plasma membrane; F:proton-transporting ATP synthase activity, rotational mechanism; P:plasma membrane ATP synthesis coupled proton transport	EC:3.6.1; EC:3.6.1.3; EC:3.6.1.15	IPR000194 (PFAM); IPR027417 (G3DSA:3.40.50.GENE3D); IPR023366 (G3DSA:2.40.30.GENE3D); IPR004100 (PFAM); IPR005294 (PTHR15184:PANTHER); PTHR15184 (PANTHER); IPR027417 (SUPERFAMILY); IPR004100 (SUPERFAMILY)
lcl|c42271_g1_i1	hypothetical protein	302	1	4.2e-09	0.56				no IPS match
lcl|c42278_g1_i1	hypothetical protein	981	1	1.26e-48	0.59	4	P:GPI anchor metabolic process; F:hydrolase activity, acting on ester bonds; P:intracellular protein transport; C:intracellular		IPR029058 (G3DSA:3.40.50.GENE3D)
lcl|c42452_g1_i1	thermostable carboxypeptidase 1	297	1	4.14e-22	0.81	2	F:metallocarboxypeptidase activity; P:proteolysis	EC:3.4.17	SSF55486 (SUPERFAMILY)
lcl|c42754_g1_i1	50s ribosomal protein l15	541	1	1.02e-57	0.89	5	F:structural constituent of ribosome; P:ribosome biogenesis; C:large ribosomal subunit; F:rRNA binding; P:translation		IPR021131 (PFAM); G3DSA:3.100.10.10 (GENE3D); IPR005749 (TIGRFAM); IPR005749 (PANTHER); IPR001196 (PROSITE_PATTERNS); IPR030878 (HAMAP); IPR021131 (SUPERFAMILY)
lcl|c42803_g1_i1	afp16-like protein	220	1	1.79e-07	0.74				no IPS match
lcl|c42826_g1_i1	udp-3-o-(3-hydroxymyristoyl) glucosamine n-acyltransferase	398	1	1.39e-33	0.74	2	F:transferase activity, transferring acyl groups other than amino-acyl groups; P:lipid A biosynthetic process		IPR020573 (PFAM)
lcl|c42828_g1_i1	rhs element vgr protein	402	1	1.2e-37	0.9				no IPS match
lcl|c42868_g1_i1	afp16-like protein	596	1	4.94e-55	0.85				no IPS match
lcl|c43010_g1_i1	hypothetical protein	221	1	2.9e-23	0.78				CYTOPLASMIC_DOMAIN (PHOBIUS); TRANSMEMBRANE (PHOBIUS); NON_CYTOPLASMIC_DOMAIN (PHOBIUS)
lcl|c43014_g1_i1	30s ribosomal protein s1	567	1	3.67e-93	0.87	5	F:RNA binding; F:structural constituent of ribosome; P:ribosome biogenesis; C:ribosome; P:translation		Coil (COILS); IPR022967 (SMART); IPR003029 (PFAM); IPR012340 (G3DSA:2.40.50.GENE3D); IPR012340 (G3DSA:2.40.50.GENE3D); IPR012340 (G3DSA:2.40.50.GENE3D); PTHR10724 (PANTHER); PTHR10724:SF6 (PANTHER); IPR003029 (PROSITE_PROFILES); IPR003029 (PROSITE_PROFILES); IPR012340 (SUPERFAMILY); IPR012340 (SUPERFAMILY)
lcl|c43072_g1_i1	chromosome partitioning protein	253	1	1.48e-31	0.84	1	F:DNA binding		IPR003115 (SMART); IPR004437 (TIGRFAM); G3DSA:3.90.1530.10 (GENE3D); IPR003115 (PFAM); IPR003115 (SUPERFAMILY)
lcl|c43337_g1_i1	3-oxoacyl-acp synthase	598	1	5.44e-40	0.84	5	F:3-oxoacyl-[acyl-carrier-protein] synthase activity; C:fatty acid synthase complex; P:acyl-carrier-protein biosynthetic process; F:beta-ketoacyl-acyl-carrier-protein synthase III activity; P:fatty acid biosynthetic process	EC:2.3.1.85; EC:2.3.1.41; EC:2.3.1.180	IPR016039 (G3DSA:3.40.47.GENE3D); IPR016039 (SUPERFAMILY)
lcl|c43340_g1_i1	tat-linked quality control protein	354	1	4.5e-48	0.77	2	F:endodeoxyribonuclease activity, producing 5'-phosphomonoesters; P:DNA catabolic process	EC:3.1.30; EC:3.1.21; EC:3.1	G3DSA:3.20.20.140 (GENE3D); IPR001130 (PFAM); IPR001130 (PANTHER); SSF51556 (SUPERFAMILY)
lcl|c43419_g1_i1	pyruvate dehydrogenase	308	1	1.58e-59	0.95	9	P:isoleucine biosynthetic process; P:gluconeogenesis; P:acetyl-CoA biosynthetic process from pyruvate; C:pyruvate dehydrogenase complex; F:pyruvate dehydrogenase (acetyl-transferring) activity; P:valine biosynthetic process; P:glycolytic process; P:leucine biosynthetic process; P:oxidation-reduction process	EC:1.2.4.1	IPR029061 (G3DSA:3.40.50.GENE3D); IPR005475 (PFAM); PTHR11624:SF52 (PANTHER); PTHR11624 (PANTHER); IPR029061 (SUPERFAMILY)
lcl|c43453_g1_i1	hypothetical protein	396	1	1.39e-38	0.89				TRANSMEMBRANE (PHOBIUS); TRANSMEMBRANE (PHOBIUS); NON_CYTOPLASMIC_DOMAIN (PHOBIUS); CYTOPLASMIC_DOMAIN (PHOBIUS); CYTOPLASMIC_DOMAIN (PHOBIUS); TMhelix (TMHMM); TMhelix (TMHMM)
lcl|c43498_g1_i1	histidyl-trna synthetase	231	1	1.63e-19	0.69	2	F:ligase activity; P:translation		G3DSA:3.30.930.10 (GENE3D)
lcl|c43511_g1_i1	alkyl hydroperoxide reductase	586	1	3.74e-97	0.88	5	F:peroxidase activity; P:response to oxidative stress; P:obsolete peroxidase reaction; P:oxidation-reduction process; F:peroxiredoxin activity	EC:1.11.1.15; EC:1.11.1.7	no IPS match
lcl|c43552_g1_i1	exopolyphosphatase	357	1	7.45e-43	0.76	1	F:nucleic acid binding		G3DSA:3.90.1640.10 (GENE3D); SSF64182 (SUPERFAMILY)
lcl|c4358_g1_i1	50s ribosomal protein l2	1953	1	9.29e-153	0.92	6	F:structural constituent of ribosome; P:ribosome biogenesis; C:large ribosomal subunit; F:transferase activity; F:rRNA binding; P:translation		IPR022666 (PFAM); IPR005880 (TIGRFAM); IPR002171 (PIRSF); IPR014722 (G3DSA:2.30.30.GENE3D); IPR022669 (PFAM); IPR012340 (G3DSA:2.40.50.GENE3D); IPR014726 (G3DSA:4.10.950.GENE3D); IPR002171 (PANTHER); IPR005880 (PTHR13691:PANTHER); IPR005880 (HAMAP); IPR008991 (SUPERFAMILY); IPR012340 (SUPERFAMILY)
lcl|c4358_g1_i2	50s ribosomal protein l2	2913	1	7.94e-149	0.92	6	F:structural constituent of ribosome; P:ribosome biogenesis; C:large ribosomal subunit; F:transferase activity; F:rRNA binding; P:translation		SIGNAL_PEPTIDE_C_REGION (PHOBIUS); SIGNAL_PEPTIDE_H_REGION (PHOBIUS); SIGNAL_PEPTIDE (PHOBIUS); SIGNAL_PEPTIDE_N_REGION (PHOBIUS); NON_CYTOPLASMIC_DOMAIN (PHOBIUS); SignalP-TM (SIGNALP_GRAM_POSITIVE); TMhelix (TMHMM)
lcl|c43605_g1_i1	pyruvate dehydrogenase subunit beta	360	1	1.51e-40	0.92	8	P:isoleucine biosynthetic process; P:gluconeogenesis; P:acetyl-CoA biosynthetic process from pyruvate; C:pyruvate dehydrogenase complex; F:pyruvate dehydrogenase (acetyl-transferring) activity; P:valine biosynthetic process; P:glycolytic process; P:leucine biosynthetic process	EC:1.2.4.1	IPR029061 (G3DSA:3.40.50.GENE3D); IPR005475 (PFAM); PTHR11624 (PANTHER); IPR027110 (PTHR11624:PANTHER); IPR029061 (SUPERFAMILY)
lcl|c43633_g1_i1	transketolase	286	1	4.33e-44	0.88	3	F:oxidoreductase activity, acting on the aldehyde or oxo group of donors, disulfide as acceptor; F:metal ion binding; P:oxidation-reduction process		IPR029061 (G3DSA:3.40.50.GENE3D); IPR001017 (PFAM); IPR029061 (SUPERFAMILY)
lcl|c43796_g1_i1	hypothetical protein	262	1	9.26e-32	0.77	2	F:transferase activity, transferring acyl groups; P:metabolic process		no IPS match
lcl|c43797_g1_i1	long-chain fatty acid-- ligase	207	1	1.54e-25	0.88	2	P:long-chain fatty acid metabolic process; F:long-chain fatty acid-CoA ligase activity	EC:6.2.1.3; EC:6.2.1	PTHR24096 (PANTHER); PTHR24096:SF156 (PANTHER)
lcl|c43855_g1_i1	transposase	312	1	2.11e-09	0.79	3	F:DNA binding; F:transposase activity; P:transposition, DNA-mediated		no IPS match
lcl|c43936_g1_i1	ribonuclease hi	338	1	1.09e-41	0.82	4	F:nucleic acid binding; P:RNA phosphodiester bond hydrolysis, endonucleolytic; F:RNA-DNA hybrid ribonuclease activity; P:regulation of RNA metabolic process	EC:3.1.30; EC:3.1; EC:3.1.26; EC:3.1.26.4	IPR012337 (G3DSA:3.30.420.GENE3D); IPR002156 (PFAM); IPR002156 (PROSITE_PROFILES); IPR012337 (SUPERFAMILY)
lcl|c44076_g1_i1	bactofilin family protein	325	1	7.37e-23	0.87				IPR007607 (PFAM)
lcl|c44083_g1_i1	preprotein translocase subunit partial	221	1	6.37e-35	0.95	2	C:membrane; P:protein import		IPR011116 (G3DSA:1.10.3060.GENE3D); IPR011116 (PFAM); IPR011116 (SUPERFAMILY)
lcl|c44101_g1_i1	single-stranded dna-binding protein	214	1	2.4e-23	0.87	3	F:RNA binding; C:cytoplasm; P:trans-translation		IPR023620 (G3DSA:2.40.280.GENE3D); IPR000037 (PFAM); PTHR30308 (PANTHER); PTHR30308:SF2 (PANTHER); IPR020081 (PROSITE_PATTERNS); IPR000037 (PRODOM); IPR023620 (SUPERFAMILY)
lcl|c44190_g1_i1	dna-directed rna polymerase subunit beta	219	1	4.72e-33	0.91	7	F:DNA binding; P:pyrimidine nucleobase metabolic process; F:DNA-directed 5'-3' RNA polymerase activity; F:ribonucleoside binding; P:transcription, DNA-templated; P:purine nucleobase metabolic process; C:nucleolus	EC:2.7.7.6	G3DSA:3.90.1100.10 (GENE3D); IPR007645 (PFAM); IPR015712 (PANTHER); PTHR20856:SF20 (PANTHER); SSF64484 (SUPERFAMILY)
lcl|c44347_g1_i1	deoxyuridine 5 -triphosphate nucleotidohydrolase	380	1	1.63e-52	0.84	5	F:magnesium ion binding; P:pyrimidine nucleobase metabolic process; F:dUTP diphosphatase activity; P:dUMP biosynthetic process; P:dUTP metabolic process	EC:3.6.1.23; EC:3.6.1; EC:3.6.1.19	IPR008180 (PFAM); IPR008181 (TIGRFAM); IPR029054 (G3DSA:2.70.40.GENE3D); PTHR11241:SF3 (PANTHER); PTHR11241 (PANTHER); IPR029054 (SUPERFAMILY)
lcl|c44392_g1_i1	gtp pyrophosphokinase	203	1	2.25e-23	0.85	5	F:GTP diphosphokinase activity; P:guanosine tetraphosphate metabolic process; P:phosphorylation; P:purine nucleobase metabolic process; F:kinase activity	EC:2.7.6.5	G3DSA:3.30.460.10 (GENE3D); IPR007685 (PFAM); SSF81301 (SUPERFAMILY)
lcl|c4441_g1_i1	atpase aaa	1552	1	4.62e-139	0.93	7	F:ATP binding; F:zinc ion binding; P:proteolysis; F:protein dimerization activity; F:unfolded protein binding; F:peptidase activity; P:protein folding		IPR003593 (SMART); IPR010603 (SMART); IPR010603 (PFAM); IPR003959 (PFAM); IPR027417 (G3DSA:3.40.50.GENE3D); PTHR11262 (PANTHER); IPR025662 (PROSITE_PATTERNS); SSF57716 (SUPERFAMILY); IPR027417 (SUPERFAMILY)
lcl|c4441_g1_i2	atpase aaa	1938	1	0	0.88	7	F:ATP binding; F:zinc ion binding; P:proteolysis; F:protein dimerization activity; F:unfolded protein binding; F:peptidase activity; P:protein folding		IPR003593 (SMART); IPR010603 (SMART); IPR019489 (SMART); IPR027417 (G3DSA:3.40.50.GENE3D); IPR004487 (TIGRFAM); G3DSA:1.10.8.60 (GENE3D); IPR010603 (PFAM); IPR003959 (PFAM); IPR019489 (PFAM); PTHR11262 (PANTHER); IPR025662 (PROSITE_PATTERNS); IPR027417 (SUPERFAMILY); SSF57716 (SUPERFAMILY)
lcl|c44446_g1_i1	hypothetical protein	315	1	7.26e-38	0.82	2	P:proteolysis; F:serine-type endopeptidase activity	EC:3.4.21	IPR001940 (PRINTS); G3DSA:2.40.10.10 (GENE3D); PF13365 (PFAM); G3DSA:2.40.10.10 (GENE3D); PTHR22939 (PANTHER); PTHR22939:SF79 (PANTHER); IPR009003 (SUPERFAMILY)
lcl|c44470_g1_i1	hypothetical protein, partial	222	1	1.87e-25	0.81	6	F:ATP binding; C:cytoplasm; F:aspartate-tRNA ligase activity; P:aspartate metabolic process; P:aspartyl-tRNA aminoacylation; P:alanine metabolic process	EC:6.1.1.12; EC:6.1.1	IPR004364 (PFAM); G3DSA:3.30.930.10 (GENE3D); IPR004523 (PTHR22594:PANTHER); IPR018150 (PANTHER); SSF55681 (SUPERFAMILY)
lcl|c44480_g1_i1	membrane protein	222	1	2.97e-09	0.81	3	P:transmembrane transport; C:integral component of membrane; F:transporter activity		TRANSMEMBRANE (PHOBIUS); CYTOPLASMIC_DOMAIN (PHOBIUS); TRANSMEMBRANE (PHOBIUS); NON_CYTOPLASMIC_DOMAIN (PHOBIUS); CYTOPLASMIC_DOMAIN (PHOBIUS); TMhelix (TMHMM); TMhelix (TMHMM)
lcl|c44509_g1_i1	pyruvate dehydrogenase	212	1	8.6e-20	0.77	2	F:oxidoreductase activity, acting on the aldehyde or oxo group of donors, disulfide as acceptor; P:metabolic process		IPR001017 (PFAM); IPR029061 (G3DSA:3.40.50.GENE3D); PTHR11516 (PANTHER); IPR029061 (SUPERFAMILY)
lcl|c44630_g1_i1	ribonuclease g	206	1	6.33e-29	0.92	5	F:RNA binding; P:RNA phosphodiester bond hydrolysis; P:regulation of RNA metabolic process; F:ribonuclease activity; P:RNA processing	EC:3.1	no IPS match
lcl|c44715_g1_i1	lipid-a-disaccharide synthase	232	1	1.41e-24	0.85	2	F:lipid-A-disaccharide synthase activity; P:lipid A biosynthetic process	EC:2.4.1.182	IPR003835 (PFAM)
lcl|c44763_g1_i1	hypothetical protein	300	1	2.01e-23	0.78				no IPS match
lcl|c44924_g1_i1	adenylate kinase	308	1	5.66e-25	0.75	4	F:ATP binding; P:nucleotide biosynthetic process; P:phosphorylation; F:nucleobase-containing compound kinase activity		PF00406 (PFAM); IPR027417 (G3DSA:3.40.50.GENE3D); IPR000850 (PANTHER); IPR027417 (SUPERFAMILY)
lcl|c45002_g1_i1	hypothetical protein	1003	1	1.51e-14	0.42				TRANSMEMBRANE (PHOBIUS); NON_CYTOPLASMIC_DOMAIN (PHOBIUS); CYTOPLASMIC_DOMAIN (PHOBIUS); SignalP-TM (SIGNALP_GRAM_POSITIVE); TMhelix (TMHMM)
lcl|c45077_g1_i1	molecular chaperone	829	1	9.38e-120	0.82	8	F:ATP binding; F:heat shock protein binding; F:zinc ion binding; P:response to heat; C:cytoplasm; P:DNA replication; F:unfolded protein binding; P:protein folding		IPR001305 (G3DSA:2.10.230.GENE3D); IPR002939 (PFAM); IPR001305 (PFAM); G3DSA:2.60.260.20 (GENE3D); PTHR24076:SF78 (PANTHER); PTHR24076 (PANTHER); IPR001305 (PROSITE_PROFILES); IPR008971 (SUPERFAMILY); IPR008971 (SUPERFAMILY); IPR001305 (SUPERFAMILY)
lcl|c45151_g1_i1	phage tail protein	299	1	3.15e-40	0.98				no IPS match
lcl|c45362_g1_i1	trna (5-methylaminomethyl-2-thiouridylate)-methyltransferase	1207	1	0	0.91	5	F:ATP binding; C:cytoplasm; F:sulfurtransferase activity; F:tRNA binding; P:tRNA modification		G3DSA:2.40.30.10 (GENE3D); IPR023382 (G3DSA:2.30.30.GENE3D); IPR004506 (TIGRFAM); IPR014729 (G3DSA:3.40.50.GENE3D); IPR004506 (PFAM); IPR004506 (PANTHER); SIGNAL_PEPTIDE (PHOBIUS); SIGNAL_PEPTIDE_C_REGION (PHOBIUS); NON_CYTOPLASMIC_DOMAIN (PHOBIUS); SIGNAL_PEPTIDE_N_REGION (PHOBIUS); SIGNAL_PEPTIDE_H_REGION (PHOBIUS); IPR004506 (HAMAP); SSF52402 (SUPERFAMILY)
lcl|c45498_g1_i1	membrane protein	255	1	5.29e-13	0.88	1	C:integral component of membrane		IPR007462 (PFAM)
lcl|c45858_g1_i1	30s ribosomal protein s6	681	1	2.47e-45	0.84	5	F:structural constituent of ribosome; P:ribosome biogenesis; C:ribosome; F:rRNA binding; P:translation		IPR000529 (TIGRFAM); IPR014717 (G3DSA:3.30.70.GENE3D); IPR000529 (PFAM); PTHR21011 (PANTHER); IPR000529 (SUPERFAMILY)
lcl|c45859_g1_i1	50s ribosomal protein l9	399	1	6.6e-52	0.81	5	F:structural constituent of ribosome; P:ribosome biogenesis; C:ribosome; F:rRNA binding; P:translation		IPR020069 (G3DSA:3.10.430.GENE3D); IPR020069 (PFAM); IPR020070 (PFAM); IPR020594 (TIGRFAM); IPR020070 (G3DSA:3.40.5.GENE3D); IPR000244 (PANTHER); IPR020070 (PROSITE_PATTERNS); IPR020069 (SUPERFAMILY); IPR009027 (SUPERFAMILY)
lcl|c45961_g1_i1	translation initiation factor if-2	656	1	1.58e-35	0.58	8	F:GTP binding; F:nucleotide binding; F:translation initiation factor activity; C:cytoplasm; F:GTPase activity; P:translational initiation; C:intracellular; P:translation		no IPS match
lcl|c4598_g1_i1	dihydrolipoyllysine-residue acetyltransferase component of pyruvate dehydrogenase complex	295	1	7.87e-37	0.87	2	F:transferase activity, transferring acyl groups; P:metabolic process		IPR023213 (G3DSA:3.30.559.GENE3D); IPR001078 (PFAM); PTHR23151:SF9 (PANTHER); PTHR23151 (PANTHER); SSF52777 (SUPERFAMILY)
lcl|c46018_g1_i1	lipid a biosynthesis lauroyl myristoyl acyltransferase	257	1	1.55e-19	0.7	4	F:transferase activity, transferring acyl groups; P:metabolic process; C:integral component of membrane; F:transferase activity		no IPS match
lcl|c46102_g1_i1	glycerol acyltransferase	332	1	7.64e-46	0.8	2	F:transferase activity, transferring acyl groups; P:metabolic process		IPR002123 (SMART); IPR002123 (PFAM); PTHR10434:SF9 (PANTHER); PTHR10434 (PANTHER); SIGNAL_PEPTIDE (PHOBIUS); NON_CYTOPLASMIC_DOMAIN (PHOBIUS); SIGNAL_PEPTIDE_C_REGION (PHOBIUS); SIGNAL_PEPTIDE_H_REGION (PHOBIUS); SIGNAL_PEPTIDE_N_REGION (PHOBIUS); SSF69593 (SUPERFAMILY)
lcl|c46108_g1_i1	protein tolq	314	1	1.22e-11	0.61	5	C:membrane; P:protein transport; C:integral component of membrane; F:protein transporter activity; P:transport		NON_CYTOPLASMIC_DOMAIN (PHOBIUS); CYTOPLASMIC_DOMAIN (PHOBIUS); TRANSMEMBRANE (PHOBIUS); TMhelix (TMHMM)
lcl|c46258_g1_i1	hypothetical protein, partial	310	1	4.64e-39	0.91				SSF53756 (SUPERFAMILY)
lcl|c46274_g1_i1	hypothetical protein	612	1	1.14e-51	0.77	1	F:protein binding		IPR001478 (PFAM); IPR001478 (G3DSA:2.30.42.GENE3D); IPR001478 (G3DSA:2.30.42.GENE3D); IPR025926 (PFAM); IPR001478 (SUPERFAMILY); IPR001478 (SUPERFAMILY)
lcl|c46443_g1_i1	hypothetical protein	508	1	1.52e-61	0.76				IPR005653 (PFAM); G3DSA:2.60.450.10 (GENE3D)
lcl|c46724_g1_i1	preprotein translocase subunit partial	569	1	2.36e-102	0.92	3	F:ATP binding; C:membrane; P:protein import		IPR011115 (SMART); IPR011115 (PFAM); IPR011130 (G3DSA:3.90.1440.GENE3D); IPR027417 (G3DSA:3.40.50.GENE3D); PTHR30612 (PANTHER); IPR014018 (PROSITE_PROFILES); IPR027417 (SUPERFAMILY)
lcl|c46831_g1_i1	type vi secretion protein	282	1	2.08e-44	0.92				IPR008727 (PFAM)
lcl|c46857_g1_i1	tail tube protein gp19	224	1	5.71e-11	0.92	1	F:structural molecule activity		no IPS match
lcl|c46865_g1_i1	long-chain fatty acid-- ligase	383	1	8.81e-44	0.8	2	P:long-chain fatty acid metabolic process; F:long-chain fatty acid-CoA ligase activity	EC:6.2.1.3; EC:6.2.1	G3DSA:3.40.50.980 (GENE3D); IPR000873 (PFAM); PTHR24096:SF156 (PANTHER); PTHR24096 (PANTHER); IPR020845 (PROSITE_PATTERNS); NON_CYTOPLASMIC_DOMAIN (PHOBIUS); TRANSMEMBRANE (PHOBIUS); CYTOPLASMIC_DOMAIN (PHOBIUS); TRANSMEMBRANE (PHOBIUS); CYTOPLASMIC_DOMAIN (PHOBIUS); SSF56801 (SUPERFAMILY)
lcl|c4705_g1_i1	hypothetical protein	234	1	2.34e-08	0.63				G3DSA:3.10.50.40 (GENE3D)
lcl|c47504_g1_i1	hypothetical protein CHV_c0045	583	1	4.91e-14	0.53				TRANSMEMBRANE (PHOBIUS); CYTOPLASMIC_DOMAIN (PHOBIUS); NON_CYTOPLASMIC_DOMAIN (PHOBIUS)
lcl|c47549_g1_i1	hypothetical protein	260	1	1.93e-26	0.8				no IPS match
lcl|c47582_g1_i1	elongation factor g	299	1	1.3e-35	0.9	5	F:GTP binding; P:regulation of translational elongation; F:translation elongation factor activity; F:GTPase activity; C:ribosome	EC:3.6.1; EC:3.6.1.15	IPR005517 (SMART); IPR014721 (G3DSA:3.30.230.GENE3D); IPR005517 (PFAM); PTHR23115:SF98 (PANTHER); PTHR23115 (PANTHER); IPR020568 (SUPERFAMILY)
lcl|c47588_g1_i1	colicin v production protein	260	1	7.17e-08	0.73	2	C:membrane; P:toxin biosynthetic process		NON_CYTOPLASMIC_DOMAIN (PHOBIUS); NON_CYTOPLASMIC_DOMAIN (PHOBIUS); TRANSMEMBRANE (PHOBIUS); CYTOPLASMIC_DOMAIN (PHOBIUS); TRANSMEMBRANE (PHOBIUS); TMhelix (TMHMM); TMhelix (TMHMM)
lcl|c47800_g1_i1	rna pseudouridine synthase	209	1	2.09e-09	0.76	3	P:pseudouridine synthesis; F:RNA binding; F:pseudouridine synthase activity	EC:5.4.99.12	SIGNAL_PEPTIDE_N_REGION (PHOBIUS); SIGNAL_PEPTIDE_C_REGION (PHOBIUS); SIGNAL_PEPTIDE_H_REGION (PHOBIUS); SIGNAL_PEPTIDE (PHOBIUS); NON_CYTOPLASMIC_DOMAIN (PHOBIUS); IPR020103 (SUPERFAMILY)
lcl|c47949_g1_i1	hypothetical protein	213	1	4.89e-23	0.82				no IPS match
lcl|c48053_g1_i1	upf0102 protein swol_1475	279	1	4.16e-28	0.84	3	F:nucleic acid binding; P:nucleic acid phosphodiester bond hydrolysis; F:nuclease activity	EC:3.1	IPR011856 (G3DSA:3.40.1350.GENE3D); IPR003509 (PFAM); SignalP-noTM (SIGNALP_EUK); IPR011335 (SUPERFAMILY)
lcl|c48067_g1_i1	elongation factor g	450	1	2.28e-88	0.95	2	F:GTP binding; F:GTPase activity	EC:3.6.1; EC:3.6.1.15	IPR000795 (PRINTS); PF00009 (PFAM); IPR027417 (G3DSA:3.40.50.GENE3D); IPR005225 (TIGRFAM); PTHR23115 (PANTHER); PTHR23115:SF13 (PANTHER); IPR031157 (PROSITE_PATTERNS); IPR000795 (PROSITE_PROFILES); IPR027417 (SUPERFAMILY)
lcl|c48158_g1_i1	hypothetical protein	330	1	1.21e-24	0.77				SIGNAL_PEPTIDE (PHOBIUS); SIGNAL_PEPTIDE_C_REGION (PHOBIUS); TRANSMEMBRANE (PHOBIUS); SIGNAL_PEPTIDE_N_REGION (PHOBIUS); NON_CYTOPLASMIC_DOMAIN (PHOBIUS); NON_CYTOPLASMIC_DOMAIN (PHOBIUS); SIGNAL_PEPTIDE_H_REGION (PHOBIUS); CYTOPLASMIC_DOMAIN (PHOBIUS); TRANSMEMBRANE (PHOBIUS); TMhelix (TMHMM); TMhelix (TMHMM); TMhelix (TMHMM)
lcl|c48192_g1_i1	nucleoside diphosphate kinase	224	1	1.5e-10	0.87	10	F:ATP binding; P:UTP biosynthetic process; P:pyrimidine nucleobase metabolic process; C:cytoplasm; F:metal ion binding; P:CTP biosynthetic process; P:GTP biosynthetic process; P:nucleoside diphosphate phosphorylation; F:nucleoside diphosphate kinase activity; P:purine nucleobase metabolic process	EC:2.7.4.6	no IPS match
lcl|c48411_g1_i1	octanoyltransferase	208	1	2.07e-23	0.78	2	F:transferase activity, transferring acyl groups other than amino-acyl groups; P:cellular protein modification process		G3DSA:3.90.1550.10 (GENE3D); PTHR10993:SF9 (PANTHER); PTHR10993 (PANTHER); PD006086 (PRODOM); IPR004143 (PROSITE_PROFILES); SSF55681 (SUPERFAMILY)
lcl|c48462_g1_i1	hypothetical protein	300	1	8.76e-25	0.69				G3DSA:2.50.20.10 (GENE3D); IPR029046 (SUPERFAMILY)
lcl|c4860_g1_i1	dna-directed rna polymerase subunit beta	600	1	4.34e-115	0.96	6	F:DNA binding; P:pyrimidine nucleobase metabolic process; F:DNA-directed 5'-3' RNA polymerase activity; P:transcription, DNA-templated; P:purine nucleobase metabolic process; C:nucleolus	EC:2.7.7.6	IPR006592 (SMART); G3DSA:2.40.40.20 (GENE3D); IPR000722 (PFAM); IPR007080 (PFAM); PTHR19376 (PANTHER); PTHR19376:SF32 (PANTHER); SSF64484 (SUPERFAMILY)
lcl|c48758_g1_i1	chromosome partitioning protein	218	1	1.68e-22	0.9				IPR027417 (G3DSA:3.40.50.GENE3D); IPR027417 (SUPERFAMILY)
lcl|c49000_g1_i1	hypothetical protein	482	1	8.43e-53	0.75				IPR013534 (PFAM); SSF53756 (SUPERFAMILY)
lcl|c49052_g1_i1	ribosome-associated gtpase	215	1	7.36e-28	0.84	2	F:GTP binding; P:ribosome biogenesis		IPR015946 (G3DSA:3.30.300.GENE3D); PF14714 (PFAM); PTHR11649 (PANTHER); PTHR11649:SF45 (PANTHER); IPR027417 (SUPERFAMILY)
lcl|c49146_g1_i1	transposase, partial	220	1	2.06e-25	1	3	F:DNA binding; F:transposase activity; P:transposition, DNA-mediated		IPR001207 (PFAM)
lcl|c49155_g1_i1	hypothetical protein	302	1	4.81e-14	0.82				CYTOPLASMIC_DOMAIN (PHOBIUS); TRANSMEMBRANE (PHOBIUS); CYTOPLASMIC_DOMAIN (PHOBIUS); TRANSMEMBRANE (PHOBIUS); NON_CYTOPLASMIC_DOMAIN (PHOBIUS); TMhelix (TMHMM); TMhelix (TMHMM)
lcl|c49191_g1_i1	hypothetical protein	217	1	4.78e-26	0.85				IPR013534 (PFAM)
lcl|c49203_g1_i1	Putative uncharacterized protein	233	1	9.97e-30	0.85	3	F:ATP binding; P:mismatch repair; F:mismatched DNA binding		IPR027417 (G3DSA:3.40.50.GENE3D); IPR000432 (PFAM); IPR027417 (SUPERFAMILY)
lcl|c49287_g1_i1	methionine--trna partial	230	1	1.32e-21	0.9	3	F:ATP binding; P:tRNA aminoacylation for protein translation; F:aminoacyl-tRNA ligase activity	EC:6.1.1	IPR015413 (PFAM); IPR014729 (G3DSA:3.40.50.GENE3D); PTHR11946:SF69 (PANTHER); PTHR11946 (PANTHER); SSF52374 (SUPERFAMILY)
lcl|c49586_g1_i1	oligoendopeptidase f	229	1	1.7e-24	0.81	2	P:proteolysis; F:metalloendopeptidase activity	EC:3.4.24	no IPS match
lcl|c49718_g1_i1	zinc metalloprotease	367	1	2.54e-23	0.76	3	C:membrane; P:proteolysis; F:metalloendopeptidase activity	EC:3.4.24	IPR008915 (PFAM); TRANSMEMBRANE (PHOBIUS); CYTOPLASMIC_DOMAIN (PHOBIUS); NON_CYTOPLASMIC_DOMAIN (PHOBIUS); NON_CYTOPLASMIC_DOMAIN (PHOBIUS); TRANSMEMBRANE (PHOBIUS); TMhelix (TMHMM); TMhelix (TMHMM)
lcl|c49830_g1_i1	dna repair protein	302	1	5.24e-39	0.85	5	F:ATP binding; P:DNA repair; F:DNA-dependent ATPase activity; F:metal ion binding; F:damaged DNA binding	EC:3.6.1; EC:3.6.1.3; EC:3.6.1.15	IPR004504 (PRINTS); IPR027417 (G3DSA:3.40.50.GENE3D); PF13481 (PFAM); PTHR32472:SF10 (PANTHER); PTHR32472 (PANTHER); IPR020588 (PROSITE_PROFILES); IPR027417 (SUPERFAMILY)
lcl|c49984_g1_i1	molecular chaperone	398	1	1.02e-16	0.85	1	F:zinc ion binding		NON_CYTOPLASMIC_DOMAIN (PHOBIUS); TRANSMEMBRANE (PHOBIUS); CYTOPLASMIC_DOMAIN (PHOBIUS); TRANSMEMBRANE (PHOBIUS); NON_CYTOPLASMIC_DOMAIN (PHOBIUS)
lcl|c50072_g1_i1	hypothetical protein	1175	1	1.62e-22	0.45				SIGNAL_PEPTIDE_H_REGION (PHOBIUS); SIGNAL_PEPTIDE (PHOBIUS); SIGNAL_PEPTIDE_N_REGION (PHOBIUS); SIGNAL_PEPTIDE_C_REGION (PHOBIUS); NON_CYTOPLASMIC_DOMAIN (PHOBIUS); SignalP-TM (SIGNALP_GRAM_POSITIVE); SignalP-noTM (SIGNALP_GRAM_NEGATIVE); SignalP-noTM (SIGNALP_EUK)
lcl|c50087_g1_i1	50s ribosomal protein l25	304	1	1.99e-25	0.9	5	F:structural constituent of ribosome; F:5S rRNA binding; P:ribosome biogenesis; C:ribosome; P:translation		IPR020057 (G3DSA:2.170.120.GENE3D); IPR020057 (PFAM); IPR011035 (SUPERFAMILY)
lcl|c50088_g1_i1	---NA---	1240							NON_CYTOPLASMIC_DOMAIN (PHOBIUS); TRANSMEMBRANE (PHOBIUS); CYTOPLASMIC_DOMAIN (PHOBIUS); TMhelix (TMHMM)
lcl|c50092_g1_i1	ribonucleoside-diphosphate partial	214	1	2.97e-25	0.85	2	P:DNA replication; P:oxidation-reduction process		IPR000788 (PRINTS); IPR000788 (PFAM); G3DSA:3.20.70.20 (GENE3D); PTHR11573:SF6 (PANTHER); PTHR11573 (PANTHER); SSF51998 (SUPERFAMILY)
lcl|c50120_g1_i1	family transcriptional regulator	221	1	7.21e-23	0.85	2	P:regulation of transcription, DNA-templated; F:sequence-specific DNA binding		IPR000485 (PRINTS); IPR011991 (G3DSA:1.10.10.GENE3D); PF13412 (PFAM); IPR000485 (PROSITE_PROFILES); SSF46785 (SUPERFAMILY)
lcl|c50169_g1_i1	transcription termination factor rho	1571	1	0	0.86	6	F:ATP binding; F:RNA binding; F:RNA-dependent ATPase activity; P:regulation of transcription, DNA-templated; F:helicase activity; P:DNA-templated transcription, termination	EC:3.6.1; EC:3.6.1.3; EC:3.6.1.15	IPR011129 (SMART); IPR003593 (SMART); IPR011112 (SMART); IPR004665 (TIGRFAM); IPR027417 (G3DSA:3.40.50.GENE3D); IPR000194 (PFAM); IPR012340 (G3DSA:2.40.50.GENE3D); IPR011112 (PFAM); IPR011113 (PFAM); PTHR15184 (PANTHER); PTHR15184:SF34 (PANTHER); IPR004665 (HAMAP); IPR011112 (SUPERFAMILY); IPR027417 (SUPERFAMILY); IPR012340 (SUPERFAMILY)
lcl|c50181_g1_i1	fkbp-type peptidyl-prolyl cis-trans isomerase	458	1	6e-19	0.56				SIGNAL_PEPTIDE (PHOBIUS); SIGNAL_PEPTIDE_H_REGION (PHOBIUS); SIGNAL_PEPTIDE_C_REGION (PHOBIUS); NON_CYTOPLASMIC_DOMAIN (PHOBIUS); SIGNAL_PEPTIDE_N_REGION (PHOBIUS); SignalP-noTM (SIGNALP_EUK); TMhelix (TMHMM)
lcl|c50316_g1_i1	adp atp carrier protein	259	1	5.41e-27	0.79	5	F:ATP binding; F:ATP:ADP antiporter activity; C:integral component of membrane; P:ATP transport; P:ADP transport		IPR004667 (PFAM); TRANSMEMBRANE (PHOBIUS); SIGNAL_PEPTIDE_N_REGION (PHOBIUS); SIGNAL_PEPTIDE_C_REGION (PHOBIUS); SIGNAL_PEPTIDE_H_REGION (PHOBIUS); NON_CYTOPLASMIC_DOMAIN (PHOBIUS); SIGNAL_PEPTIDE (PHOBIUS); CYTOPLASMIC_DOMAIN (PHOBIUS); TMhelix (TMHMM); TMhelix (TMHMM)
lcl|c50349_g1_i1	glycerol-3-phosphate 1-o-acyltransferase	466	1	2.56e-46	0.69	1	F:transferase activity		no IPS match
lcl|c50479_g1_i1	bacterial bax inhibitor -1 -like protein	318	1	7.13e-09	0.62	2	C:membrane; C:integral component of membrane		TRANSMEMBRANE (PHOBIUS); NON_CYTOPLASMIC_DOMAIN (PHOBIUS); CYTOPLASMIC_DOMAIN (PHOBIUS); CYTOPLASMIC_DOMAIN (PHOBIUS); TRANSMEMBRANE (PHOBIUS); TMhelix (TMHMM); TMhelix (TMHMM)
lcl|c50520_g1_i1	lon protease	313	1	3.52e-34	0.77	7	F:ATP binding; P:protein catabolic process; P:proteolysis; F:serine-type endopeptidase activity; F:ATP-dependent peptidase activity; P:cellular process; P:obsolete ATP-dependent proteolysis	EC:3.4.21; EC:3.6.1; EC:3.6.1.3; EC:3.6.1.15	G3DSA:1.10.8.60 (GENE3D); IPR008269 (PFAM); PTHR10046:SF40 (PANTHER); IPR027065 (PANTHER); IPR027417 (SUPERFAMILY)
lcl|c50565_g1_i1	multispecies: hydrolase	464	1	1.37e-23	0.55	1	F:hydrolase activity		IPR003140 (PFAM); IPR029058 (G3DSA:3.40.50.GENE3D); TMhelix (TMHMM)
lcl|c50608_g1_i1	threonyl-trna synthetase	606	1	4.36e-105	0.83	8	F:ATP binding; C:cytoplasm; F:metal ion binding; F:threonine-tRNA ligase activity; P:L-serine metabolic process; P:threonyl-tRNA aminoacylation; P:glycine metabolic process; P:threonine metabolic process	EC:6.1.1.3; EC:6.1.1	IPR002320 (PRINTS); IPR002314 (PFAM); G3DSA:3.30.930.10 (GENE3D); PTHR11451 (PANTHER); PTHR11451:SF5 (PANTHER); IPR006195 (PROSITE_PROFILES); SSF55681 (SUPERFAMILY)
lcl|c50689_g1_i1	cell division protein	540	1	5.61e-89	0.88	4	P:regulation of cell shape; P:cell division; F:protein binding; P:cell cycle		IPR003494 (SMART); G3DSA:3.30.420.40 (GENE3D); IPR003494 (PFAM); PTHR32432 (PANTHER); PTHR32432:SF4 (PANTHER); SSF53067 (SUPERFAMILY)
lcl|c50703_g1_i1	hypothetical protein	391	1	2.02e-18	0.75	3	P:proteolysis; C:integral component of membrane; F:serine-type peptidase activity		IPR019759 (PFAM); IPR028360 (G3DSA:2.10.109.GENE3D); IPR000223 (PANTHER); PTHR12383:SF1 (PANTHER); IPR019756 (PROSITE_PATTERNS); NON_CYTOPLASMIC_DOMAIN (PHOBIUS); CYTOPLASMIC_DOMAIN (PHOBIUS); TRANSMEMBRANE (PHOBIUS); IPR015927 (SUPERFAMILY); TMhelix (TMHMM)
lcl|c50800_g1_i1	dna mismatch repair protein	233	1	4.54e-22	0.9	4	F:ATP binding; C:mismatch repair complex; P:mismatch repair; F:mismatched DNA binding		IPR003594 (G3DSA:3.30.565.GENE3D); PF13589 (PFAM); IPR011186 (PTHR10073:PANTHER); PTHR10073 (PANTHER); IPR003594 (SUPERFAMILY)
lcl|c50861_g1_i1	atp synthase subunit beta	235	1	1.27e-38	0.93	6	C:proton-transporting ATP synthase complex, catalytic core F(1); F:ATP binding; P:ATP hydrolysis coupled proton transport; C:plasma membrane; F:proton-transporting ATP synthase activity, rotational mechanism; P:plasma membrane ATP synthesis coupled proton transport	EC:3.6.1; EC:3.6.1.3; EC:3.6.1.15	IPR000194 (PFAM); IPR027417 (G3DSA:3.40.50.GENE3D); PTHR15184 (PANTHER); PTHR15184:SF32 (PANTHER); IPR027417 (SUPERFAMILY)
lcl|c50902_g1_i1	recombinase RecA	757	1	3.12e-152	0.97	8	F:ATP binding; P:DNA repair; F:DNA-dependent ATPase activity; C:cytoplasm; P:DNA recombination; P:SOS response; F:damaged DNA binding; F:single-stranded DNA binding	EC:3.6.1; EC:3.6.1.3; EC:3.6.1.15	IPR013765 (PRINTS); IPR003593 (SMART); IPR013765 (TIGRFAM); IPR013765 (PFAM); IPR027417 (G3DSA:3.40.50.GENE3D); IPR013765 (PTHR22942:PANTHER); PTHR22942 (PANTHER); IPR020584 (PROSITE_PATTERNS); IPR020587 (PROSITE_PROFILES); IPR020588 (PROSITE_PROFILES); IPR027417 (SUPERFAMILY)
lcl|c50926_g1_i1	methionine aminopeptidase 1	437	1	2.43e-39	0.82	4	P:protein initiator methionine removal; F:metal ion binding; P:proteolysis; F:metalloaminopeptidase activity	EC:3.4.11	IPR001714 (PRINTS); IPR000994 (PFAM); IPR000994 (G3DSA:3.90.230.GENE3D); PTHR10804 (PANTHER); PTHR10804:SF41 (PANTHER); IPR000994 (SUPERFAMILY)
lcl|c50954_g1_i1	gtpase partial	337	1	2.26e-43	0.83	1	F:GTP binding		PF16360 (PFAM); IPR025121 (PFAM); PTHR10229:SF0 (PANTHER); IPR016496 (PANTHER)
lcl|c51004_g1_i1	dna topoisomerase i	292	1	2.39e-40	0.9	4	F:magnesium ion binding; F:DNA binding; F:DNA topoisomerase type I activity; P:DNA topological change	EC:5.99.1; EC:5.99.1.2	IPR006171 (SMART); IPR006171 (PFAM); IPR006171 (G3DSA:3.40.50.GENE3D); PTHR11390:SF21 (PANTHER); IPR000380 (PANTHER); IPR006171 (PROSITE_PROFILES); IPR023405 (SUPERFAMILY)
lcl|c51056_g1_i1	peptidase ma superfamily protein	239	1	4.47e-21	0.75				no IPS match
lcl|c51229_g1_i1	ribosome-associated gtpase	462	1	1.41e-48	0.76	1	F:GTP binding		IPR027417 (G3DSA:3.40.50.GENE3D); IPR005225 (TIGRFAM); IPR006073 (PFAM); IPR016484 (PTHR11649:PANTHER); PTHR11649 (PANTHER); IPR027417 (SUPERFAMILY); TMhelix (TMHMM)
lcl|c51395_g1_i1	preprotein translocase subunit partial	587	1	3.15e-78	0.81	2	C:membrane; P:protein import		IPR011116 (PFAM); IPR011116 (G3DSA:1.10.3060.GENE3D); PTHR30612 (PANTHER); IPR011116 (SUPERFAMILY)
lcl|c51420_g1_i1	50s ribosomal protein l24	342	1	1.06e-45	0.81	5	F:structural constituent of ribosome; P:ribosome biogenesis; C:ribosome; F:rRNA binding; P:translation		IPR005824 (SMART); IPR014722 (G3DSA:2.30.30.GENE3D); IPR003256 (TIGRFAM); IPR005824 (PFAM); IPR003256 (PANTHER); IPR005825 (PROSITE_PATTERNS); IPR003256 (HAMAP); IPR008991 (SUPERFAMILY)
lcl|c51728_g1_i1	arginyl-trna synthetase	298	1	2.42e-42	0.86				IPR014729 (G3DSA:3.40.50.GENE3D); SSF52374 (SUPERFAMILY)
lcl|c51767_g1_i1	replicative dna helicase	260	1	2.48e-39	0.96	6	C:replication fork; F:DNA binding; F:ATP binding; F:DNA helicase activity; P:DNA replication; P:DNA duplex unwinding	EC:3.6.1; EC:3.6.1.15	IPR007693 (PFAM); IPR016136 (G3DSA:1.10.860.GENE3D); PTHR30153 (PANTHER); IPR007693 (SUPERFAMILY)
lcl|c51856_g1_i1	hypothetical protein	314	1	1.3e-17	0.66				no IPS match
lcl|c51872_g1_i1	50s ribosomal protein l34	412	1	3.79e-24	0.96	4	F:structural constituent of ribosome; P:ribosome biogenesis; C:ribosome; P:translation		IPR000271 (TIGRFAM); IPR000271 (PFAM); IPR000271 (PANTHER); IPR020939 (PROSITE_PATTERNS); IPR000271 (PRODOM)
lcl|c51979_g1_i1	potassium transporter	273	1	3.41e-12	0.91	5	P:potassium ion transport; C:integral component of membrane; F:monovalent cation:proton antiporter activity; P:hydrogen ion transmembrane transport; C:plasma membrane		TRANSMEMBRANE (PHOBIUS); NON_CYTOPLASMIC_DOMAIN (PHOBIUS); CYTOPLASMIC_DOMAIN (PHOBIUS); CYTOPLASMIC_DOMAIN (PHOBIUS); TRANSMEMBRANE (PHOBIUS)
lcl|c52020_g1_i1	hypothetical protein	249	1	2.43e-15	0.75	3	P:transmembrane transport; C:membrane; F:transporter activity		IPR001734 (PFAM); CYTOPLASMIC_DOMAIN (PHOBIUS); NON_CYTOPLASMIC_DOMAIN (PHOBIUS); TRANSMEMBRANE (PHOBIUS); IPR001734 (PROSITE_PROFILES); TMhelix (TMHMM)
lcl|c52056_g1_i1	phenylalanyl-trna synthetase subunit beta	296	1	3.98e-35	0.8	10	F:magnesium ion binding; F:ATP binding; P:L-phenylalanine biosynthetic process; P:tryptophan biosynthetic process; P:tRNA processing; P:tyrosine biosynthetic process; F:phenylalanine-tRNA ligase activity; P:phenylalanyl-tRNA aminoacylation; F:tRNA binding; C:phenylalanine-tRNA ligase complex	EC:6.1.1.20; EC:6.1.1	IPR012340 (G3DSA:2.40.50.GENE3D); IPR002547 (PFAM); G3DSA:3.30.56.10 (GENE3D); PTHR10947:SF0 (PANTHER); PTHR10947 (PANTHER); IPR002547 (PROSITE_PROFILES); IPR012340 (SUPERFAMILY)
lcl|c52061_g1_i1	m28 family	204	1	9.34e-09	0.67				G3DSA:3.40.630.10 (GENE3D); SSF53187 (SUPERFAMILY)
lcl|c52098_g1_i1	pseudouridine synthase	206	1	1.52e-21	0.79	3	P:pseudouridine synthesis; F:RNA binding; F:pseudouridine synthase activity	EC:5.4.99.12	IPR002942 (G3DSA:3.10.290.GENE3D); SSF55174 (SUPERFAMILY)
lcl|c52170_g1_i1	hypothetical protein	253	1	4.57e-20	0.75				TRANSMEMBRANE (PHOBIUS); CYTOPLASMIC_DOMAIN (PHOBIUS); NON_CYTOPLASMIC_DOMAIN (PHOBIUS); TMhelix (TMHMM)
lcl|c52323_g1_i1	gtpase partial	299	1	7.78e-42	0.84	1	F:GTP binding		IPR006073 (PFAM); IPR027417 (G3DSA:3.40.50.GENE3D); PTHR10229:SF0 (PANTHER); IPR016496 (PANTHER); IPR030394 (PROSITE_PROFILES); IPR027417 (SUPERFAMILY)
lcl|c52538_g1_i1	diadenosine tetraphosphate hydrolase	284	1	1.22e-45	0.88	1	F:catalytic activity		IPR011146 (G3DSA:3.30.428.GENE3D); IPR011146 (SUPERFAMILY)
lcl|c52610_g1_i1	hypothetical protein	271	1	3.27e-15	0.69				IPR026893 (PFAM)
lcl|c52801_g1_i1	dna-directed rna polymerase subunit beta	255	1	3.9e-32	0.9	6	F:DNA binding; P:pyrimidine nucleobase metabolic process; F:DNA-directed 5'-3' RNA polymerase activity; P:transcription, DNA-templated; P:purine nucleobase metabolic process; C:nucleolus	EC:2.7.7.6	no IPS match
lcl|c52869_g1_i1	membrane protein	431	1	2.67e-33	0.77	3	P:transmembrane transport; C:membrane; F:transporter activity		NON_CYTOPLASMIC_DOMAIN (PHOBIUS); CYTOPLASMIC_DOMAIN (PHOBIUS); TRANSMEMBRANE (PHOBIUS); TRANSMEMBRANE (PHOBIUS); NON_CYTOPLASMIC_DOMAIN (PHOBIUS); CYTOPLASMIC_DOMAIN (PHOBIUS); TRANSMEMBRANE (PHOBIUS); NON_CYTOPLASMIC_DOMAIN (PHOBIUS); TRANSMEMBRANE (PHOBIUS); IPR001734 (PROSITE_PROFILES); TMhelix (TMHMM); TMhelix (TMHMM); TMhelix (TMHMM); TMhelix (TMHMM)
lcl|c52957_g1_i1	hypothetical protein	350	1	2.89e-06	0.73				SIGNAL_PEPTIDE_N_REGION (PHOBIUS); NON_CYTOPLASMIC_DOMAIN (PHOBIUS); SIGNAL_PEPTIDE_C_REGION (PHOBIUS); SIGNAL_PEPTIDE_H_REGION (PHOBIUS); SIGNAL_PEPTIDE (PHOBIUS); SignalP-noTM (SIGNALP_EUK); TMhelix (TMHMM)
lcl|c53058_g1_i1	methionine--trna ligase	216	1	1.2e-30	0.94	6	F:ATP binding; F:methionine-tRNA ligase activity; C:cytoplasm; F:metal ion binding; P:methionyl-tRNA aminoacylation; P:methionine metabolic process	EC:6.1.1.10; EC:6.1.1	IPR014758 (PRINTS); IPR015413 (PFAM); IPR014729 (G3DSA:3.40.50.GENE3D); PTHR11946:SF69 (PANTHER); PTHR11946 (PANTHER); IPR001412 (PROSITE_PATTERNS); SSF52374 (SUPERFAMILY)
lcl|c53612_g1_i1	hypothetical protein	202	1	6.85e-15	0.77				no IPS match
lcl|c53653_g1_i1	malate dehydrogenase	239	1	2.61e-18	0.88	11	F:oxaloacetate decarboxylase activity; P:arginine metabolic process; P:malate metabolic process; F:metal ion binding; F:NAD binding; P:proline metabolic process; F:malate dehydrogenase (decarboxylating) (NAD+) activity; P:tricarboxylic acid cycle; F:malate dehydrogenase (decarboxylating) (NADP+) activity; P:pyruvate metabolic process; P:carbon utilization	EC:4.1.1.3; EC:1.1.1.38; EC:1.1.1.39; EC:1.1.1.40	IPR012301 (G3DSA:3.40.50.GENE3D); SSF53223 (SUPERFAMILY)
lcl|c53677_g1_i1	trna-dihydrouridine synthase 1	226	1	2.76e-36	0.94	4	F:tRNA dihydrouridine synthase activity; P:tRNA dihydrouridine synthesis; F:flavin adenine dinucleotide binding; P:oxidation-reduction process		IPR001269 (PFAM); IPR013785 (G3DSA:3.20.20.GENE3D); IPR001269 (PANTHER); PTHR11082:SF25 (PANTHER); IPR018517 (PROSITE_PATTERNS); SSF51395 (SUPERFAMILY)
lcl|c53704_g1_i1	lon protease	278	1	1.1e-30	0.97	8	F:ATP binding; P:misfolded or incompletely synthesized protein catabolic process; C:cytoplasm; F:serine-type endopeptidase activity; P:cellular response to stress; F:sequence-specific DNA binding; F:ATP-dependent peptidase activity; P:obsolete ATP-dependent proteolysis	EC:3.4.21; EC:3.6.1; EC:3.6.1.3; EC:3.6.1.15	IPR003111 (PFAM); IPR027065 (PANTHER)
lcl|c53800_g1_i1	30s ribosomal protein s1	240	1	5.76e-08	0.61	5	F:nucleic acid binding; F:RNA binding; F:structural constituent of ribosome; C:ribosome; P:translation		no IPS match
lcl|c53877_g1_i1	transglycosylase, partial	321	1	1.61e-41	0.85	1	F:penicillin binding		IPR012338 (G3DSA:3.40.710.GENE3D); IPR001460 (PFAM); PTHR32282 (PANTHER); PTHR32282:SF5 (PANTHER); IPR012338 (SUPERFAMILY)
lcl|c53934_g1_i1	enoyl- hydratase	631	1	1.14e-74	0.81	2	P:metabolic process; F:lyase activity		IPR029045 (G3DSA:3.90.226.GENE3D); IPR001753 (PFAM); PTHR11941 (PANTHER); IPR018376 (PROSITE_PATTERNS); IPR029045 (SUPERFAMILY)
lcl|c53935_g1_i1	ribonuclease g	1289	1	2.88e-117	0.92	5	F:RNA binding; P:RNA phosphodiester bond hydrolysis; P:regulation of RNA metabolic process; F:ribonuclease activity; P:RNA processing	EC:3.1	IPR019307 (PFAM); IPR012340 (G3DSA:2.40.50.GENE3D); PTHR30001:SF0 (PANTHER); PTHR30001 (PANTHER)
lcl|c53978_g1_i1	aminopeptidase a	604	1	3.15e-87	0.84	5	C:cytoplasm; P:proteolysis; F:metalloexopeptidase activity; F:aminopeptidase activity; F:manganese ion binding	EC:3.4.11	IPR011356 (PRINTS); IPR000819 (PFAM); G3DSA:3.40.630.10 (GENE3D); PTHR11963 (PANTHER); PTHR11963:SF15 (PANTHER); IPR000819 (PROSITE_PATTERNS); SSF53187 (SUPERFAMILY)
lcl|c54014_g1_i1	membrane protein	268	1	1.71e-19	0.69	4	P:transmembrane transport; C:membrane; P:transport; F:transporter activity		TRANSMEMBRANE (PHOBIUS); CYTOPLASMIC_DOMAIN (PHOBIUS); NON_CYTOPLASMIC_DOMAIN (PHOBIUS); TRANSMEMBRANE (PHOBIUS); NON_CYTOPLASMIC_DOMAIN (PHOBIUS); TMhelix (TMHMM); TMhelix (TMHMM)
lcl|c54031_g1_i1	dna-directed rna polymerase subunit beta	765	1	1.17e-29	0.87	11	F:DNA binding; P:pyrimidine nucleobase metabolic process; F:DNA-directed 5'-3' RNA polymerase activity; F:ribonucleoside binding; F:structural constituent of ribosome; P:transcription, DNA-templated; P:ribosome biogenesis; P:purine nucleobase metabolic process; C:ribosome; C:nucleolus; P:translation	EC:2.7.7.6	Coil (COILS); IPR014719 (G3DSA:3.30.1390.GENE3D); IPR013823 (PFAM); IPR000206 (TIGRFAM); IPR000206 (PANTHER); IPR013823 (PRODOM); IPR014719 (SUPERFAMILY)
lcl|c54092_g1_i1	membrane protein	264	1	8.14e-16	0.71	5	P:transmembrane transport; C:membrane; C:integral component of membrane; P:transport; F:transporter activity		NON_CYTOPLASMIC_DOMAIN (PHOBIUS); TRANSMEMBRANE (PHOBIUS); NON_CYTOPLASMIC_DOMAIN (PHOBIUS); CYTOPLASMIC_DOMAIN (PHOBIUS); TRANSMEMBRANE (PHOBIUS); TMhelix (TMHMM); TMhelix (TMHMM)
lcl|c54158_g1_i1	atp synthase subunit gamma	245	1	1.32e-18	0.71	5	C:proton-transporting ATP synthase complex, catalytic core F(1); P:oxidative phosphorylation; F:proton-transporting ATPase activity, rotational mechanism; P:ATP synthesis coupled proton transport; F:proton-transporting ATP synthase activity, rotational mechanism	EC:3.6.1; EC:3.6.1.3; EC:3.6.1.15	IPR000131 (PFAM); G3DSA:1.10.287.80 (GENE3D); G3DSA:3.40.1380.10 (GENE3D); PTHR11693:SF21 (PANTHER); IPR000131 (PANTHER); IPR023633 (SUPERFAMILY)
lcl|c54234_g1_i1	hypothetical protein	459	1	2.11e-49	0.75				IPR003390 (PFAM); G3DSA:3.40.1700.10 (GENE3D); CYTOPLASMIC_DOMAIN (PHOBIUS); NON_CYTOPLASMIC_DOMAIN (PHOBIUS); TRANSMEMBRANE (PHOBIUS); SSF143597 (SUPERFAMILY); TMhelix (TMHMM)
lcl|c54250_g1_i1	lysine--trna ligase	214	1	6.19e-22	0.8				IPR012340 (G3DSA:2.40.50.GENE3D)
lcl|c54349_g1_i1	lon protease	602	1	3.17e-108	0.91	8	F:ATP binding; P:misfolded or incompletely synthesized protein catabolic process; C:cytoplasm; F:serine-type endopeptidase activity; P:cellular response to stress; F:sequence-specific DNA binding; F:ATP-dependent peptidase activity; P:obsolete ATP-dependent proteolysis	EC:3.4.21; EC:3.6.1; EC:3.6.1.3; EC:3.6.1.15	IPR027417 (G3DSA:3.40.50.GENE3D); IPR003959 (PFAM); IPR027065 (PANTHER); IPR027417 (SUPERFAMILY)
lcl|c54391_g1_i1	dna-directed rna polymerase subunit beta	525	1	1.29e-80	0.94	6	F:DNA binding; P:pyrimidine nucleobase metabolic process; F:DNA-directed 5'-3' RNA polymerase activity; P:transcription, DNA-templated; P:purine nucleobase metabolic process; C:nucleolus	EC:2.7.7.6	IPR007081 (PFAM); G3DSA:2.40.50.100 (GENE3D); PTHR19376:SF32 (PANTHER); PTHR19376 (PANTHER); SSF64484 (SUPERFAMILY)
lcl|c54469_g1_i1	cysteine desulfurase	403	1	1.11e-54	0.88	1	P:iron-sulfur cluster assembly		PTHR30508 (PANTHER); PTHR30508:SF1 (PANTHER); SSF101960 (SUPERFAMILY)
lcl|c54531_g1_i1	cysteine desulfurase	375	1	3.81e-49	0.81	2	F:cysteine desulfurase activity; P:metabolic process	EC:2.8.1.7	IPR015421 (G3DSA:3.40.640.GENE3D); IPR000192 (PFAM); PTHR11601 (PANTHER); IPR015424 (SUPERFAMILY)
lcl|c54702_g1_i1	f0f1 atp synthase subunit alpha	223	1	7.15e-33	0.93	8	C:proton-transporting ATP synthase complex, catalytic core F(1); F:ATP binding; P:oxidative phosphorylation; P:ATP hydrolysis coupled proton transport; F:proton-transporting ATPase activity, rotational mechanism; C:plasma membrane; F:proton-transporting ATP synthase activity, rotational mechanism; P:plasma membrane ATP synthesis coupled proton transport	EC:3.6.1; EC:3.6.1.3; EC:3.6.1.15	IPR000793 (PFAM); G3DSA:1.20.150.20 (GENE3D); PTHR15184 (PANTHER); IPR005294 (PTHR15184:PANTHER); IPR000793 (SUPERFAMILY)
lcl|c54785_g1_i1	---NA---	250							CYTOPLASMIC_DOMAIN (PHOBIUS); TRANSMEMBRANE (PHOBIUS); NON_CYTOPLASMIC_DOMAIN (PHOBIUS); TMhelix (TMHMM)
lcl|c54787_g1_i1	histidyl-trna synthetase	718	1	6.59e-89	0.86	5	F:histidine-tRNA ligase activity; F:ATP binding; P:histidine metabolic process; P:histidyl-tRNA aminoacylation; C:cytoplasm	EC:6.1.1.21; EC:6.1.1	PF13393 (PFAM); G3DSA:3.30.930.10 (GENE3D); IPR004516 (PANTHER); IPR006195 (PROSITE_PROFILES); SSF55681 (SUPERFAMILY)
lcl|c54800_g1_i1	outer membrane protein assembly factor precursor	289	1	7.83e-26	0.65	1	C:outer membrane		IPR010827 (PFAM)
lcl|c54833_g1_i1	nadph-dependent fmn reductase	223	1	7.03e-08	0.66	2	F:oxidoreductase activity; P:oxidation-reduction process		no IPS match
lcl|c54857_g1_i1	dna polymerase iii subunit delta	478	1	2.47e-37	0.83	5	C:DNA polymerase III complex; F:DNA binding; F:DNA-directed DNA polymerase activity; P:DNA replication; P:DNA biosynthetic process	EC:2.7.7.7	IPR027417 (G3DSA:3.40.50.GENE3D)
lcl|c54868_g1_i1	gtp-binding protein	704	1	4.19e-119	0.92	3	F:GTP binding; F:GTPase activity; P:metabolic process	EC:3.6.1; EC:3.6.1.15	G3DSA:3.30.70.870 (GENE3D); IPR000640 (G3DSA:3.30.70.GENE3D); G3DSA:2.40.50.250 (GENE3D); IPR000640 (PFAM); IPR006298 (PTHR23115:PANTHER); PTHR23115 (PANTHER); IPR006298 (PTHR23115:PANTHER); IPR009022 (SUPERFAMILY); IPR009022 (SUPERFAMILY)
lcl|c55098_g1_i1	carrier protein 1	521	1	1.12e-43	0.86	5	F:ATP binding; F:ATP:ADP antiporter activity; C:integral component of membrane; P:ATP transport; P:ADP transport		no IPS match
lcl|c55145_g1_i1	rna polymerase sigma-54 factor	213	1	1.2e-07	0.91	11	F:DNA binding; F:sigma factor activity; C:transcription factor complex; F:transcription factor activity, sequence-specific DNA binding; P:pyrimidine nucleobase metabolic process; F:DNA-directed 5'-3' RNA polymerase activity; P:regulation of transcription, DNA-templated; P:DNA-templated transcription, initiation; P:purine nucleobase metabolic process; P:regulation of transcription, DNA-templated; …	EC:2.7.7.6	IPR000394 (PFAM)
lcl|c55298_g1_i1	methionine--trna ligase	254	1	2.17e-09	0.71	3	F:binding; F:ligase activity; P:translation		no IPS match
lcl|c55532_g1_i1	tyrosyl-trna synthetase	564	1	2.41e-101	0.88	8	F:tyrosine-tRNA ligase activity; F:ATP binding; P:tyrosyl-tRNA aminoacylation; F:RNA binding; P:L-phenylalanine biosynthetic process; P:tryptophan biosynthetic process; C:cytoplasm; P:tyrosine biosynthetic process	EC:6.1.1.1; EC:6.1.1	IPR002307 (PRINTS); IPR002305 (PFAM); IPR014729 (G3DSA:3.40.50.GENE3D); IPR002307 (TIGRFAM); PTHR11766:SF0 (PANTHER); IPR024088 (PANTHER); IPR001412 (PROSITE_PATTERNS); SSF52374 (SUPERFAMILY)
lcl|c55544_g1_i1	chromosome partitioning protein	504	1	3.23e-46	0.9				IPR002586 (PFAM); IPR027417 (G3DSA:3.40.50.GENE3D); PTHR13696 (PANTHER); PTHR13696:SF52 (PANTHER); IPR027417 (SUPERFAMILY)
lcl|c55573_g1_i1	hypothetical protein	220	1	2.96e-13	0.68				no IPS match
lcl|c55591_g1_i1	udp-3-o-(3-hydroxymyristoyl) glucosamine n-acyltransferase	532	1	1.62e-61	0.88	3	P:acyl-carrier-protein biosynthetic process; P:lipid A biosynthetic process; F:N-acyltransferase activity	EC:2.3.1	NON_CYTOPLASMIC_DOMAIN (PHOBIUS); SIGNAL_PEPTIDE_C_REGION (PHOBIUS); SIGNAL_PEPTIDE (PHOBIUS); SIGNAL_PEPTIDE_N_REGION (PHOBIUS); CYTOPLASMIC_DOMAIN (PHOBIUS); TRANSMEMBRANE (PHOBIUS); SIGNAL_PEPTIDE_H_REGION (PHOBIUS); TMhelix (TMHMM); TMhelix (TMHMM)
lcl|c55604_g1_i1	afp13-like virus fibre protein	922	1	5.99e-110	0.87				no IPS match
lcl|c55648_g1_i1	peptidase m41	279	1	4.47e-48	0.95	8	F:ATPase activity; F:ATP binding; F:zinc ion binding; P:protein catabolic process; P:proteolysis; C:integral component of membrane; F:metalloendopeptidase activity; C:plasma membrane	EC:3.4.24; EC:3.6.1; EC:3.6.1.3; EC:3.6.1.15	IPR000642 (PFAM); PTHR23076:SF50 (PANTHER); PTHR23076 (PANTHER); SSF140990 (SUPERFAMILY)
lcl|c55731_g1_i1	abc transporter atp-binding protein	330	1	4.29e-47	0.88	3	F:ATPase activity; F:ATP binding; P:metabolic process	EC:3.6.1; EC:3.6.1.3; EC:3.6.1.15	IPR003439 (PFAM); IPR027417 (G3DSA:3.40.50.GENE3D); PTHR19211 (PANTHER); PTHR19211:SF42 (PANTHER); IPR027417 (SUPERFAMILY)
lcl|c55805_g1_i1	excinuclease abc subunit a	574	1	1.85e-84	0.85	11	F:ATPase activity; F:DNA binding; F:ATP binding; P:nucleic acid phosphodiester bond hydrolysis; P:DNA catabolic process; F:excinuclease ABC activity; C:excinuclease repair complex; C:cytoplasm; F:metal ion binding; P:nucleotide-excision repair; P:SOS response	EC:3.6.1; EC:3.6.1.3; EC:3.1; EC:3.6.1.15	G3DSA:1.20.1580.10 (GENE3D); IPR027417 (G3DSA:3.40.50.GENE3D); PTHR32282:SF2 (PANTHER); PTHR32282 (PANTHER); IPR027417 (SUPERFAMILY)
lcl|c55894_g1_i1	ribonuclease g	329	1	3.03e-55	0.95	5	F:RNA binding; P:RNA phosphodiester bond hydrolysis; P:regulation of RNA metabolic process; F:ribonuclease activity; P:RNA processing	EC:3.1	IPR019307 (PFAM); PTHR30001:SF0 (PANTHER); PTHR30001 (PANTHER)
lcl|c56102_g1_i1	30s ribosomal protein s7	354	1	5.35e-59	0.93	6	F:structural constituent of ribosome; P:ribosome biogenesis; C:small ribosomal subunit; F:tRNA binding; F:rRNA binding; P:translation		no IPS match
lcl|c56176_g1_i1	---NA---	282							IPR016185 (G3DSA:3.40.50.GENE3D); IPR016185 (SUPERFAMILY)
lcl|c56246_g1_i1	membrane protein	290	1	1.68e-20	0.76	1	P:transport		TRANSMEMBRANE (PHOBIUS); CYTOPLASMIC_DOMAIN (PHOBIUS); NON_CYTOPLASMIC_DOMAIN (PHOBIUS); TMhelix (TMHMM)
lcl|c56436_g1_i1	membrane protein	219	1	1.32e-06	0.78	4	P:transmembrane transport; C:membrane; P:transport; F:transporter activity		SIGNAL_PEPTIDE_N_REGION (PHOBIUS); SIGNAL_PEPTIDE_C_REGION (PHOBIUS); SIGNAL_PEPTIDE (PHOBIUS); NON_CYTOPLASMIC_DOMAIN (PHOBIUS); SIGNAL_PEPTIDE_H_REGION (PHOBIUS); SignalP-TM (SIGNALP_EUK); TMhelix (TMHMM)
lcl|c56560_g1_i1	methionine aminopeptidase	308	1	6.8e-53	0.87				IPR001714 (PRINTS); IPR000994 (PFAM); IPR000994 (G3DSA:3.90.230.GENE3D); PTHR10804:SF41 (PANTHER); PTHR10804 (PANTHER); IPR000994 (SUPERFAMILY)
lcl|c56578_g1_i1	nucleoside diphosphate kinase	310	1	1.06e-32	0.87	10	F:ATP binding; P:UTP biosynthetic process; P:pyrimidine nucleobase metabolic process; C:cytoplasm; F:metal ion binding; P:CTP biosynthetic process; P:GTP biosynthetic process; P:nucleoside diphosphate phosphorylation; F:nucleoside diphosphate kinase activity; P:purine nucleobase metabolic process	EC:2.7.4.6	IPR001564 (PRINTS); IPR001564 (SMART); G3DSA:3.30.70.141 (GENE3D); IPR001564 (PFAM); PTHR11349 (PANTHER); SSF54919 (SUPERFAMILY)
lcl|c56622_g1_i1	dna polymerase iii subunit delta	246	1	4.71e-25	0.77	2	F:nucleotidyltransferase activity; P:metabolic process		G3DSA:1.10.8.60 (GENE3D)
lcl|c56653_g1_i1	hypothetical protein	354	1	1.15e-32	0.73				no IPS match
lcl|c56704_g1_i1	Putative uncharacterized protein	366	1	2.79e-21	0.64	2	P:transmembrane transport; C:ATP-binding cassette (ABC) transporter complex		G3DSA:3.40.190.10 (GENE3D); IPR000914 (PFAM); SSF53850 (SUPERFAMILY)
lcl|c56843_g1_i1	membrane protein	323	1	3.67e-36	0.78	2	C:membrane; P:transport		PF13328 (PFAM); PTHR21262:SF0 (PANTHER); PTHR21262 (PANTHER); SSF109604 (SUPERFAMILY)
lcl|c56963_g1_i1	protein of unknown function	526	1	9.33e-10	0.68				no IPS match
lcl|c57114_g1_i1	atp synthase subunit epsilon	405	1	8.84e-16	0.63	5	C:proton-transporting ATP synthase complex, catalytic core F(1); P:oxidative phosphorylation; F:proton-transporting ATPase activity, rotational mechanism; P:ATP synthesis coupled proton transport; F:proton-transporting ATP synthase activity, rotational mechanism	EC:3.6.1; EC:3.6.1.3; EC:3.6.1.15	IPR020546 (G3DSA:2.60.15.GENE3D); IPR020546 (PFAM); SIGNAL_PEPTIDE (PHOBIUS); SIGNAL_PEPTIDE_C_REGION (PHOBIUS); NON_CYTOPLASMIC_DOMAIN (PHOBIUS); SIGNAL_PEPTIDE_N_REGION (PHOBIUS); SIGNAL_PEPTIDE_H_REGION (PHOBIUS); IPR020546 (PRODOM); IPR020546 (SUPERFAMILY)
lcl|c57221_g1_i1	isoleucyl-trna synthetase	241	1	1.83e-40	0.92	10	P:isoleucyl-tRNA aminoacylation; P:isoleucine biosynthetic process; F:ATP binding; F:zinc ion binding; F:isoleucine-tRNA ligase activity; C:cytoplasm; P:regulation of translational fidelity; P:valine biosynthetic process; P:leucine biosynthetic process; F:aminoacyl-tRNA editing activity	EC:6.1.1.5; EC:6.1.1; EC:3.1.1.1	G3DSA:2.170.220.10 (GENE3D); IPR002300 (PFAM); PTHR11946:SF11 (PANTHER); PTHR11946 (PANTHER); SSF52374 (SUPERFAMILY)
lcl|c57262_g1_i1	thioredoxin reductase	310	1	1.11e-30	0.89	6	P:obsolete electron transport; P:pyrimidine nucleobase metabolic process; C:cytoplasm; P:removal of superoxide radicals; F:thioredoxin-disulfide reductase activity; P:oxidation-reduction process	EC:1.8.1.9	IPR023753 (PFAM); G3DSA:3.50.50.60 (GENE3D); PTHR22912 (PANTHER); PTHR22912:SF48 (PANTHER); NON_CYTOPLASMIC_DOMAIN (PHOBIUS); CYTOPLASMIC_DOMAIN (PHOBIUS); TRANSMEMBRANE (PHOBIUS); SSF51905 (SUPERFAMILY); TMhelix (TMHMM)
lcl|c57458_g1_i1	alanyl-trna synthetase	426	1	9.31e-41	0.75	7	F:ATP binding; F:RNA binding; F:alanine-tRNA ligase activity; F:metal ion binding; P:alanyl-tRNA aminoacylation; P:aspartate metabolic process; P:alanine metabolic process	EC:6.1.1.7; EC:6.1.1	IPR018164 (PFAM); PTHR11777 (PANTHER); PTHR11777:SF9 (PANTHER); IPR009000 (SUPERFAMILY)
lcl|c57479_g1_i1	dna gyrase subunit a	207	1	7.01e-21	0.82	7	F:DNA binding; F:ATP binding; C:cytoplasm; P:DNA-dependent DNA replication; C:chromosome; F:DNA topoisomerase type II (ATP-hydrolyzing) activity; P:DNA topological change	EC:3.6.1; EC:3.6.1.3; EC:5.99.1; EC:5.99.1.3; EC:3.6.1.15	Coil (COILS); IPR013757 (G3DSA:1.10.268.GENE3D); IPR002205 (PFAM); IPR013760 (SUPERFAMILY)
lcl|c57612_g1_i1	pyruvate dehydrogenase e1 subunit alpha	235	1	3.23e-31	0.88	9	P:isoleucine biosynthetic process; P:gluconeogenesis; C:pyruvate dehydrogenase complex; C:intracellular membrane-bounded organelle; F:pyruvate dehydrogenase (acetyl-transferring) activity; P:valine biosynthetic process; P:glycolytic process; P:leucine biosynthetic process; P:oxidation-reduction process	EC:1.2.4.1	IPR029061 (G3DSA:3.40.50.GENE3D); IPR001017 (PFAM); PTHR11516 (PANTHER); PTHR11516:SF25 (PANTHER); IPR029061 (SUPERFAMILY)
lcl|c57654_g1_i1	hypothetical protein, partial	226	1	4.06e-18	0.7	1	F:transferase activity, transferring alkyl or aryl (other than methyl) groups		IPR001441 (PFAM); IPR001441 (G3DSA:3.40.1180.GENE3D)
lcl|c57656_g1_i1	phosphonate abc transporter atp-binding protein	218	1	2.65e-29	0.91	3	F:ATPase activity; F:ATP binding; P:metabolic process	EC:3.6.1; EC:3.6.1.3; EC:3.6.1.15	IPR027417 (G3DSA:3.40.50.GENE3D); IPR003439 (PFAM); PTHR24220 (PANTHER); IPR027417 (SUPERFAMILY)
lcl|c57685_g1_i1	permease family protein	246	1	8.31e-14	0.71	1	C:integral component of membrane		SignalP-noTM (SIGNALP_EUK)
lcl|c57740_g1_i1	hypothetical protein, partial	341	1	5.39e-17	0.6	1	F:protein binding		IPR003590 (SMART); G3DSA:3.80.10.10 (GENE3D); IPR001611 (PFAM); PF13516 (PFAM); PTHR24106 (PANTHER); SSF52047 (SUPERFAMILY)
lcl|c57782_g1_i1	3-oxoacyl-acp synthase	205	1	3.54e-34	0.94	5	F:3-oxoacyl-[acyl-carrier-protein] synthase activity; C:fatty acid synthase complex; P:acyl-carrier-protein biosynthetic process; F:beta-ketoacyl-acyl-carrier-protein synthase III activity; P:fatty acid biosynthetic process	EC:2.3.1.85; EC:2.3.1.41; EC:2.3.1.180	IPR016039 (G3DSA:3.40.47.GENE3D); IPR013747 (PFAM); TRANSMEMBRANE (PHOBIUS); CYTOPLASMIC_DOMAIN (PHOBIUS); NON_CYTOPLASMIC_DOMAIN (PHOBIUS); IPR016039 (SUPERFAMILY); TMhelix (TMHMM)
lcl|c57872_g1_i1	inorganic pyrophosphatase	213	1	4.74e-30	0.81	4	F:magnesium ion binding; F:inorganic diphosphatase activity; P:oxidative phosphorylation; C:cytoplasm	EC:3.6.1.1; EC:3.6.1	IPR008162 (G3DSA:3.90.80.GENE3D); IPR008162 (PFAM); IPR008162 (PANTHER); PTHR10286:SF0 (PANTHER); IPR008162 (PROSITE_PATTERNS); IPR008162 (SUPERFAMILY)
lcl|c57880_g1_i1	signal peptidase	324	1	4.68e-19	0.88	4	F:aspartic-type endopeptidase activity; P:proteolysis; C:integral component of membrane; C:plasma membrane	EC:3.4.23	SIGNAL_PEPTIDE_H_REGION (PHOBIUS); SIGNAL_PEPTIDE_C_REGION (PHOBIUS); NON_CYTOPLASMIC_DOMAIN (PHOBIUS); SIGNAL_PEPTIDE_N_REGION (PHOBIUS); SIGNAL_PEPTIDE (PHOBIUS); SignalP-noTM (SIGNALP_EUK)
lcl|c57_g1_i1	dihydrolipoamide acyltransferase	576	1	7.6e-45	0.69	2	F:transferase activity, transferring acyl groups; P:metabolic process		G3DSA:2.40.50.100 (GENE3D); IPR004167 (PFAM); IPR000089 (PFAM); IPR004167 (G3DSA:4.10.320.GENE3D); PTHR23151:SF9 (PANTHER); PTHR23151 (PANTHER); IPR003016 (PROSITE_PATTERNS); IPR000089 (PROSITE_PROFILES); IPR004167 (SUPERFAMILY); IPR011053 (SUPERFAMILY)
lcl|c58035_g1_i1	methionine--trna partial	202	1	6.16e-26	0.83	3	F:ATP binding; P:tRNA aminoacylation for protein translation; F:aminoacyl-tRNA ligase activity	EC:6.1.1	IPR029038 (G3DSA:2.20.28.GENE3D); IPR015413 (PFAM); IPR014729 (G3DSA:3.40.50.GENE3D); IPR029038 (SUPERFAMILY)
lcl|c58290_g1_i1	rhomboid family protein	203	1	5.51e-10	0.75	2	C:integral component of membrane; F:serine-type endopeptidase activity	EC:3.4.21	IPR022764 (G3DSA:1.20.1540.GENE3D); NON_CYTOPLASMIC_DOMAIN (PHOBIUS); TRANSMEMBRANE (PHOBIUS); CYTOPLASMIC_DOMAIN (PHOBIUS); TRANSMEMBRANE (PHOBIUS); NON_CYTOPLASMIC_DOMAIN (PHOBIUS); SSF144091 (SUPERFAMILY); TMhelix (TMHMM); TMhelix (TMHMM)
lcl|c6253_g1_i1	abc transporter atp-binding protein	989	1	4.54e-32	0.72	4	F:ATP binding; F:ATPase activity, coupled to transmembrane movement of substances; P:transmembrane transport; C:integral component of membrane	EC:3.6.1; EC:3.6.1.3; EC:3.6.1.15	CYTOPLASMIC_DOMAIN (PHOBIUS); TRANSMEMBRANE (PHOBIUS); CYTOPLASMIC_DOMAIN (PHOBIUS); NON_CYTOPLASMIC_DOMAIN (PHOBIUS); TRANSMEMBRANE (PHOBIUS); IPR011527 (SUPERFAMILY); TMhelix (TMHMM); TMhelix (TMHMM)
lcl|c6483_g1_i1	isncy family ssgr isplu15	426	1	2.05e-79	0.96				IPR010106 (TIGRFAM); PF12784 (PFAM)
lcl|c6633_g1_i1	50s ribosomal protein l6	365	1	4.59e-25	0.88	5	F:structural constituent of ribosome; P:ribosome biogenesis; C:ribosome; F:rRNA binding; P:translation		IPR020040 (G3DSA:3.90.930.GENE3D); IPR020040 (PFAM); PTHR11655:SF14 (PANTHER); IPR000702 (PANTHER); IPR020040 (SUPERFAMILY)
lcl|c6633_g1_i2	30s ribosomal protein s5	1217	1	3.38e-79	0.94	5	F:structural constituent of ribosome; P:ribosome biogenesis; C:small ribosomal subunit; F:rRNA binding; P:translation		IPR014720 (G3DSA:3.30.160.GENE3D); IPR014721 (G3DSA:3.30.230.GENE3D); IPR013810 (PFAM); IPR005712 (TIGRFAM); IPR005324 (PFAM); IPR000851 (PANTHER); IPR013810 (PROSITE_PROFILES); IPR005712 (HAMAP); IPR020568 (SUPERFAMILY); SSF54768 (SUPERFAMILY)
lcl|c6636_g1_i1	50s ribosomal protein l4	1854	1	1.49e-104	0.87	5	F:structural constituent of ribosome; P:ribosome biogenesis; C:ribosome; F:rRNA binding; P:translation		G3DSA:2.40.30.10 (GENE3D); IPR019927 (TIGRFAM); IPR000597 (PFAM); G3DSA:4.10.960.10 (GENE3D); IPR019927 (PANTHER); PTHR11229:SF4 (PANTHER); IPR019926 (PROSITE_PATTERNS); IPR019927 (HAMAP); IPR009000 (SUPERFAMILY)
lcl|c6688_g1_i1	holliday junction dna helicase	689	1	4.08e-117	0.89	9	C:replication fork; F:DNA binding; F:ATP binding; P:DNA repair; P:DNA duplex unwinding; P:DNA recombination; C:Holliday junction helicase complex; F:four-way junction helicase activity; P:SOS response	EC:3.6.1; EC:3.6.1.15	IPR003593 (SMART); IPR008824 (PFAM); G3DSA:1.10.8.60 (GENE3D); IPR027417 (G3DSA:3.40.50.GENE3D); IPR004605 (TIGRFAM); PTHR13779 (PANTHER); IPR004605 (HAMAP); IPR027417 (SUPERFAMILY)
lcl|c6851_g1_i1	membrane protein	253	1	3.39e-17	0.7	5	P:transmembrane transport; C:membrane; C:integral component of membrane; P:transport; F:transporter activity		no IPS match
lcl|c6853_g1_i1	dna gyrase subunit a	512	1	2.82e-83	0.9	7	F:DNA binding; F:ATP binding; C:cytoplasm; P:DNA-dependent DNA replication; C:chromosome; F:DNA topoisomerase type II (ATP-hydrolyzing) activity; P:DNA topological change	EC:3.6.1; EC:3.6.1.3; EC:5.99.1; EC:5.99.1.3; EC:3.6.1.15	IPR002205 (SMART); IPR013758 (G3DSA:3.90.199.GENE3D); IPR002205 (PFAM); PTHR10169 (PANTHER); PTHR10169:SF20 (PANTHER); IPR013760 (SUPERFAMILY)
lcl|c7037_g1_i1	dna-directed rna polymerase subunit beta	333	1	8.21e-45	0.89	7	F:DNA binding; P:pyrimidine nucleobase metabolic process; F:DNA-directed 5'-3' RNA polymerase activity; F:ribonucleoside binding; P:transcription, DNA-templated; P:purine nucleobase metabolic process; C:nucleolus	EC:2.7.7.6	IPR007642 (G3DSA:3.90.1110.GENE3D); IPR007642 (PFAM); PTHR20856:SF20 (PANTHER); IPR015712 (PANTHER); SSF64484 (SUPERFAMILY)
lcl|c7044_g1_i1	excinuclease abc subunit a	324	1	1.02e-33	0.76	5	F:nucleotide binding; P:DNA repair; F:nuclease activity; F:ion binding; C:intracellular part	EC:3.1	G3DSA:1.20.1580.10 (GENE3D); PTHR32282 (PANTHER); PTHR32282:SF2 (PANTHER)
lcl|c7418_g1_i1	afp-like protein	492	1	2.45e-62	0.8				no IPS match
lcl|c8079_g1_i1	dna-directed rna polymerase subunit beta	652	1	1.09e-85	0.89	7	F:DNA binding; P:pyrimidine nucleobase metabolic process; F:DNA-directed 5'-3' RNA polymerase activity; F:ribonucleoside binding; P:transcription, DNA-templated; P:purine nucleobase metabolic process; C:nucleolus	EC:2.7.7.6	Coil (COILS); IPR014724 (G3DSA:2.40.50.GENE3D); IPR007120 (PFAM); IPR015712 (PANTHER); PTHR20856:SF20 (PANTHER); SSF64484 (SUPERFAMILY)
lcl|c8198_g1_i1	---NA---	232							no IPS match
lcl|c826_g1_i1	atp synthase subunit beta	566	1	3.86e-76	0.87	6	C:proton-transporting ATP synthase complex, catalytic core F(1); F:ATP binding; P:ATP hydrolysis coupled proton transport; C:plasma membrane; F:proton-transporting ATP synthase activity, rotational mechanism; P:plasma membrane ATP synthesis coupled proton transport	EC:3.6.1; EC:3.6.1.3; EC:3.6.1.15	IPR027417 (G3DSA:3.40.50.GENE3D); G3DSA:2.40.10.170 (GENE3D); IPR004100 (PFAM); IPR005722 (PTHR15184:PANTHER); PTHR15184 (PANTHER); IPR004100 (SUPERFAMILY); IPR027417 (SUPERFAMILY)
lcl|c8487_g1_i1	transcription termination factor	809	1	1.73e-105	0.89	6	C:transcription factor complex; F:transcription factor activity, sequence-specific DNA binding; F:RNA binding; C:cytoplasm; P:transcription antitermination; P:regulation of transcription, DNA-templated		IPR013735 (G3DSA:3.30.1480.GENE3D); IPR012340 (G3DSA:2.40.50.GENE3D); IPR013735 (PFAM); PTHR22648:SF0 (PANTHER); PTHR22648 (PANTHER); IPR013735 (SUPERFAMILY); IPR012340 (SUPERFAMILY)
lcl|c8487_g1_i2	transcription termination factor	1120	1	0	0.91	6	C:transcription factor complex; F:transcription factor activity, sequence-specific DNA binding; F:RNA binding; C:cytoplasm; P:transcription antitermination; P:regulation of transcription, DNA-templated		IPR012340 (G3DSA:2.40.50.GENE3D); IPR013735 (G3DSA:3.30.1480.GENE3D); IPR015946 (G3DSA:3.30.300.GENE3D); IPR015946 (G3DSA:3.30.300.GENE3D); IPR025249 (PFAM); IPR010213 (TIGRFAM); IPR013735 (PFAM); PTHR22648:SF0 (PANTHER); PTHR22648 (PANTHER); IPR030842 (HAMAP); IPR009019 (SUPERFAMILY); IPR012340 (SUPERFAMILY); IPR009019 (SUPERFAMILY); IPR013735 (SUPERFAMILY)
lcl|c8808_g1_i1	glutamyl-trna amidotransferase	213	1	8.94e-28	0.95	5	F:ATP binding; P:glutamate metabolic process; F:transferase activity; F:glutaminyl-tRNA synthase (glutamine-hydrolyzing) activity; P:translation	EC:6.3.5.7	IPR023631 (G3DSA:3.90.1300.GENE3D); IPR000120 (PFAM); PTHR11895:SF7 (PANTHER); IPR000120 (PANTHER); IPR023631 (SUPERFAMILY)
lcl|c8877_g1_i1	#NAME?	224	1	5.28e-08	0.64	2	P:metabolic process; F:isomerase activity		no IPS match
lcl|c8928_g1_i1	preprotein translocase subunit partial	326	1	1.85e-52	0.93				IPR027417 (G3DSA:3.40.50.GENE3D); PTHR30612 (PANTHER); IPR014018 (PROSITE_PROFILES); IPR027417 (SUPERFAMILY)
lcl|c8928_g2_i1	preprotein translocase subunit partial	361	1	1.45e-61	0.94	4	F:ATP binding; P:protein targeting; C:membrane; P:protein import		IPR000185 (PRINTS); IPR011130 (SMART); IPR011115 (SMART); IPR027417 (G3DSA:3.40.50.GENE3D); IPR011115 (PFAM); IPR011130 (PFAM); IPR011130 (G3DSA:3.90.1440.GENE3D); PTHR30612 (PANTHER); IPR014018 (PROSITE_PROFILES); IPR011130 (SUPERFAMILY); IPR027417 (SUPERFAMILY)
lcl|c9036_g1_i1	family hydrolase	533	1	2.47e-43	0.79	2	F:endodeoxyribonuclease activity, producing 5'-phosphomonoesters; P:DNA catabolic process	EC:3.1.30; EC:3.1.21; EC:3.1	G3DSA:3.20.20.140 (GENE3D); IPR001130 (PFAM); SSF51556 (SUPERFAMILY)
lcl|c9247_g2_i1	transcription elongation factor	378	1	1.18e-57	0.9	6	F:RNA polymerase binding; F:DNA binding; P:regulation of translational elongation; F:translation elongation factor activity; P:regulation of DNA-templated transcription, elongation; C:ribosome		Coil (COILS); IPR022691 (G3DSA:1.10.287.GENE3D); IPR001437 (PFAM); IPR001437 (G3DSA:3.10.50.GENE3D); IPR023459 (PIRSF); IPR022691 (PFAM); PTHR30437 (PANTHER); IPR018151 (PROSITE_PATTERNS); SSF54534 (SUPERFAMILY); IPR022691 (SUPERFAMILY)
lcl|c9404_g1_i1	cell division protein partial	217	1	1.53e-18	0.97	7	F:GTP binding; P:protein polymerization; P:barrier septum assembly; C:cytoplasm; F:GTPase activity; P:metabolic process; C:protein complex	EC:3.6.1; EC:3.6.1.15	IPR000158 (PRINTS); IPR003008 (G3DSA:3.40.50.GENE3D); IPR003008 (PFAM); PTHR30314 (PANTHER); PTHR30314:SF3 (PANTHER); IPR020805 (PROSITE_PATTERNS); IPR003008 (SUPERFAMILY); TMhelix (TMHMM)
lcl|c9421_g1_i1	dna-directed rna polymerase subunit beta	562	1	7.14e-94	0.91	6	F:DNA binding; P:pyrimidine nucleobase metabolic process; F:DNA-directed 5'-3' RNA polymerase activity; P:transcription, DNA-templated; P:purine nucleobase metabolic process; C:nucleolus	EC:2.7.7.6	IPR007081 (PFAM); PTHR19376 (PANTHER); PTHR19376:SF32 (PANTHER); SSF64484 (SUPERFAMILY)
lcl|c9421_g2_i1	dna-directed rna polymerase subunit beta	224	1	9.58e-35	0.97	6	F:DNA binding; P:pyrimidine nucleobase metabolic process; F:DNA-directed 5'-3' RNA polymerase activity; P:transcription, DNA-templated; P:purine nucleobase metabolic process; C:nucleolus	EC:2.7.7.6	IPR007083 (PFAM); PTHR19376:SF32 (PANTHER); PTHR19376 (PANTHER); SSF64484 (SUPERFAMILY)
lcl|c9532_g1_i1	hypothetical protein	470	1	6.5e-51	0.85				IPR021474 (PFAM); IPR012340 (SUPERFAMILY)
lcl|c9585_g1_i1	dead deah box helicase	1726	1	0	0.87	4	F:nucleic acid binding; F:ATP binding; P:metabolic process; F:helicase activity	EC:3.6.1; EC:3.6.1.15	IPR001650 (SMART); IPR014001 (SMART); IPR027417 (G3DSA:3.40.50.GENE3D); IPR027417 (G3DSA:3.40.50.GENE3D); IPR011545 (PFAM); IPR001650 (PFAM); PTHR24031 (PANTHER); IPR001650 (PROSITE_PROFILES); IPR014001 (PROSITE_PROFILES); IPR027417 (SUPERFAMILY)
lcl|c9734_g1_i1	heat shock protein hsp90	293	1	5.56e-37	0.83	4	F:ATP binding; F:unfolded protein binding; P:protein folding; P:response to stress		IPR020568 (SUPERFAMILY)
lcl|c9734_g2_i1	heat shock protein hsp90	462	1	1.55e-53	0.75	1	F:binding		SSF110942 (SUPERFAMILY)
lcl|c9751_g1_i1	30s ribosomal protein s16	1416	1	9.3e-51	0.9	4	F:structural constituent of ribosome; P:ribosome biogenesis; C:ribosome; P:translation		IPR023803 (G3DSA:3.30.1320.GENE3D); IPR000307 (TIGRFAM); IPR000307 (PFAM); IPR000307 (PANTHER); IPR023803 (SUPERFAMILY)
lcl|c97_g1_i2	---NA---	555							Coil (COILS); Coil (COILS); SIGNAL_PEPTIDE_H_REGION (PHOBIUS); NON_CYTOPLASMIC_DOMAIN (PHOBIUS); SIGNAL_PEPTIDE_N_REGION (PHOBIUS); SIGNAL_PEPTIDE_C_REGION (PHOBIUS); SIGNAL_PEPTIDE (PHOBIUS); SignalP-noTM (SIGNALP_GRAM_NEGATIVE); SignalP-TM (SIGNALP_GRAM_POSITIVE); SignalP-noTM (SIGNALP_EUK)
Transcripts mapping to the proteome for ‘Candidatus’ Cardinium hertigii [27] were identified and available gene ontology (GO) terms were assigned using BLAST2GO.
