# Supplementary material for: Novel global effector mining from the transcriptome of early life stages of the soybean cyst nematode Heterodera glycines
Source: Sci Rep. 2018 Feb 6;8:2505. doi: 10.1038/s41598-018-20536-5 (PMC5802810; doi:10.1038/s41598-018-20536-5)
Supplement: Supplementary file 5 — Table S4 [file 41598_2018_20536_MOESM5_ESM.xlsx]

## Sheet: Up-regulated
S4 Table. Differential expression of known SCN effectors between compatible and incompatible host interactions.
		ppJ2-pJ2 Compatible		ppJ2-pJ2 Incompatible
Effector Name	Top BLASTN Transcript ID	logFC	p-value	logFC	p-value
2D01	c30906_g1_i6	11.9507	7.38e-19	10.7479	3.45e-15
24A12	c30906_g1_i6	11.9507	7.38e-19	10.7479	3.45e-15
GLAND6	c30021_g1_i5	11.2135	7.6e-26	10.596	4e-24
2B10(SYV46)	c29696_g3_i4	11.0732	4.24e-28	10.3915	4.46e-26
4G12	c29696_g3_i4	11.0732	4.24e-28	10.3915	4.46e-26
4G05	c30424_g1_i7	9.67637	7.68e-23	9.37892	8.81e-22
30G12	c30424_g1_i7	9.67637	7.68e-23	9.37892	8.81e-22
GLAND13	c25123_g1_i1	9.19382	4.7e-22	8.78019	6.39e-21
16B09	c26955_g1_i1	9.13867	2.09e-22	9.02133	4.95e-22
22C12	c26955_g1_i1	9.13867	2.09e-22	9.02133	4.95e-22
30E03	c26955_g1_i1	9.13867	2.09e-22	9.02133	4.95e-22
GLAND4	c26387_g1_i2	9.02089	9.16e-22	8.36079	8.2e-20
GLAND1	c23695_g1_i6	8.68838	1.86e-20	7.88778	4.73e-18
10A07	c28700_g2_i12	8.60559	2.61e-20	8.0116	1.3e-18
20G04	c28700_g2_i12	8.60559	2.61e-20	8.0116	1.3e-18
27D09	c28700_g2_i12	8.60559	2.61e-20	8.0116	1.3e-18
3B05	c21711_g1_i2	8.13119	1.23e-16	7.4658	8.35e-15
32E03	c30645_g1_i2	7.58962	7.7e-18	7.38444	3.4e-17
11A06	c30906_g1_i5	7.48864	1.33e-17	6.22749	6.97e-14
6E07	c28700_g2_i14	7.34383	5.81e-16	7.04016	7.12e-15
13A06	c28700_g2_i14	7.34383	5.81e-16	7.04016	7.12e-15
GLAND12	c24211_g1_i1	6.52158	3.73e-15	6.14954	4.66e-14
19B10	c29810_g1_i4	6.30359	2.93e-14	5.48879	7.02e-12
GLAND17	c20480_g1_i1	6.22521	3.38e-14	5.65531	1.65e-12
GLAND5	c30906_g1_i1	5.68292	2.67e-12	3.89984	2.78e-07
4D06	c30021_g1_i1	5.40874	7.82e-12	5.08115	6.74e-11
29D09	c30021_g1_i1	5.40874	7.82e-12	5.08115	6.74e-11
18H08	c31157_g1_i1	4.41082	5.69e-09	2.19747	0.00156263
GLAND11	c24868_g1_i2	4.39809	4.65e-09	3.88529	1.15e-07
4F01	c29598_g1_i7	4.35887	7.36e-09	4.5783	1.88e-09
GLAND2	c22416_g1_i1	4.3571	7.29e-09	4.24004	1.55e-08
4E02	c22252_g1_i2	4.00892	5.54e-08	3.74887	2.74e-07
10C02	c22252_g1_i2	4.00892	5.54e-08	3.74887	2.74e-07
10A06	c30256_g4_i4	3.83572	1.84e-07	3.41099	2.39e-06
GLAND16	c16189_g1_i1	3.74312	2.73e-07	3.38588	2.3e-06
GLAND8	c26584_g5_i1	3.4446	5.52e-06	1.91189	0.0109723
7E05	c20676_g1_i1	3.38842	1e-05	1.71659	0.0247327
26D05	c27827_g2_i15	2.91359	4.23e-05	3.50985	1.48e-06
GLAND14	c30543_g2_i10	2.79146	9.08e-05	2.51292	0.000381914
20E03	c25984_g1_i10	2.56531	0.000219099	2.90448	3.63e-05
5D06	c28325_g3_i2	2.53637	0.000254098	1.79003	0.00809475
8H07	c27687_g6_i1	1.98511	0.00451533	2.48775	0.000465562
3D11	c25690_g1_i6	1.97289	0.00358095	1.92165	0.00448527
GLAND7	c30220_g2_i9	1.93465	0.0042532	1.42088	0.0331378
30D08	c30942_g5_i1	1.51783	0.0297593	2.39703	0.000741241
GLAND15	c25766_g1_i6	1.26885	0.0562917	0.842158	0.201826
16A01	c30942_g2_i1	0.837527	0.208546	1.37321	0.0409031
21E12	c30942_g2_i1	0.837527	0.208546	1.37321	0.0409031
5D08	c29247_g3_i3	0.700702	0.308182	2.06683	0.00289917
Genes were compared between ppJ2 and pJ2 samples in compatible and incompatible conditions. A p-value cutoff of 0.05 and minimum expression change of 2-fold was used to identify differentially expressed genes. Yellow highlight denotes those with higher expression during incompatible interaction.

## Sheet: Down-regulated
S4 Table. Differential expression of known SCN effectors between compatible and incompatible host interactions.
		ppJ2-pJ2 Compatible		ppJ2-pJ2 Incompatible
Effector Name	Top BLASTN Transcript ID	logFC	p-value	logFC	p-value
GLAND9	c29829_g1_i4	-0.0786469	0.905554	-0.487939	0.458126
17G06	c30557_g1_i1	-0.114331	0.866058	-0.165497	0.803841
GLAND18	c26584_g4_i17	-0.136662	0.84171	1.04945	0.116629
GLAND10	c26675_g1_i10	-0.257455	0.696726	-0.186579	0.779842
4D09	c26533_g5_i1	-0.286115	0.661773	-0.214616	0.74274
30C02	c25605_g1_i2	-0.413915	0.527426	-0.451561	0.490757
19C07	c28029_g1_i4	-0.525898	0.445424	-2.39106	0.00121288
45D07	c23887_g1_i3	-0.602413	0.358286	-0.494843	0.449987
12H04	c29466_g3_i7	-0.660554	0.320415	-0.320506	0.630705
28B03	c30256_g4_i16	-0.744284	0.257275	-0.511444	0.435022
29F07	c30256_g4_i16	-0.744284	0.257275	-0.511444	0.435022
3H07	c30309_g5_i3	-0.798384	0.224626	-0.539822	0.410062
4G06	c30309_g5_i3	-0.798384	0.224626	-0.539822	0.410062
33E05	c27363_g1_i8	-0.981532	0.136719	-0.865719	0.188458
34B08	c27363_g1_i8	-0.981532	0.136719	-0.865719	0.188458
GLAND3	c29466_g4_i2	-1.17846	0.0751153	0.656721	0.316898
25G01	c29413_g2_i8	-1.52872	0.0220866	-1.538	0.0213276
6F06	c29413_g2_i11	-1.7231	0.0103101	-1.65386	0.0136205
13C08	c29995_g4_i4	-1.96406	0.00372732	-2.2606	0.000955661
17C07	c26763_g1_i3	-3.1589	9.06e-06	-2.93398	3.16e-05
23G12	c31084_g1_i19	-3.34923	3.43e-06	-3.44818	1.98e-06
2A05	c24990_g3_i2	-3.92559	9e-08	-4.03849	4.51e-08
33A09	c28580_g2_i13	-5.81546	0.00199605	-0.844213	0.514813
Genes were compared between ppJ2 and pJ2 samples in compatible and incompatible conditions. A p-value cutoff of 0.05 and minimum expression change of 2-fold was used to identify differentially expressed genes. Yellow highlight denotes those with higher expression during incompatible interaction.
