# Supplementary material for: Novel global effector mining from the transcriptome of early life stages of the soybean cyst nematode Heterodera glycines
Source: Sci Rep. 2018 Feb 6;8:2505. doi: 10.1038/s41598-018-20536-5 (PMC5802810; doi:10.1038/s41598-018-20536-5)
Supplement: Supplementary file 7 — Table S6 [file 41598_2018_20536_MOESM7_ESM.xlsx]

## Sheet: ST6
S6 Table. Effector candidates of note. List of novel effector candidates of particular interest due to their annotation and homology to other nematode effectors.
				Differential Expression				BLASTX Annotation
Transcript ID	Protein ID	Nucleotide	Peptide	log FC ppJ2-pJ2 Ca	p-value	log FC ppJ2-pJ2 ICb	p-value	IDc	e-value	Defline	SPd	NLSe
c25351_g1_i10	c25351_g1_i10|m.26334	TATATTGTAAATGAATACATTGAATTTCGAATATCTTCCAACTAAATCTACACACAAGTGAATGCGCGGAATTCGACCTTTTTGGGGGGTTGAAATTGAGATTTACCACATTTTTCAGGACCTCGTAACTCCATCCTTGCTACACACCCGCCCAAATATTTTGAGGCGCGATCGTTATTTGTTAGCAATGCGCCACATCTGCTGTTGCAAAAAAGGATTATAAATGATTTTTCGAAAGTATTATTTCCAATTCGGCGCGCTTCTCCTTTTGTTGGCACTTGGCCATTGCTTAGCGAATGAAGGGTCTTTTGACGAGGATACTTTTGTTGAGGATGACTCTGAAGACGTTTTGGCTCCACAGTCCGACATTCTGTCCAGCAAAAAATACGTTCCGCCGAC…	MIFRKYYFQFGALLLLLALGHCLANEGSFDEDTFVEDDSEDVLAPQSDILSSKKYVPPTYQTPIIDQNAFFFLELFEETQSIGKKWLKSESKKEGAEEAISKYNGEWQIGSPTDEILANDYGLIVRTKARHHAISARLRKPFKFDGSPLVVQYEVKYEQGQECGGGYLKLLRDDASKDLKQFNDKTPYVIMFGPDKCGMTSKVHLILKHKNPKNGTISEHHAKQPSKSLSNYFEDKKNHLYTLVIRPDNAFSVSVDHTEIMSGNLLTNLEPSVVPPKQIPDPEDKKPADWDNREQIADPEAKKPEDWDENQPKEVEDTDAVKPDDWLEEAEALVADPSAQKPADWDDEMDGEWEARKVPNPECKDRSGCGPWKRPMKPNPLYKGKWTHPMIKNPNYKGV…	Not D/E	N/A	7.51396	2.04881e-06	gi|653747297|gb|AIC81913.1|	0	Calreticulin, partial [Heterodera avenae]	Y	N
c25351_g1_i8	c25351_g1_i8|m.26332	TATATTGTAAATGAATACATTGAATTTCGAATATCTTCCAACTAAATCTACACACAAGTGAATGCGCGGAATTCGACCTTTTTGGGGGGTTGAAATTGAGATTTACCACATTTTTCAGGACCTCGTAACTCCATCCTTGCTACACACCCGCCCAAATATTTTGAGGCGCGATCGTTATTTGTTAGCAATGCGCCACATCTGCTGTTGCAAAAAAGGATTATAAATGATTTTTCGAAAGTATTATTTCCAATTCGGCGCGCTTCTCCTTTTGTTGGCACTTGGCCATTGCTTAGCGAATGAAGGGTCTTTTGACGAGGATACTTTTGTTGAGGATGACTCTGAAGACGTTTTGGCTCCACAGTCCGACATTCTGTCCAGCAAAAAATACGTTCCGCCGAC…	MIFRKYYFQFGALLLLLALGHCLANEGSFDEDTFVEDDSEDVLAPQSDILSSKKYVPPTYQTPIIDQNAFFFLELFEETQSIGKKWLKSESKKEGAEEAISKYNGEWQIGSPTDEILANDYGLIVRTKARHHAISARLRKPFKFDGSPLVVQYEVKYEQGQECGGGYLKLLRDDASKDLKQFNDKTPYVIMFGPDKCGMTSKVHLILKHKNPKNGTISEHHAKQPSKSLSNYFEDKKNHLYTLVIRPDNAFSVSVDHTEIMSGNLLTVSIVIIVIN*	3.07714	2.23688e-05	Not D/E	N/A	tr|A0A068BAS7|A0A068BAS7_HETAV	1e-94	Calreticulin (Fragment) OS=Heterodera avenae PE=2 SV=1	Y	N
c26095_g1_i1	c26095_g1_i1|m.33139	AATAAATTACATTCTCCCAAAATGAATCGAAAATTTACACAAAATTTGTTGGTGCTCTCATTTGCATTAGCATTGGCAAATTTTTTCAGCATTTTTGGCCATCCCGTGGACCACGACAATGAAGAAGACAATGAACCAAACTCACAAAACGTGGACAAAGTGACAAGGAATTACGTTCACAAATTGGTGAAGGATGAGAATCATTTGAGTTCAATGCGGGAATTTGCTGTTGAATGGGCACATAACAATGCGCTGATTTTCAGAAATAAAGAAAGCCCTAAACGTAGCGATGTGTCAGTGTTTGCGCCCGTTTCACTTTTCCCGTCGCCGTTTCCACGACATCCTTTTGAGCATGCACTTTCCATACAAAAGGTGAAAATTGGCCAAAAAACAATTAAA…	NKLHSPKMNRKFTQNLLVLSFALALANFFSIFGHPVDHDNEEDNEPNSQNVDKVTRNYVHKLVKDENHLSSMREFAVEWAHNNALIFRNKESPKRSDVSVFAPVSLFPSPFPRHPFEHALSIQKVKIGQKTIK*	6.90236	2.82471e-05	Not D/E	N/A	tr|F1KWN0|F1KWN0_ASCSU	2e-07	Glutathione synthetase OS=Ascaris suum GN=ASU_12312 PE=2 SV=1	N	N
c26095_g2_i1	c26095_g2_i1|m.33143	GTGCCATCAAAAATTTGCTTCCATATCAAATTGCTCACCCAAAAATGAATTCAAAGTTGGCACAGTGCTTATTCCTCGGCATTGTTTTAATTTTAAATAATTTGCTTGTTATTTTTGGCCATCCTGTGGAAAATGAAAATGATGGCACTAATGGACAAACTTCAGAAGAATTTGACAAAGTGACGCGAAATTACGTTGAACAATTGGTGAAGAGTGAAAAGCATTTGTTGTCACTGCGGCAATTTGCGGTTGAATGGGCGCATAACAATGCGCTGATATTCAGAAACAAAAAAAGTCCCTCCAACCACGGATGCCATTTATAGAAGTGACGTGGCAGTGATTGCGCCTTTTTCTCTTTTCCCGTCGCCATTCCCTCGCCATGCTTTTGAGCACGCTTTG…	AIKNLLPYQIAHPKMNSKLAQCLFLGIVLILNNLLVIFGHPVENENDGTNGQTSEEFDKVTRNYVEQLVKSEKHLLSLRQFAVEWAHNNALIFRNKKSPSNHGCHL*	9.30396	3.42995e-11	8.69396	2.26493e-09	tr|A8NM47|A8NM47_BRUMA	6e-30	Glutathione synthetase OS=Brugia malayi GN=Bm-gss-1 PE=3 SV=2	N	N
c26095_g2_i2	c26095_g2_i2|m.33146	GTGCCATCAAAAATTTGCTTCCATATCAAATTGCTCACCCAAAAATGAATTCAAAGTTGGCACAGTGCTTATTCCTCGGCATTGTTTTAATTTTAAATAATTTGCTTGTTATTTTTGGCCATCCTGTGGAAAATGAAAATGATGGCACTAATGGACAAACTTCAGAAGAATTTGACAAAGTGACGCGAAATTACGTTGAACAATTGGTGAAGAGTGAAAAGCATTTGTTGTCACTGCGGCAATTTGCGGTTGAATGGGCGCATAACAATGCGCTGATATTCAGAAACAAAAAAAGTCCCTCCAACCACGGATGCCATTTATAGAAGTGACGTGGCAGTGATTGCGCCTTTTTCTCTTTTCCCGTCGCCATTCCCTCGCCATGCTTTTGAGCACGCTTTG…	AIKNLLPYQIAHPKMNSKLAQCLFLGIVLILNNLLVIFGHPVENENDGTNGQTSEEFDKVTRNYVEQLVKSEKHLLSLRQFAVEWAHNNALIFRNKKSPSNHGCHL*	7.02032	6.20153e-15	5.52147	1.8972e-10	tr|F1KWN0|F1KWN0_ASCSU	9e-32	Glutathione synthetase OS=Ascaris suum GN=ASU_12312 PE=2 SV=1	N	N
c26095_g2_i3	c26095_g2_i3|m.33148	GTGCCATCAAAAATTTGCTTCCATATCAAATTGCTCACCCAAAAATGAATTCAAAGTTGGCACAGTGCTTATTCCTCGGCATTGTTTTAATTTTAAATAATTTGCTTGTTATTTTTGGCCATCCTGTGGAAAATGAAAATGATGGCACTAATGGACAAACTTCAGAAGAATTTGACAAAGTGACGCGAAATTACGTTGAACAATTGGTGAAGAGTGAAAAGCATTTGTTGTCACTGCGGCAATTTGCGGTTGAATGGGCGCATAACAATGCGCTGATATTCAGAAACAAAAAAAGTCCCTCCAACCACGGATGCCATTTATAGAAGTGACGTGGCAGTGATTGCGCCTTTTTCTCTTTTCCCGTCGCCATTCCCTCGCCATGCTTTTGAGCACGCTTTG…	AIKNLLPYQIAHPKMNSKLAQCLFLGIVLILNNLLVIFGHPVENENDGTNGQTSEEFDKVTRNYVEQLVKSEKHLLSLRQFAVEWAHNNALIFRNKKSPSNHGCHL*	7.1082	1.9963e-16	6.33761	4.68153e-14	tr|F1KWN0|F1KWN0_ASCSU	5e-61	Glutathione synthetase OS=Ascaris suum GN=ASU_12312 PE=2 SV=1	N	N
c26889_g1_i2	c26889_g1_i2|m.41895	CCAAGTTTGAGAAATAACCAAAATGTTTATTTACAAAACTTTTCTGTGCGTTTTATTCGTTTTCCCGCAAATATTCCATTTGAACACTGCAAATGAAACTCTCAAAAGATTTAAACCGCGCAACCAAAAGGACGAAGTCATAATTCGCCTAATCCGTGACGAAGACATTGACGAAACGGCCGAGATCATTCAGGAATCCTATCTGCAGGATTGTCTAAAGATAAAGCATGCCACGCCGGAGCAATGTAAGCAAATGAAAAAAGTGCCGTTGGAAAGGACGCGGATGGCACTGAGCAAATTCAAAGCGGAGGAGGACGGGGCGCTGATAGTTGCCGAAACGACGGCACTAACAGATGCAGGGAGTTCAAACGGTGGTGCGCGACTTATGGGCTGCATCAG…	MFIYKTFLCVLFVFPQIFHLNTANETLKRFKPRNQKDEVIIRLIRDEDIDETAEIIQESYLQDCLKIKHATPEQCKQMKKVPLERTRMALSKFKAEEDGALIVAETTALTDAGSSNGGARLMGCIRVKLNSQGNTKDNGPFAQIGPFATRVDAHGWGIGTQMLQVAEEYAVNRWNVCEMILDAHGIPEPVKDVVHPPMTPLLKFYEKRGYRRIGKTNWFDPAESNYVRIPNSLTHLERMVKDTCLAKGTSRKGTKRGREEEKGKAPEGESIGKQLIRNYAAEAVKSEEELAELVEAAVDLAHEFGLIKRLSDDESRQRRTTDLASIQPFSLFPSPFPRSLFHRAIAVHKGMQKLFFRVSCDYEFLAKATEQLAKTNKTYERMVGLMDQVRREGHQQPYT…	3.79827	2.03895e-07	3.30647	3.82185e-06	tr|F1KWN0|F1KWN0_ASCSU	2e-58	Glutathione synthetase OS=Ascaris suum GN=ASU_12312 PE=2 SV=1	Y	Y
c26349_g1_i2	c26349_g1_i2|m.35883	ATAAAATTTAAAATAAGTACGAAAAACAACAACATTTGATATATCATTTCACAATGAAAGTGTTTGTGCTCTTAATTTGTTTGCTGTTCATAACAAAGGCAGAATCCGTTGAAGAAAAGCAGCCAAATGATGATGGCCAAGATTTTGACAAAGACGATATTCAAACAATTTTTGAAGATGCGGTTGACTGTGCCCAAGCTTTGGCATTGGTCACTTTGCCGCACACACATGAAGGAAGAGGTGACGAAGCATTGATTCACCCGTTTACGCTCTTTCCGACTCCATTTCCACGACAACTTTACGAGCAGGCGATAGAACTACAATGGGCGTACAATTTGTTGTATTTCCGAATTTCAAATGACTTCGATTTTCTCATTGAACATTATGAAATAGCAGCAA…	MKVFVLLICLLFITKAESVEEKQPNDDGQDFDKDDIQTIFEDAVDCAQALALVTLPHTHEGRGDEALIHPFTLFPTPFPRQLYEQAIELQWAYNLLYFRISNDFDFLIEHYEIAAKTNAHVRHYLNIMKEVKKEGIKQKKTLLLGRSDYMCHVVKDENTEKGERYELKQIEFNTGQLGGVHLARLLTQLHRRTMQKAGLEASKDQLLNNGSDFVIAEALFMAWTAFGDPKAVFLFVASKTSRNRFGQRQIEYLLEKISNYKMKIIRISLPACARQMKLGQLTLDPQDNTLRLYGQKVAVTYIATEAPNPSDDEWKVRLLFERSTAIKSPTIGQDLANQKKVQQLLTKPGMLERFLPEPEHAAKVEALRRSFAGLWALHDEDEQTERAIQDAIRNPQNYV…	7.01846	1.74905e-16	6.29556	2.4609e-14	tr|F1KWN0|F1KWN0_ASCSU	4e-98	Glutathione synthetase OS=Ascaris suum GN=ASU_12312 PE=2 SV=1	Y	N
c26349_g1_i3	c26349_g1_i3|m.35884	ATAAAATTTAAAATAAGTACGAAAAACAACAACATTTGATATATCATTTCACAATGAAAGTGTTTGTGCTCTTAATTTGTTTGCTGTTCATAACAAAGGCAGAATCCGTTGAAGAAAAGCAGCCAAATGATGATGGCCAAGATTTTGACAAAGACGATATTCAAACAATTTTTGAAGATGCGGTTGACTGTGCCCAAGCTTTGGCATTGGTCACTTTGCCGCACACACATGAAGGAAGAGGTGACGAAGCATTGATTCACCCGTTTACGCTCTTTCCGACTCCATTTCCACGACAACTTTACGAGCAGGCGATAGAACTACAATGGGCGTACAATTTGTTGTATTTCCGAATTTCAAATGACTTCGATTTTCTCATTGAACATTATGAAATAGCAGCAA…	MKVFVLLICLLFITKAESVEEKQPNDDGQDFDKDDIQTIFEDAVDCAQALALVTLPHTHEGRGDEALIHPFTLFPTPFPRQLYEQAIELQWAYNLLYFRISNDFDFLIEHYEIAAKTNAHVRHYLNIMKEVKKEGIKQKKTLLLGRSDYMCHVVKDENTEKGERYELKQIEFNTGQLGGVHLARLLTQLHRRTMQKAGLEASKDQLLNNGSDFVIAEALFMAWTAFGDPKAVFLFVASKTSRNRFGQRQIEYLLEKISNYKMKIIRISLPACARQMKLGQ*	7.5759	1.03208e-06	7.05748	1.79859e-05	tr|F1KWN0|F1KWN0_ASCSU	1e-39	Glutathione synthetase OS=Ascaris suum GN=ASU_12312 PE=2 SV=1	Y	N
c27439_g4_i1	c27439_g4_i1|m.49354	ATTTGATGATTTATCATCAGTCACTGAAGAGTCGTCAACAATTTCCGAGTCTTGTGCGTCGGTGTGCAGTGGATTTGGATGGACAAATTATAATGGCAATTGTTACAAAGTTATCGAAGGACTGATGAATCAGACTCAAGCGGTGGTCGCTTGTACTGCCGAAGACCCGCAAGCGCAACTCGTCAGTATTTGGGATGAGGCCGAAAATCGGCTTATTTCACAAATTATTACCCGGCCGCTTGCACGTTCACTTCAAACATATAATTTGGCATCACCAATTTTCAACACTTTTTGGATCGGTCTTCGCCGTGTCCTTGTCGGAAATCGCTACCAAAGCACATGGACAAACGGTTCGGCAGCAATATTTGGCAATGTTCCCGAAATTACAACTGCTGCGTC…	FDDLSSVTEESSTISESCASVCSGFGWTNYNGNCYKVIEGLMNQTQAVVACTAEDPQAQLVSIWDEAENRLISQIITRPLARSLQTYNLASPIFNTFWIGLRRVLVGNRYQSTWTNGSAAIFGNVPEITTAASRNTSPWAAGQPSGTNKYTDPTGANEECVHMINANGQWNDARCAIQMTGAICKKAAQAVGIGSQAAVTPVGTGQIRVQSAGSSAAPPQASSSSFDLCNPSVSVCGGFGWTIFNGKCYKV	Not D/E	N/A	7.5568	1.4456e-06	tr|I6R429|I6R429_ROTRE	4e-08	C-type lectin OS=Rotylenchulus reniformis GN=CTL8 PE=2 SV=1	N	N
c27491_g6_i1	c27491_g6_i1|m.50307	GTTCATTTCCCAATTGGCCCCCAATCGCCGGACACAAAAACCCACCCGAAAATGTTCCATTTGGCCGCCATCGTTGCGCTAGCGGCGCTCGCACTGCCCCTGGCATCTTCAGACAAGTTCAGACCATGCCTCGAGGGCTACGCACAATACGGCAAATACTGCTACAAGGCATTCACAAACCCGGACAAAAGCCTGCCATGGTCAGACGCTAACAAAATGTGCAAGACTGAAGGTGCCGAACTCGCGTCAGTGCACAGCGAAACGGAGCGCGAATTTGTGAACATGCTCGTCCTTAGGGAGGCGAACAAAATGGAATTCAACTGCAAACAGCCGGGCCGCGCCTTCTTTTGGTTTGGCCTGAAGCTGAAATGGAGCGAAAAGAAGCTGGAGGATGCAAGT…	VHFPIGPQSPDTKTHPKMFHLAAIVALAALALPLASSDKFRPCLEGYAQYGKYCYKAFTNPDKSLPWSDANKMCKTEGAELASVHSETEREFVNMLVLREANKMEFNCKQPGRAFFWFGLKLKWSEKKLEDASWTDGKPVDYLSPTEWGAYKRPLTMDNAGGAGYNKENENCVFLGQWPRKVKEYLSLETALDKSGVDVLWMDVVCEKPEEYWAPHGAVCKMRAKEEEKGYGKDKYGAKEEEEEEDEELRKINKYVTIGSGNFIYANKNTYMILLLKDLYGKQLKEESRKKVCELYNGEYVKVKDEPKEAQEYLDKVLAKEKELYSDSSDHMFCRFTGIIGACGESCYKVPLPICAEGYAYFSGYCYKAFTNADKEVKYSEAQKICKSDGAELVSMHSE…	9.02017	1.25357e-22	6.64352	1.54774e-15	tr|Q8T5Q6|Q8T5Q6_HETGL	0	C-type lectin domain protein OS=Heterodera glycines GN=ctl-1 PE=2 SV=1	Y	N
c27491_g6_i2	c27491_g6_i2|m.50309	GTTCATTTCCCAATTGGCCCCCAATCGCCGGACACAAAAACCCACCCGAAAATGTTCCATTTGGCCGCCATCGTTGCGCTAGCGGCGCTCGCACTGCCCCTGGCATCTTCAGACAAGTTCAGACCATGCCTCGAGGGCTACGCACAATACGGCAAATACTGCTACAAGGCATTCACAAACCCGGACAAAAGCCTGCCATGGTCAGACGCTAACAAAATGTGCAAGACTGAAGGTGCCGAACTCGCGTCAGTGCACAGCGAAACGGAGCGCGAATTTGTGAACATGCTCGTCCTTAGGGAGGCGAACAAAATGGAATTCAACTGCAAACAGCCGGGCCGCGCCTTCTTTTGGTTTGGCCTGAAGCTGAAATGGAGCGAAAAGAAGCTGGAGGATGCAAGT…	VHFPIGPQSPDTKTHPKMFHLAAIVALAALALPLASSDKFRPCLEGYAQYGKYCYKAFTNPDKSLPWSDANKMCKTEGAELASVHSETEREFVNMLVLREANKMEFNCKQPGRAFFWFGLKLKWSEKKLEDASWTDGKPVDYLSPTEWGAYKRPLTMDNAGGAGYNKENENCVFLGQWPRKVKEYLSLETALDKSGVDVLWMDVVCEKPEEYWAPHGAVCKMRAKEEEKGYGKDKYGAKEEEEEEDEELRKINKYVTIGSGNFIYANKNTYMILLLKDLYGKQLKEESRKKVCELYNGEYVKVKDEPKEAQEYLDKVLAKEKELYSDSSDHMFCRFTGIIGACGESCYKVPLPICAEGYAYFSGYCYKVRAMGQWLRNTLFEGVHQRGQRSQIFGSAED…	7.70651	9.15533e-13	5.27897	5.18875e-06	tr|Q8T5Q6|Q8T5Q6_HETGL	0	C-type lectin domain protein OS=Heterodera glycines GN=ctl-1 PE=2 SV=1	Y	N
c27491_g6_i3	c27491_g6_i3|m.50311	GTTCATTTCCCAATTGGCCCCCAATCGCCGGACACAAAAACCCACCCGAAAATGTTCCATTTGGCCGCCATCGTTGCGCTAGCGGCGCTCGCACTGCCCCTGGCATCTTCAGACAAGTTCAGACCATGCCTCGAGGGCTACGCACAATACGGCAAATACTGCTACAAGGCATTCACAAACCCGGACAAAAGCCTGCCATGGTCAGACGCTAACAAAATGTGCAAGACTGAAGGTGCCGAACTCGCGTCAGTGCACAGCGAAACGGAGCGCGAATTTGTGAACATGCTCGTCCTTAGGGAGGCGAACAAAATGGAATTCAACTGCAAACAGCCGGGCCGCGCCTTCTTTTGGTTTGGCCTGAAGCTGAAATGGAGCGAAAAGAAGCTGGAGGATGCAAGT…	VHFPIGPQSPDTKTHPKMFHLAAIVALAALALPLASSDKFRPCLEGYAQYGKYCYKAFTNPDKSLPWSDANKMCKTEGAELASVHSETEREFVNMLVLREANKMEFNCKQPGRAFFWFGLKLKWSEKKLEDASWTDGKPVDYLSPTEWGAYKRPLTMDNAGGAGYNKENENCVFLGQWPRKVKEYLSLETALDKSGVDVLWMDVVCEKPEEYWAPHGAVCKMRAKEEEKGYGKDKYGAKEEEEEEDEELRKINKYVTIGSGNFIYANKNTYMILLLKDLYGKQLKEESRKKVCELYNGEYVKVKDEPKEAQEYLDKVLAKEKELYSDSSDHMFCRFTGIIGACGESCYKVPLPICAEGYAYFSGYCYKAFTNADKEVKYSEAQKICKSDGAELVSMHSE…	12.2396	1.01743e-19	9.68258	4.12031e-12	tr|Q8T5Q6|Q8T5Q6_HETGL	0	C-type lectin domain protein OS=Heterodera glycines GN=ctl-1 PE=2 SV=1	Y	N
c27491_g6_i4	c27491_g6_i4|m.50313	GTTCATTTCCCAATTGGCCCCCAATCGCCGGACACAAAAACCCACCCGAAAATGTTCCATTTGGCCGCCATCGTTGCGCTAGCGGCGCTCGCACTGCCCCTGGCATCTTCAGACAAGTTCAGACCATGCCTCGAGGGCTACGCACAATACGGCAAATACTGCTACAAGGCATTCACAAACCCGGACAAAAGCCTGCCATGGTCAGACGCTAACAAAATGTGCAAGACTGAAGGTGCCGAACTCGCGTCAGTGCACAGCGAAACGGAGCGCGAATTTGTGAACATGCTCGTCCTTAGGGAGGCGAACAAAATGGAATTCAACTGCAAACAGCCGGGCCGCGCCTTCTTTTGGTTTGGCCTGAAGCTGAAATGGAGCGAAAAGAAGCTGGAGGATGCAAGT…	VHFPIGPQSPDTKTHPKMFHLAAIVALAALALPLASSDKFRPCLEGYAQYGKYCYKAFTNPDKSLPWSDANKMCKTEGAELASVHSETEREFVNMLVLREANKMEFNCKQPGRAFFWFGLKLKWSEKKLEDASWTDGKPVDYLSPTEWGAYKRPLTMDNAGGAGYNKENENCVFLGQWPRKVKEYLSLETALDKSGVDVLWMDVVCEKPEEYWAPHGAVCKMRAKEEEKGYGKDKYGAKEEEEEEDEELRKINKYVTIGSGNFIYANKNTYMVSTE*	9.17387	3.17968e-19	7.49472	8.74788e-14	tr|Q8MU03|Q8MU03_HETGL	6e-152	Putative C-type lectin (Fragment) OS=Heterodera glycines PE=2 SV=1	Y	N
c27491_g6_i7	c27491_g6_i7|m.50320	GTTCATTTCCCAATTGGCCCCCAATCGCCGGACACAAAAACCCACCCGAAAATGTTCCATTTGGCCGCCATCGTTGCGCTAGCGGCGCTCGCACTGCCCCTGGCATCTTCAGACAAGTTCAGACCATGCCTCGAGGGCTACGCACAATACGGCAAATACTGCTACAAGGCATTCACAAACCCGGACAAAAGCCTGCCATGGTCAGACGCTAACAAAATGTGCAAGACTGAAGGTGCCGAACTCGCGTCAGTGCACAGCGAAACGGAGCGCGAATTTGTGAACATGCTCGTCCTTAGGGAGGCGAACAAAATGGAATTCAACTGCAAACAGCCGGGCCGCGCCTTCTTTTGGTTTGGCCTGAAGCTGAAATGGAGCGAAAAGAAGCTGGAGGATGCAAGT…	VHFPIGPQSPDTKTHPKMFHLAAIVALAALALPLASSDKFRPCLEGYAQYGKYCYKAFTNPDKSLPWSDANKMCKTEGAELASVHSETEREFVNMLVLREANKMEFNCKQPGRAFFWFGLKLKWSEKKLEDASWTDGKPVDYLSPTEWGAYKRPLTMDNAGGAGYNKENENCVFLGQWPRKVKEYLSLETALDKSGVDVLWMDVVCEKPEEYWAPHGAVCKMRAKEEEKGYGKDKYGAKEEEEEEDEELRKINKYVTIGSGNFIYANKNTYMILLLKDLYGKQLKEESRKKVCELYNGEYVKVKDEPKEAQEYLDKVLAKEKELYSDSSDHMFCRFTGIIGACGESCYKVPLPICAEGYAYFSGYCYKAFTNADKEVKYSEAQKICKSDGAELVSMHSE…	7.12588	7.50705e-16	5.29924	1.73461e-10	tr|Q8T5Q6|Q8T5Q6_HETGL	0	C-type lectin domain protein OS=Heterodera glycines GN=ctl-1 PE=2 SV=1	Y	N
c26005_g1_i1	c26005_g1_i1|m.32160	ATTTCATCATTTTTGACAAAAACACACTTTAAAAAAATACCAAAAAATATTTTTAATTTAAAAATTAATTTACGAGGTAAAAATGAATTTTCTCACGAATGTTGCTACTGCCTTCATTTTTATGTCCACATTGTCTGGTGGGAGTTGTGGAGATAATGAAGCTGCTGATGAAAATGGTGATGGTGCCACAAATGTTGGATACATCCGTAAATTGTCAAATGCCGTGGTTGGTACACTTGGGGCGATGGTCTCGATAACGGGCGCATTTGGCATAAATCAAAATGGGAACGGCACAGAACTTGCATTGGCACAAAACGGGACACCATGGCATTTGCAAAGTGGCATCGAAATGTCGGCACGCATGCCGATTTTTGAAAAGGTCAATTATCCAAAAAGCCC…	MNFLTNVATAFIFMSTLSGGSCGDNEAADENGDGATNVGYIRKLSNAVVGTLGAMVSITGAFGINQNGNGTELALAQNGTPWHLQSGIEMSARMPIFEKVNYPKSPKRHYWEVKNGIELSSLMPKFENGNGIGKQQMPMPPNTTNLVMMNDGEQKRSKKHKHKGKSHHNEGMKLSGDYVAHDPTMIQLADRSFVVYSTHNGMEARLSKDMVFWTRNSAVFPKGLGWASKLARNNEFWAPDVSGPYGEGKDKKYWLFYCVPVDGTLMNPQQKLTHTALIGRAVSSSGRPGTWQDLGRILESNEKDNFNAIDPNLFVDPSTKRFWLQYGSFWMGIFQAELNPKTGALLNPKQKPIHLATRPNVPDHAVEAPFLFKKGNWYYLFVSFDRCCAGLSSTYTIRV…	4.59106	2.84907e-09	4.20283	3.45793e-08	tr|A0A081EQM5|A0A081EQM5_STRFR	7e-77	Arabinan endo-1,5-alpha-L-arabinosidase OS=Streptomyces fradiae GN=SFRA_02705 PE=4 SV=1	Y	Y
c25123_g1_i1	c25123_g1_i1|m.24637	ATTTGACGCTCATTAAAAAAAAAACTAATTTCTCTCATCAATTTAACACAGATCACTTTTCCAATCATATTTAACTCTAATTGATAGCCCCTTTTCAATTCAACCAAAAACACTATGAATTCTGTGATCAAACTTAAGCTGATCACTACAGCATTTGTACTACTTTTTGTGTGCAAAAGCGATGGCCATACAGCACGAGAGCTTAATGTGTTGCTGCACCAGGACAGTATTGTGCACCTTTGGATTCAGCCAAAAACGCGGAACATGGTAGCAAATGTGTATTTGTGCCCAATTACTGCCGGAGCAACACCAAATGTCGAGACTGAACTTGCCGAGCAACGCAATGTTGCCGAGTGCAAGCAGTACTCAACCAACCTGTGGTACGACTTCTACGAGATC…	MNSVIKLKLITTAFVLLFVCKSDGHTARELNVLLHQDSIVHLWIQPKTRNMVANVYLCPITAGATPNVETELAEQRNVAECKQYSTNLWYDFYEINGVDKAGEYVLKLTESTKPSLIYVYEQKTVLQEGIRILFINDEAKLPNLEGSYHFRAPFGWNSDPAGFNRSKDGLFHLFYQHYPHAVQWSTMFWGHAISNDLINWIHLPIFMMPPNLLHLDFENGHFTGSTLNLPNGEFGVFWTQRITDFPRGTITEFPWREVQQYVSTKNLIRPDWNTKKTIVEGFPTDVPPLGKSFHDPVVFFGPEGYYYMTIGGERKDGSAGVVLLYRNKNKSADQLDHDWEYQGVVYEDNRFELRLCECPMLVAMGDPLDRNTKWVLSYVSDKGSYPVLGKDAEGRERMN…	9.19382	4.70206e-22	8.78019	6.38741e-21	tr|J0BZJ7|J0BZJ7_RHILT	4e-75	Beta-fructosidase, levanase/invertase OS=Rhizobium leguminosarum bv. trifolii WSM2012 GN=Rleg10DRAFT_0408 PE=4 SV=1	Y	N
c25123_g1_i2	c25123_g1_i2|m.24638	TTTTTTTTTTTTTTTGGTTTTTTGGCATACTATCCCTCCCCCACACATTTTTGAAGGGCTTCCATGACCAACAGTCGGGCAGATCATTTACCATCGGATGGATCTGCGACATTGGCTGGATCGGCGACAACACTGGTGACGCGAACTTTGATGGCCGAGGTGGCGTCACGTCGATGACTTTGCCTAAGGAATTTGTTCTGAAGGACGACCATTTGATTGTCAGACCGTTGCCCGAGTTGGCCCAACTCCGTCAGAGCAAACAACCGCACCAAATAAGAAAGGGTGAAAAATACAGTTTGGAAAAAGGGCATGCCGAACTTTTGTTCCAATTCAAATGGTCCAATAATGATGATGGTTCAGCAGAGGAGAAATTCGTGTTGGACTTGACCCCAACACAGT…	FFFFWFFGILSLPHTFLKGFHDQQSGRSFTIGWICDIGWIGDNTGDANFDGRGGVTSMTLPKEFVLKDDHLIVRPLPELAQLRQSKQPHQIRKGEKYSLEKGHAELLFQFKWSNNDDGSAEEKFVLDLTPTQLKDGKLEFTIDSKGIELKRTWVKPNKRLVVYNVKPTQIHVFIDLDTVEYFADNGRWSGAVRVPNASQENRIGTVELKSTPLVLEQSSLWYLKYGSHKSARLQPNGIPFAMNAETSSFKQDEA*	7.58379	2.06326e-12	8.25233	6.64972e-14	tr|A0A060IF48|A0A060IF48_RHIET	3e-09	Glycoside hydrolase family 32 protein OS=Rhizobium etli bv. mimosae str. IE4771 GN=IE4771_PD00040 PE=4 SV=1	Y	N
c16214_g1_i1	c16214_g1_i1|m.3704	CCAAGTTTGAGGTAGATAAAAACCCAACACGAACATGAAACCCGCAATTATTACTGCCCTTTTAATTGCGTTTATTCTGCACCAAATTACCGCCGTAATTGAAAATGAATGTGGACAATGCAAACATTGTCTGGATAAAAATGATTGTTTTCTCAACATGATCACTGCTTGGGCTCAGAATGGCGAAATCGAATGGCCACGGGTGTTGGGAGAGAACCCAAATTTGTGGGGAAAGGAACAAAAAGTGTTGGCCGATGCGAAGGCAACCGAAGACAAACAGTTCCAAGACCCGAAATTTGAACAAAATTTTAAGGCAATGAATGCCATTGGTATGGCTCATCGCGGTGCCTACCATTACTTCAGAGGAGAGCCGGGAAGTGCCGGTGCCTTGGAGCAAGT…	MKPAIITALLIAFILHQITAVIENECGQCKHCLDKNDCFLNMITAWAQNGEIEWPRVLGENPNLWGKEQKVLADAKATEDKQFQDPKFEQNFKAMNAIGMAHRGAYHYFRGEPGSAGALEQVRHFLNTSIRAGFNVHKDFAVVNVEIYKNEGADKDQFTGKLLNFVKLLKSKVPNLFIHTSVDHWSALINNDHDEFFAQFPLSVIDYDSQQSPALPRPWKVWQRWLHTMTVPVNGISGNVWLSRVNCSVKMMPNIF*	6.94024	5.59426e-16	5.60095	4.45552e-12	tr|W2DZL2|W2DZL2_9PSED	7e-16	Glycosyl hydrolase family protein OS=Pseudomonas sp. FH1 GN=H096_03325 PE=4 SV=1	Y	N
c26100_g1_i2	c26100_g1_i2|m.33205	CAAGTTTGAGAATCTTTTCTCAATTTTCTTTTCAAAATGATAACTCTTCAATATTTAATTGGATTTTTGTTCGCCGCTCTTCTGGCCCATTACGTCAATTCATGTTGGTTAATGGACAAAAATGTCGCTTGGTGGTGCTGCAATTGTTGGGACAGTGGAAAAAGTGTTGACGAAGATGTTGTTGGTGTACAGCAACAACATCTACAACTACCACAGCAGCAGATGTTGCTAAGCGGGGCAAAACTTGGACAAAAGCGCTCATTACAAATACAAAAGCCAAATTTATTCCAAAGGGACAACAGAATTTACGCGCTTCAAGACAATGCCATATTTGATGACCAAGACCAACAACAGTTGTATAACAGCAGAATTAGCCAATTGGGCGGTTCAAACACGAGT…	MITLQYLIGFLFAALLAHYVNSCWLMDKNVAWWCCNCWDSGKSVDEDVVGVQQQHLQLPQQQMLLSGAKLGQKRSLQIQKPNLFQRDNRIYALQDNAIFDDQDQQQLYNSRISQLGGSNTSGIVTVPVQLYSSSILHIWLKTRSATQEVPARIRLRHPAMDNVTLAKTDQFIEYEFHELALLLEGPANLEWAKEDTRVSYIYVFEPDTVLERGIRPAFISNAARFPDVREGYHFRPPLGWMNDPNGFSKFGDHFHLFYQHYPHALHWSAMFWGHAVSRDLINWVHQPIFLLPDPAVALEHDGIGGIYSGSAVVVIDAVSGRPKMNVYYTDSLNDRVPWQFQRAVTTTNGIMPDRAATTLIPDVPPGVGLMPDFRDPSVFMGPDGRWKMVLSSKDNQGGV…	3.15057	9.20494e-06	Not D/E	N/A	tr|S3HP94|S3HP94_9RHIZ	1e-144	Beta-fructofuranosidase OS=Rhizobium grahamii CCGE 502 GN=RGCCGE502_24898 PE=4 SV=1	Y	N
c23521_g1_i1	c23521_g1_i1|m.15080	AAAAAAAGTAAAGATTGATGCCCAATTGAATTTGCTTCGACTGTGTTAATAAAAGTGATTAGTGAAGGTCACAAATCGGAAACGCATGTGATCATTTGCAAATTGTTTGGGTAATTAAATGGCATTTGACTTTTAGCGGCACACTAATTACGGTAATTGTGATAAAAGGCCAAAGATTCCGTTCAAATGATTGATTATCTGTGCTGATTAACCGAATTTTCTCCGTAAAAAAGCCCTTTAAAAGGCATGCCAAAAATGGAAATTCATTCAAAATAATTTAATTTTCTCTGATTTTCCGAATTACAAAATGCCTTCTTTTCTGCCAATGCTTTTCCTCCTCCTCTCCGTCCAATTGCTCTCCTTTTTGCCCTGCTCCTTCTCCGCTTCGCTTTCTGTTGC…	MPSFLPMLFLLLSVQLLSFLPCSFSASLSVAPAYTTKDTCLSESSASDSISAQLNKPISGGQFTFYGIGGQGACGLDIATPTKSAAGSGTLFNSDAAWVESCLPDARYLLNDLVCINRCVKIEYKGNT*	5.51383	4.81019e-08	4.64998	1.59279e-05	tr|G0WX17|G0WX17_HETGL	5e-41	Expansin OS=Heterodera glycines GN=expb1-1 PE=2 SV=1	Y	N
c23521_g1_i2	c23521_g1_i2|m.15081	AAAAAAAGTAAAGATTGATGCCCAATTGAATTTGCTTCGACTGTGTTAATAAAAGTGATTAGTGAAGGTCACAAATCGGAAACGCATGTGATCATTTGCAAATTGTTTGGGTAATTAAATGGCATTTGACTTTTAGCGGCACACTAATTACGGTAATTGTGATAAAAGGCCAAAGATTCCGTTCAAATGATTGATTATCTGTGCTGATTAACCGAATTTTCTCCGTAAAAAAGCCCTTTAAAAGGCATGCCAAAAATGGAAATTCATTCAAAATAATTTAATTTTCTCTGATTTTCCGAATTACAAAATGCCTTCTTTTCTGCCAATGCTTTTCCTCCTCCTCTCCGTCCAATTGCTCTCCTTTTTGCCCTGCTCCTTCTCCGCTTCGCTTTCTGTTGC…	MPSFLPMLFLLLSVQLLSFLPCSFSASLSVAPAYTTKDTCLSESSASDSISAQLNKPISGGQFTFYGIGGQGACGLDIATPTKSAAGSGTLFNSDAAWVESCLPDARYLLNDLVCINRCVKIEYKGNTLTVPINNKCSECAKDHVDLSEEAFNWLEPGGGSVGVAKNATITYVKC*	7.99188	1.84296e-18	7.20014	3.25725e-16	tr|G0WX17|G0WX17_HETGL	3e-45	Expansin OS=Heterodera glycines GN=expb1-1 PE=2 SV=1	Y	N
c28740_g8_i5	c28740_g8_i5_m.69168	GTCCATTTAAGAGATATCACTTTATAATTTCAACAAAATGACGAATCGCTCCTTATTTTTTACCCTTTTTATTGCCATTATTTGGCTGTGCTTTGAATGCGCAAATGGCACTGGCAAAGTGCCAAAAAACATTGACGAGCCTTCTTCAGATGCAGACAAACGAGACACTGCAAATGAGGAAAAGCATCAGCAGGAAGAGACAAAAATGGAAAATGGAAATACTCAAATGTCCGACACTAACAGCAAAGAAGGCAAACAAATAATCAATGCCAATGAGGAAAATCAGAACAAAGATGCCAAAACTGAAATTGGAAAAACGATTAATTATGTTTTCCAACAAAATGTTTGGGACGCCAACGCTTGTCACGCGAACCTCCAAATCTCCGGTGACAATCGTGT…	MTNRSLFFTLFIAIIWLCFECANGTGKVPKNIDEPSSDADKRDTANEEKHQQEETKMENGNTQMSDTNSKEGKQIINANEENQNKDAKTEIGKTINYVFQQNVWDANACHANLQISGDNRVTVIKKGNKEKTLSVFAQHPILLNDSSDIFYFEISIKKMESFNLSFGFAIKEQTELELDANMSERKGTYAYRNCGCSTADGHANCYMDCRSFTNDQNRCEYGVSDVVGIGIHFAKRRAFFTKNGVLLDSLLDCAFPPSPVSLYPFVSMWGVGDEIGNKMSLNGV*	Not D/E	N/A	7.63883	1.03e-06	gi|380447937|gb|AFD54151.1|	6e-32	Ran-binding protein 4 [Heterodera glycines]	N	N
c24113_g1_i3	c24113_g1_i3|m.17940	CCAAGTTTGAGAAAAAATTCACAAATGAAATTTTGGCGTTTGACATTTATTTTTATATTTTCGTTCATACAAAAATCCACATCAAATGCTACGACTGAAATTCAGGCTAAGTACTCAAATTTTGGTTCAGTGATAAGTCAATTTATGGAGAATCGTGAGAAAATTGATCAAATGTTTGCAGATTTGGAAAAAAAGAAAGAAAAAAGAAAGGAGCAAATGCTTTCTGAAGAAGAACCGCTGCAAATTATTAGAGATACAATAACAATTGACTACCAATGGAACACTTCGGACTGTCAAAGTGATCGTATGATTTTGATTCCAACAATTATTAAAGTCAAACATTATGGAAAAAAGAAAGGTCTTCGCATTGTTCGTTTTGCCTTTGTGTTTCCCCCTCAA…	PSLRKNSQMKFWRLTFIFIFSFIQKSTSNATTEIQAKYSNFGSVISQFMENREKIDQMFADLEKKKEKRKEQMLSEEEPLQIIRDTITIDYQWNTSDCQSDRMILIPTIIKVKHYGKKKGLRIVRFAFVFPPQNIGAVYFEVKIVKLQREMSDSHCDFGIGIGFVTKNTPLCHQMPGKFPGTFAYFNDGHFYGQLAKENVFKVSFNSDAKFQIGDIVGCGIDLASKQIIFTKNGVRLISSPTFFVDSIDGLQPAVSFLNPGDEIEANFGPTFKFDFLIEKV*	3.84677	1.16934e-06	3.3867	1.88865e-05	tr|I7AYW0|I7AYW0_GLORO	6e-20	Secreted SPRY domain-containing protein 18 OS=Globodera rostochiensis GN=SPRYSEC-18 PE=2 SV=1	Y	N
c29474_g1_i3	c29474_g1_i3|m.81483	TTAAAAGCAATTGCTTTACAATTAAAATTTTATTTAAAAAATGTCAATTTCGAAAATTTATTTCCTTTTCTGTGCTCTCATCGTTTCCTTGCTGGTCGATGCTTCGTTCGCGACAAGAAAGAACAACAAAAGTCACAACAATCAACATTTTGTGGAGGGCAAAGAAAGCGCAACAAGCGGAGCAAATGACCAAACGACCGATGAAAGTCGACGACATTCCGACAATTCGCAGTCATCACATAAGCAGAACACTGGAGAAGGGAAACAATTAAGCGATGCCGAATTGGGAGGACAAACATCAGCACAAGGAAGCGGAAGAAGCCCAAGCCATTCTCAAATGCCATCGAACAAATCGCCACACATCGGAGAAAGAGAACCTCAGGCGAAGGACGAAATTGC…	MSISKIYFLFCALIVSLLVDASFATRKNNKSHNNQHFVEGKESATSGANDQTTDESRRHSDNSQSSHKQNTGEGKQLSDAELGGQTSAQGSGRSPSHSQMPSNKSPHIGEREPQAKDEIAELENQKLKNELQETKQKLAELEMYQNEQQRNIEAIMGQLAEMERKLHAKIDQESQSKEDKLNQIVEKIETNQKILQRFIDQITEAQNGGLTIGNQWDANARENDLIIEKNELIVQHVGEMHGFVSVCAKKPIPKSGIFYFEVNDLNEFSSFAAVGLAPKELPLGERAVYFDGTNTDQQNNSYE	6.11687	3.75613e-13	5.2948	8.25568e-11	tr|I7AL59|I7AL59_GLORO	5e-09	Secreted SPRY domain-containing protein 10 OS=Globodera rostochiensis GN=SPRYSEC-10 PE=2 SV=1	Y	N
c29474_g1_i2	c29474_g1_i2_m.81482	TTTATTTAAAAAATGTCATTTTCGAAAATTTATTTCCTTTTCTGTGCTCTCATCGTTTCCTTGCTGGTCGATGCTTCGTTCGCGACAAGAAAGAACAACAAAAACAAAACAAAAGCTCACAATCAACATTTTGTGGAGGGCAAAGAAAGCGCAACAAGCGGAGCAAATGACCAAACGACCGATGAAAGTCGACGACATTCCGACAATTCGCAGTCATCACATAAGCAGAACACTGGAGAAGGGAAACAATTAAGCGATGCCGAATTGGGAGGACAAACATCAGCACAAGGAAGCGGAAGAAGCCCAAGCCATTCTCAAATGCCATCGAACAAATCGCCACACATCGGAGAAAGAGCGAAGGACGAAATTGCTGAGTTGGAAAATCAAAAGCTAAAGAAT…	MSFSKIYFLFCALIVSLLVDASFATRKNNKNKTKAHNQHFVEGKESATSGANDQTTDESRRHSDNSQSSHKQNTGEGKQLSDAELGGQTSAQGSGRSPSHSQMPSNKSPHIGERAKDEIAELENQKLKNELQETKQKLAELEMYQNEQQRNIEAIMGQLAEMERKLHAKIDQESQSKEDKLNQIVEKIETNQKILQRFIDQITEAQNGGLTIGNQWDANARENDLIIEKNELIVQHVGEMHGFVSVCAKKPIPKSGIFYFEVNDLNGFASFAAVGLAPKELPLGERAVYFDGTNTDQQNNSYEYYSMVQVFGSSSFPHFKNLPLLEPGDVIGCGVNLNTREIIYTKNGKRINTPRLFVVPSADVDLFPCVTLLWTGSKIEANFGPNFKYNIGNEQQMKN…	5.20026	3.48e-11	4.07615	4.91e-08	tr|C1KBN7|C1KBN7_GLOPA	1e-28	RBP-4 protein OS=Globodera pallida GN=rbp-4 PE=2 SV=1	Y	N
c29474_g1_i4	c29474_g1_i4_m.81484	TTTATTTAAAAAATGTCATTTTCGAAAATTTATTTCCTTTTCTGTGCTCTCATCGTTTCCTTGCTGGTCGATGCTTCGTTCGCGACAAGAAAGAACAACAAAAACAAAACAAAAGCTCACAATCAACATTTTGTGGAGGGCAAAGAAAGCGCAACAAGCGGAGCAAATGACCAAACGACCGATGAAAGTCGACGACATTCCGACAATTCGCAGTCATCACATAAGCAGAACACTGGAGAAGGGAAACAATTAAGCGATGCCGAATTGGGAGGACAAACATCAGCACAAGGAAGCGGAAGAAGCCCAAGCCATTCTCAAATGCCATCGAACAAATCGCCACACATCGGAGAAAGAGCGAAGGACGAAATTGCTGAGTTGGAAAATCAAAAGCTAAAGAAT…	MSFSKIYFLFCALIVSLLVDASFATRKNNKNKTKAHNQHFVEGKESATSGANDQTTDESRRHSDNSQSSHKQNTGEGKQLSDAELGGQTSAQGSGRSPSHSQMPSNKSPHIGERAKDEIAELENQKLKNELQETKQKLAELEMYQNEQQRNIEAIMGQLAEMERKLHAKIDQESQSKEDKLNQIVEKIETNQKILQRFIDQITEAQNGGLTIGNQWDANARENDLIIEKNELIVQHVGEMHGFVSVCAKKPIPKSGIFYFEVNDLNGFASFAAVGLAPKELPLGERAVYFDGTNTDQQNNSYEYYSMVQVFGSSSFPHFKNLPLLEPGDVIGCGVNLNTREIIYTKNGKRINTPRLFVVPSADVDLFPCVTLLWTGSKIEANFGPNFKYNIGNEQQMKN…	3.79282	3.83e-07	3.41168	4.14e-06	tr|C1KBN7|C1KBN7_GLOPA	1e-28	RBP-4 protein OS=Globodera pallida GN=rbp-4 PE=2 SV=1	Y	N
c31053_g11_i1	c31053_g11_i1|m.108435	AATGATTTTGCAATTAGCAATTGAAACAGCGAATGAATGGCAAACAAACGAAAATTTAAACGGGATAATCAGTCAAAAATATGAAGAAAATTTGGAAGAAATGCTCAAAAAAGCGGAGGAAAGAGCAAAAAAAGACAACCCATTGAAAGTCAATAAAATAAATGATGACAAACACAAAATAATTACGTATTCAAATTTTGATGATGAATGGGCATGGATTGAACGTGCTCAATTTTTGAAACTTTTCAAAGGATTAGCGACAAATTTTAAGAATTCACTATTTGATGAAACCTATCTTGGCATTATGTATGTGATGAGAGAGAATTGGCAATGTGACGAAATTGGGGATAAATATTCTGAATATAATATGAATGAATGCCAAAAATATAGAAATTATTT…	MILQLAIETANEWQTNENLNGIISQKYEENLEEMLKKAEERAKKDNPLKVNKINDDKHKIITYSNFDDEWAWIERAQFLKLFKGLATNFKNSLFDETYLGIMYVMRENWQCDEIGDKYSEYNMNECQKYRNYLYILYEYLFRLYTEAKNPKVLKQLPPLMKPIIIGYFPYNLIYVVESLNAHSKLFWQNETELEDPFYDINLVNEEELN	3.72463	2.68782e-05	Not D/E	N/A	tr|Q5K4Q5|Q5K4Q5_GLORO	4e-11	E9 protein OS=Globodera rostochiensis GN=e9 PE=2 SV=1	N	N
c28296_g1_i4	c28296_g1_i4|m.62404	CCAAGTTTGAGATGCTTCATTTTTTCCCCATCGCTTTTCTATTACTTTTACATTTTTTCTGTTTATTTGAGCCGGCTTTATCCGCTGAAGAATGTCCTTATTGTTTGGGAAACCTTGATGATCAAACCAACGGTGCTGTAATTGAATTGGATTTCAAATGCAAACATAAAATGCACAAAAGCTGTCTAATACAAGACATAGAGAAAAACAAAAAGATGAGATGCATTCTGTGCAATAAAGAAATACCAACCGAATCCCTTCAGGAAATACTTAATCGGCGAATAGAAGAAAGTGATGCTGCATTTCTTGATTTTGTGAAAAAGGAAATGTCCAATAAATATCAGCATAGTAAATTAGACAAAAACGAATTAGAAAAAATTCGATTAAGTATTGTTTATG…	KFEMLHFFPIAFLLLLHFFCLFEPALSAEECPYCLGNLDDQTNGAVIELDFKCKHKMHKSCLIQDIEKNKKMRCILCNKEIPTESLQEILNRRIEESDAAFLDFVKKEMSNKYQHSKLDKNELEKIRLSIVYENSHIFESHLGILLLMRKNWNCAKIEKELEKECQKYRNYVHLMYEYLFHVFLEGEMDQQEFAQQFPALKFRFTEGIGRRPNFKTLIDAVNCLSEISDFLYSNTRKKHQDNLEELFSYWPEPILENQDKLEEKYGLKKGGEGTSKCQSQTDKQQKEGETKGQQKTEKGTKGQIIEKLKHLFVKENQPQREKFDNLMEKMEKIAKALTSENRFLMTLHLYPSKRIWFSSFFNWKK*	5.24259	6.65703e-11	5.01272	3.22721e-10	tr|Q5K4Q5|Q5K4Q5_GLORO	7e-06	E9 protein OS=Globodera rostochiensis GN=e9 PE=2 SV=1	Y	N
c30220_g2_i11	c30220_g2_i11|m.94729	GTCCTTAAGACTTTGAAAATGAAAATCATTGCCATCATTTTCTTTATTTTTATATTTCTACACGGCAAAACATCAGGAGGAGGCGGAGAAATTCCTCCAAATTTCCAAACAGAACAATCAACAGAAACAAATGATGGACAACATCAAACCGGCCAATACTTTGCCAAAATTAACGGCCAATCTTATGAAATTGAAACACCGGACATCAGAGTTGAAGTTCAGATGGTTAAAAAACATCCGCTTATTATTGATTCGGAAAAGGAGGAACATCTCCTTATCAATGACGAAGATCGTGGTGTGCTGCCACCGGGGAATCATCTTGATATTGAGGCACCGGGATGCATCATTAATGGAAACATTGGAAATCGTTTACTCACCTCTAAAAGTGGTGGAACGAGC…	VLKTLKMKIIAIIFFIFIFLHGKTSGGGGEIPPNFQTEQSTETNDGQHQTGQYFAKINGQSYEIETPDIRVEVQMVKKHPLIIDSEKEEHLLINDEDRGVLPPGNHLDIEAPGCIINGNIGNRLLTSKSGGTSCRPKVSDKPLPIMEAGDVDIIRQQHIRYYADIDGRKYPTEGPDYDVLLYGTDLLVDGKLYKNAVPTGYINYINRIEERIPVLGSSGRSIQLSAAGDDQGNNARLHTNVVGHQISGSVSLPEIPIGGNSDYINTGHNKHDGKPTFGDTKREEKQKNKQKQQKRGELIGGNFTHINNQNNENIGGTQDIGRIQIGGMPPGGALHLNTGGNRNVGGTQMIGGIKIGKMPTGGTFGLNIGGNRNVGGTQEIGSSQGLYNRSNTGDLTHAL…	15.0664	3.46816e-28	13.7191	5.02945e-24	tr|Q86DF7|Q86DF7_HETGL	0	Putative gland protein G15A10 OS=Heterodera glycines PE=2 SV=1	Y	N
c30220_g2_i3	c30220_g2_i3|m.94716	GTCCTTAAGACTTTGAAAATGAAAATCATTGCCATCATTTTCTTTATTTTTATATTTCTACACGGCAAAACATCAGGAGGAGGCGGAGAAATTCCTCCAAATTTCCAAACAGAACAATCAACAGAAACAAATGATGGACAACATCAAACCGGCCAATACTTTGCCAAAATTAACGGCCAATCTTATGAAATTGAAACACCGGACATCAGAGTTGAAGTTCAGATGGTTAAAAAACATCCGCTTATTATTGATTCGGAAAAGGAGGAACATCTCCTTATCAATGACGAAGATCGTGGTGTGCTGCCACCGGGGAATCATCTTGATATTGAGGCACCGGGATGCATCATTAATGGAAACATTGGAAATCGTTTACTCACCTCTAAAAGTGGTGGAACGAGC…	VLKTLKMKIIAIIFFIFIFLHGKTSGGGGEIPPNFQTEQSTETNDGQHQTGQYFAKINGQSYEIETPDIRVEVQMVKKHPLIIDSEKEEHLLINDEDRGVLPPGNHLDIEAPGCIINGNIGNRLLTSKSGGTSCRPKVSDKPLPIMEAGDVDIIRQQHIRYYADIDGRKYPTEGPDYDVLLYGTDLLVDGKLYKNAVPTGYINYINRIEERIPVLGSSGRSIQLSAAGDDQGNNARLHTNVVGHQISGSVSLPEIPIGGNSDYINTGHNKHDGKPTFGDTKREEKQKNKQKQQKRGELIGGNFTHINNQNNENIGGTQDIGRIQIGGMPPGGALHLNTGGNRNVGGTQMIGGIKIGKMPTGGTFGLNIGGNRNVGGTQEIGSSQGLYNRSNTGDLTHAL…	11.4654	2.79921e-29	10.4472	3.82893e-26	tr|Q86DF7|Q86DF7_HETGL	0	Putative gland protein G15A10 OS=Heterodera glycines PE=2 SV=1	Y	N
c22514_g1_i2	c22514_g1_i2|m.11197	AAAAAAAAATGCATTTCCAAACTGCCTTCCTCCTCCTGGTGCCGTTCATTGTTGCCAACATTGTGTTGGCTGACATGCCCAAAGATGATGCGCCACGCCCGGCGGTGCAAATCCGCACCCGTCGTTCCGTGTATGTGGCAATGATGGACGGCATCGGCGTCACCAAGGAGGCCATGAGATATGCATGCCGGGGATGGCAAACGAGCTTCTGCACAAAGTTTGGCACTACGCTGGCCGTTGAGCGTACACGACGTGACACAAATGCCGAGATGATGGGTACCAAGATGACTGCCAATGCCGAGCGGGAGGCAAAGAAGGAAATGAATGGCGAGATGGGTGCCAAGAAAGAAATGAATGGCGAGATGATGAACACCAAGAAAGACACGAATGCCGAAGTGA…	KKMHFQTAFLLLVPFIVANIVLADMPKDDAPRPAVQIRTRRSVYVAMMDGIGVTKEAMRYACRGWQTSFCTKFGTTLAVERTRRDTNAEMMGTKMTANAEREAKKEMNGEMGAKKEMNGEMMNTKKDTNAEVMGTKTNANPERDTKMDTTNAEVMDTKKEANAAAAAPVAASDNTAPAPMTWMMDGIVPRDVNVMVDRTTKELRKTTETDGFYDMSQRAQERVMLETAGKQGEIVKTKLKEAIEEARKMIERALGTVISYSEAPMESKMQLEQVFMTLTDETKTPKEKMERIKDIQQKWTPEIRAALKPSTDDKEIAEAIRFFTDLPAQIELGKK*	9.97543	4.34865e-25	6.94537	4.70688e-16	tr|Q9BN20|Q9BN20_HETGL	0	Hypothetical esophageal gland cell secretory protein 4 OS=Heterodera glycines GN=hsp4 PE=2 SV=1	Y	N
c22514_g1_i4	c22514_g1_i4|m.11198	CCAAGTTTGAGCTCAAATTTTTGCATATAACCAAAAAAAAATGCATTTCCAAACTGCCTTCCTCCTCCTGGTGCCGTTCATTGTTGCCAACATTGTGTTGGCTGACATGCCCAAAGATGATGCGCCACGCCCGGCGGTGCAAATCCGCACCCGTCGTTCCGTGTATGTGGCAATGATGGACGGCATCGGCGTCACCAAGGAGGCCATGAGATATGCATGCCGGGGATGGCAAACGAGCTTCTGCACAAAGTTTGGCACTACGCTGGCCGTTGAGCGTACACGACGTGACACAAATGCCGAGATGATGGGTACCAAGATGACTGCCAATGCCGAGCGGGAGGCAAAGAAGGAAATGAATGGCGAGATGGGTGCCAAGAAAGAAATGAATGGCGAGATGAT…	MHFQTAFLLLVPFIVANIVLADMPKDDAPRPAVQIRTRRSVYVAMMDGIGVTKEAMRYACRGWQTSFCTKFGTTLAVERTRRDTNAEMMGTKMTANAEREAKKEMNGEMGAKKEMNGEMMNTKKDTNAEVMGTKTNANPERDTKMDAVVMNTKTNANPERDTKTETNAVMVNTKTDSANPERDTKTETNAVMVNTKTD	9.25439	9.25888e-23	6.37168	4.73104e-14	tr|Q9BN20|Q9BN20_HETGL	2e-129	Hypothetical esophageal gland cell secretory protein 4 OS=Heterodera glycines GN=hsp4 PE=2 SV=1	Y	N
c22514_g1_i5	c22514_g1_i5|m.11199	AAAAAAAAATGCATTTCCAAACTGCCTTCCTCCTCCTGGTGCCGTTCATTGTTGCCAACATTGTGTTGGCTGACATGCCCAAAGATGATGCGCCACGCCCGGCGGTGCAAATCCGCACCCGTCGTTCCGTGTATGTGGCAATGATGGACGGCATCGGCGTCACCAAGGAGGCCATGAGATATGCATGCCGGGGATGGCAAACGAGCTTCTGCACAAAGTTTGGCACTACGCTGGCCGTTGAGCGTACACGACGTGACACAAATGCCGAGATGATGGGTACCAAGATGACTGCCAATGCCGAGCGGGAGGCAAAGAAGGAAATGAATGGCGAGATGGGTGCCAAGAAAGAAATGAATGGCGAGATGATGAACACCAAGAAAGACACGAATGCCGAAGTGA…	KKMHFQTAFLLLVPFIVANIVLADMPKDDAPRPAVQIRTRRSVYVAMMDGIGVTKEAMRYACRGWQTSFCTKFGTTLAVERTRRDTNAEMMGTKMTANAEREAKKEMNGEMGAKKEMNGEMMNTKKDTNAEVMGTKTNANPERDTKMDTTNAEVMDTKKEANAAAAAPVAASDNTAPAPMTWMMDGIVPRDVNVMVDRTTKELRKTTETDGFYDMSQRAQERVMLETAGKQGEIVKVKKWDAKQMVGPPMDLNSGKA*	9.21461	5.9198e-11	6.99655	2.82471e-05	tr|Q9BN20|Q9BN20_HETGL	7e-115	Hypothetical esophageal gland cell secretory protein 4 OS=Heterodera glycines GN=hsp4 PE=2 SV=1	Y	N
c22514_g1_i6	c22514_g1_i6|m.11201	AAAAAAAAATGCATTTCCAAACTGCCTTCCTCCTCCTGGTGCCGTTCATTGTTGCCAACATTGTGTTGGCTGACATGCCCAAAGATGATGCGCCACGCCCGGCGGTGCAAATCCGCACCCGTCGTTCCGTGTATGTGGCAATGATGGACGGCATCGGCGTCACCAAGGAGGCCATGAGATATGCATGCCGGGGATGGCAAACGAGCTTCTGCACAAAGTTTGGCACTACGCTGGCCGTTGAGCGTACACGACGTGACACAAATGCCGAGATGATGGGTACCAAGATGACTGCCAATGCCGAGCGGGAGGCAAAGAAGGAAATGAATGGCGAGATGGGTGCCAAGAAAGAAATGAATGGCGAGATGATGAACACCAAGAAAGACACGAATGCCGAAGTGA…	KKMHFQTAFLLLVPFIVANIVLADMPKDDAPRPAVQIRTRRSVYVAMMDGIGVTKEAMRYACRGWQTSFCTKFGTTLAVERTRRDTNAEMMGTKMTANAEREAKKEMNGEMGAKKEMNGEMMNTKKDTNAEVMGTKTNANPERDTKMDTTNAEVMDTKKEANAAAAAPVAASDNTAPAPMTWMMDGIVPRDVNVMVDRTTKELRKTTETDGFYDMSQRAQERVMLETAGKQGEIVKTKLKEAIEEARKMIERALGTVISYSEAPMESKMQLEQVGNA*	7.5759	1.03208e-06	Not D/E	N/A	tr|Q9BN20|Q9BN20_HETGL	1e-137	Hypothetical esophageal gland cell secretory protein 4 OS=Heterodera glycines GN=hsp4 PE=2 SV=1	Y	N
c28989_g2_i3	c28989_g2_i3|m.73038	CTTAAAACAAAATTTGGAGGTGAAATGAAATTCTACGGGCTGCTGGTTGTCCCAATTTTTTTGATTATTTTTGGCAACATTTGCGATGCAAAAGAGAGCTGTGAGGATGAAGCGTATTTATATAAATGCAAGGATCGTAGTGATGAGTGTGCCGAAATGGGGCATTTATGTGAGAACTTTTTCTTTCGTCAATGTGCACGTTTGGCATGCCCAAAAACGTGCAAAGTATGCCATGATGATGAATTACCGCAACATGGACAAGAAGATTACGGTAATAGCATCAACAGTACAACAACACCAACAAGCACAAGCAGTACAACAACGACAACAACAAGTCCAAGCAGTACAACGTCACCAGAAACAGTAGAAGAAACAACAACAAATGTAGACAGTACAAGT…	LKTKFGGEMKFYGLLVVPIFLIIFGNICDAKESCEDEAYLYKCKDRSDECAEMGHLCENFFFRQCARLACPKTCKVCHDDELPQHGQEDYGNSINSTTTPTSTSSTTTTTTSPSSTTSPETVEETTTNVDSTSNSSSTTPKLSIDPLLDVEDQDGDHLYKSSANLSSYSMNETITVETDDGNDTVVDGDDAQQSSNSSSPYYMGEMMMVETNDGENANGKNSNSTSTQYSIDKTTTVAKDDNVNNAEADDVNELQNSMSKTTTVETDAVENDDDESNAAAETDDVVPYSMDKTTTVATDDNESYAEANDANEPPYSMNKTITVEMGKDDDENSAASDTDNVVQQISNSSPPYSMEKTNTVETDDDENGQQENGGRKQNTSSISISSSRRITTHNEFDDE…	3.29139	6.02e-06	Not D/E	N/A	tr|Q7YW95|Q7YW95_MELIC	2e-08	Putative esophageal gland cell secretory protein 2 OS=Meloidogyne incognita GN=msp2 PE=2 SV=1	N	Y
c25519_g1_i5	c25519_g1_i5|m.27699	ATTTTTTCTTGACAAATATTAATTTTAATATTCAATAATAAAAATGAAAACCTTTTTGCTATTTTTCTTGAATTTTATTCATATATTGGGCCTTTTGGAAGCTGCAGGATGTTCAGGGTCAGGGTGCTTTGGAAGTATGGGTCGGTTATTCCGGAAAAACAAACGGCTACCCCATGGACCAAATTCGTCTTCAACTGAACATGAAGCGACCATCAGCAGCAGTTCGACCAGCATTCCAAGAAGCACTAATTACCATCAAGCGCAAAATTCGGGCGACTCATTTTTGCGCAATGTCGCGCGAAATTGGGAGCCTACCATACACCAGCAGGCCGATACCGTAGTACCAAACCAACAAAATGACCGAGATTTGTACGACGCGGAAGTAACAAGATTGATCAT…	MKTFLLFFLNFIHILGLLEAAGCSGSGCFGSMGRLFRKNKRLPHGPNSSSTEHEATISSSSTSIPRSTNYHQAQNSGDSFLRNVARNWEPTIHQQADTVVPNQQNDRDLYDAEVTRLIMAEYPHGNSINRNGNADYVANQHANMEQPSENGINSGNLGRNNANSGRPVRIRHSQHANRSANFVGSNQQRNANLRHSSPAASPQHSAHQNPTVDNNDNGRRQHSNRNAEPEQLHQQNVQSNQQNATTFADENHNPNLNNENTPPNTRTNTSSSEQNGRPGRTRRVTPVASPLRPINANNDGGNDAVHQPRQSTNIGNLSNNNNNYIEEIVQHYMRNNMEYMITTYSGLNDQTLQSAMNEQQQQQQRSVATTTGSADSSNSIEYLKQQMQDNECCDSENND…	5.80773	1.08454e-12	4.8008	7.71435e-10	sp|Q9SLC3|ATL41_ARATH	4e-11	E3 ubiquitin-protein ligase ATL41 OS=Arabidopsis thaliana GN=ATL41 PE=1 SV=1	Y	N	RING/U-box superfamily protein
c25519_g1_i8	c25519_g1_i8|m.27702	ATTTTTTCTTGACAAATATTAATTTTAATATTCAATAATAAAAATGAAAACCTTTTTGCTATTTTTCTTGAATTTTATTCATATATTGGGCCTTTTGGAAGCTGCAGGATGTTCAGGGTCAGGGTGCTTTGGAAGTATGGGTCGGTTATTCCGGAAAAACAAACGGCTACCCCATGGACCAAATTCGTCTTCAACTGAACATGAAGCGACCATCAGCAGCAGTTCGACCAGCATTCCAAGAAGCACTAATTACCATCAAGCGCAAAATTCGGGCGACTCATTTTTGCGCAATGTCGCGCGAAATTGGGAGCCTACCATACACCAGCAGGCCGATACCGTAGTACCAAACCAACAAAATGACCGAGATTTGTACGACGCGGAAGTAACAAGATTGATCAT…	MKTFLLFFLNFIHILGLLEAAGCSGSGCFGSMGRLFRKNKRLPHGPNSSSTEHEATISSSSTSIPRSTNYHQAQNSGDSFLRNVARNWEPTIHQQADTVVPNQQNDRDLYDAEVTRLIMAEYPHGNSINRNGNADYVANQHANMEQPSENGINSGNLGRNNANSGRPVRIRHSQHANRSANFVGSNQQRNANLRHSSPAASPQHSAHQNPTVDNNDNGRRQHSNRNAEPEQLHQQNVQSNQQNATTFADENHNPNLNNENTPPNTRTNTSSSEQNGRPGRTRRVTPVASPLRPINANNDGGNDAVHQPRQSTNIGNLSNNNNNYIEEIVQHYMRNNMEYMITTYSGLNDQTLQSAMNEQQQQQQRSVATTTGSADSSNSIEYLKQQMQDNECCDSENND…	3.46732	1.17826e-05	Not D/E	N/A	sp|Q9SLC3|ATL41_ARATH	3e-11	E3 ubiquitin-protein ligase ATL41 OS=Arabidopsis thaliana GN=ATL41 PE=1 SV=1	Y	N	RING/U-box superfamily protein
c22414_g1_i1	c22414_g1_i1|m.10953	GTCCAATTAAGATATTTCAAATGCATTATTTCTTTGTGGCGGTCGTCCTTTACATTTCATTAATTTTCGATTCCGATATTTCTTCTGCCTTTCCTCCCGAAAAAGCTGAACCTTCGGATTTGAATGAGCAAAAAAATAGCAATTGGTCGATAGCTTTAAATTTTGTGCAACGAGTCAAGGCACGGTTTACTGCAGAAAACAAATACAAGAAATTTCTGGAAATTTTGGCTGCATTTAAAAAACGCGAAATTGGTTACCCGAAGGTTTATCAAGAAATGCATGAATTTTTCAAGGACAACGAAGATTTGTTCCGTGAATTTTTAAAATATATGCCCGAAGAATACCAAAAGATTGGCAACGAAACGCCAAAACGAAAAAAAATTGAAATAAAAAAAGAAA…	PIKIFQMHYFFVAVVLYISLIFDSDISSAFPPEKAEPSDLNEQKNSNWSIALNFVQRVKARFTAENKYKKFLEILAAFKKREIGYPKVYQEMHEFFKDNEDLFREFLKYMPEEYQKIGNETPKRKKIEIKKEKGIKIETNSAAASGGSDDDDDENGGQKGKNLANENGQTLKKPKKEP*	3.81843	3.89e-07	3.02535	4.03e-05	gi|5080821|gb|AAD39330.1|AC007258_19	9e-10	Hypothetical protein [Arabidopsis thaliana]	Y	Y	Histone deacetylase
c30336_g2_i12	c30336_g2_i12|m.96934	GAAAATGATTAAGAAATTATTCATTTTATTTGGATTTCTTGCACATATTGGATTGTTCCATGCTGCTCCACCAAGAACAACAACTTCACAAAATGGCGAATCGGACGATAATTGCTCAATTTGTTTGGCCAGCTTAGCTGTTACTGACAATTCTCCGTTGAAAACACTACAGAACTGCAGACATAGCTATCATCGAAACTGTATTGATCAATGGTTACAAGAAAGTAAGCTATGCCCAATGTGTCGAAAAGAAGTAAAAATTCCGGACGAATTGCCACCTGATCATAATGATAATGATGGTGGAACATATATAGTAATTGAGGATGGCAATGATGATCCGTCAAATATTCCTATTGAAATTGGTGGAGGAATCGACGAAATTGATAATCTGGAACAACC…	KMIKKLFILFGFLAHIGLFHAAPPRTTTSQNGESDDNCSICLASLAVTDNSPLKTLQNCRHSYHRNCIDQWLQESKLCPMCRKEVKIPDELPPDHNDNDGGTYIVIEDGNDDPSNIPIEIGGGIDEIDNLEQPDEWEPYDHLLNDNQYDHSVDITTNAPYDSDRESDHSVQISTNVPHENDYESDHFVDISPTNFEGFIIPIEGDEDQNHAVGQTQPSDGWQPHEYLLNGSNESERLVDFSPNESPNANEIVPIPTPNNSANVQVAQDNDAWEPYEHLLNVPEEGEWEPYGHLLNDSVNESNHSVYLSPERSHENISDEHLNSAANPSNVESTQAEGEWESYGHLLNVPANESNNISPIPTGDVLSSAEVNGIFYAGAPPLSTLPPDQLRLLEAATVGS…	4.96625	5.11663e-10	4.43622	1.40251e-08	tr|A0A078DZH0|A0A078DZH0_BRANA	4e-09	BnaA09g24390D protein OS=Brassica napus GN=BnaA09g24390D PE=4 SV=1	Y	N
c27986_g1_i5	c27986_g1_i5|m.57433	GTTTGAGATGAGTATTAAAATAATTATTCTTTCATTAATATTTTTCACAATTTTTGAACTCAACAATGCTACACCAACTCAAAGCTCTAAGGTTGGTGAGCCAAGTAAATGTTCAATTTGTCTGCAACAATTATCAATTCCACGAGAGAACAACAAGAATAAAAATGTTACCATCCTGAAGTGCAATCATGCTTTTCACACAAAGTGCATTCAAAAATGGATAAAACGAAGTAAAACATGTCCACCATGTCGAGCTGAAGTATTGGAAGGTCAAGTTTTTTTAATTAATTCAAAACAAAAACAAGAGCATCAGCAGCAGTCCGCTCAACCAAGTACATCAAGAAGGCAAATAGAGCAAATGAATTCTGGTCCAACCCGACAACCACCTGCTGCTGTGCA…	FEMSIKIIILSLIFFTIFELNNATPTQSSKVGEPSKCSICLQQLSIPRENNKNKNVTILKCNHAFHTKCIQKWIKRSKTCPPCRAEVLEGQVFLINSKQKQEHQQQSAQPSTSRRQIEQMNSGPTRQPPAAVQRVNSFGQIRQNNSNPSNSLQQRPVIQRTSSDSITRTNSDLPQRPSQNPSAGQVRQNSARQQAKRVAQSNTANTNTRNSMVRRNHNQQWPASTSNINELNSMVRRNHNQQWPASTSNINELNSMVRRN	9.05646	1.69255e-10	7.51396	2.04881e-06	tr|V7BSK7|V7BSK7_PHAVU	1e-09	Uncharacterized protein (Fragment) OS=Phaseolus vulgaris GN=PHAVU_005G028100g PE=4 SV=1	Y	N	RING/U-box superfamily protein
c23341_g2_i4	c23341_g2_i4|m.14226	AAAAGTGATTATGGGGCTAAAAAAGAACGCATTGAAAGCAAAAACAGTACTTGAAAAGGAAGAAAGAGCAAATTAAAACCCAAAATTCAAGGACAAAAGACTTTTGCACTTTCAATCACACAGCTTGAGATTCAAGAATTGTCGTTGCAAGATAATTAAAAAAACATAAGGCATGTTTAAGATGATTTCCGCATTGGGACTTCGAATTCCACGGCAATTTCCGACTCTTGAAGAAATTTTAACAAGAAATGCCACGCTTTTTCTTGTGGGGCCGGAAATTAAAATAAATTATTCGATTTCCCAGCTCAATCAATGGCAGAAATGTTTATGTCGCATGAATATAAATAAATAAATGTGAACGAAAGGGGAAATATTTCGAAGGAAGTCACAAATATTTAA…	MQLMQLVQLMPFRFLSVIFIFLLFSAKMQNCAGKIVNWKIKYQKNTNIVVKFEFLIKFATVTDQTKNFKLPFSDEELAKECENCEFDVQNEIGEELLRPKSVHFTIQVTTIYQNNDAANDNLSFVRFIELILHYPNFEKLYTINLQNLDHFGHIQKRVNFDPSQMPNRTNFAILFAEGSGQRGNEQSDEERGADFIGYSPIIPGQRIVDVKMAVDFRRQITKYAFTYKMVMELFEFEYVSKNELENADECAVCLNEFEEEEKFVMIHKNERQQTKPHVFHESCIFKWFEKHRICPMCRNEIKAKKQITLLPLLQAEDEQQYQTECENAFACLIEMAEGNDQNENSFKRSQAKIALDEMTKFVDNMNREAIILFGMEREEISYGERMIGMENGQIVLISR…	10.196	1.04545e-13	9.49707	1.39137e-11	tr|Q1LYW2|Q1LYW2_ARATH	7e-08	At4g33565 OS=Arabidopsis thaliana PE=2 SV=1	Y	N	RING/U-box superfamily protein
alog FC ppJ2-pJ2 C = log fold-change from the ppJ2 to the pJ2 stage on a compatible host
blog FC ppJ2-pJ2 IC = log fold-change from the ppJ2 to the pJ2 stage on an incompatible host
cID = database entry. The gi refers to entries from nr (the nucleotide repository) while tr refers to sequences from UniProt Trembl
dN-terminal signal peptide
eNuclear localization signal
